# Supplementary material for: YAP–TEAD1 control of cytoskeleton dynamics and intracellular tension guides human pluripotent stem cell mesoderm specification
Source: Cell Death Differ. 2020 Oct 28;28(4):1193–207. doi: 10.1038/s41418-020-00643-5 (PMC8027678; doi:10.1038/s41418-020-00643-5)
Supplement: Supplementary file 2 — Supplementary Table 1 [file 41418_2020_643_MOESM2_ESM.xlsx]

## Sheet: ChIP seq
Supplementary Table 1: List of genes identified as YAP binding targets in day 0 induced pluripotent stem cells (iPSCs)
PeakID	Chr	Start	End	Strand	Peak Score	Focus Ratio/Region Size	Annotation	Detailed Annotation	Distance to TSS	Nearest PromoterID	Entrez ID	Nearest Unigene	Nearest Refseq	Nearest Ensembl	Gene Name	Gene Alias	Gene Description	Gene Type
chr8-1591	chr8	125307993	125308165	+	1	NA	Intergenic	Intergenic	76861	NM_194291	157378	Hs.187646	XM_005250796		TMEM65	-	transmembrane protein 65	protein-coding
chr5-9346	chr5	112173031	112173203	+	1	NA	intron (NM_000038, intron 15 of 15)	intron (NM_000038, intron 15 of 15)	-23768	NM_001204193	6728	Hs.637001	NM_001204193		SRP19	-	signal recognition particle 19kDa	protein-coding
chrX-235	chrX	131695548	131695720	+	1	NA	Intergenic	Intergenic	-71638	NM_001170704	55796	Hs.596347	XM_005262431	ENSG00000076770	MBNL3	CHCR|MBLX|MBLX39|MBXL	muscleblind-like splicing regulator 3	protein-coding
chr4-2292	chr4	77042101	77042273	+	1	NA	intron (NR_103781, intron 7 of 9)	intron (NR_103781, intron 7 of 9)	27481	NR_103780	53371	Hs.430435	NM_001278603	ENSG00000138750	NUP54	-	nucleoporin 54kDa	protein-coding
chr4-7904	chr4	5157688	5157860	+	1	NA	intron (NM_018401, intron 2 of 11)	(CATATA)n|Simple_repeat|Simple_repeat	104247	NM_018401	55351	Hs.133062	XM_005247980	ENSG00000152953	STK32B	HSA250839|STK32|STKG6|YANK2	serine/threonine kinase 32B	protein-coding
chr2-6824	chr2	236184089	236184261	+	1	NA	Intergenic	L1M5|LINE|L1	-218558	NM_001037131	116987	Hs.435039	XM_005246058	ENSG00000157985	AGAP1	AGAP-1|CENTG2|GGAP1|cnt-g2	ArfGAP with GTPase domain, ankyrin repeat and PH domain 1	protein-coding
chr13-51	chr13	78874982	78875154	+	1	NA	intron (NR_047001, intron 3 of 5)	intron (NR_047001, intron 3 of 5)	246078	NR_047001	100874222	Hs.493062	NR_047001	ENSG00000234377	RNF219-AS1	POU4F1-AS1	RNF219 antisense RNA 1	ncRNA
chr1-645	chr1	69106056	69106228	+	1	NA	Intergenic	L2c|LINE|L2	-143238	NM_001114120	55635	Hs.445098	NM_001114120	ENSG00000024526	DEPDC1	DEP.8|DEPDC1-V2|DEPDC1A|SDP35	DEP domain containing 1	protein-coding
chr3-7028	chr3	41525245	41525417	+	1	NA	intron (NM_017886, intron 32 of 36)	MLT1D|LTR|ERVL-MaLR	284389	NM_001098209	1499	Hs.476018	XM_005264886	ENSG00000168036	CTNNB1	CTNNB|MRD19|armadillo	catenin (cadherin-associated protein), beta 1, 88kDa	protein-coding
chr7-5288	chr7	13130985	13131157	+	1	NA	Intergenic	MER89|LTR|ERV1	404160	NM_005738	10124	Hs.245540	NM_001037164	ENSG00000122644	ARL4A	ARL4	ADP-ribosylation factor-like 4A	protein-coding
chr18-76	chr18	54504629	54504801	+	1	NA	intron (NM_052834, intron 19 of 26)	intron (NM_052834, intron 19 of 26)	186099	NM_052834	23335	Hs.465213	XM_005266673	ENSG00000091157	WDR7	TRAG	WD repeat domain 7	protein-coding
chr1-2172	chr1	189869523	189869695	+	1	NA	Intergenic	MER5A|DNA|hAT-Charlie	577150	NM_199051	339479	Hs.65765	XM_005245117	ENSG00000162670	BRINP3	DBCCR1L|DBCCR1L1|FAM5C	bone morphogenetic protein/retinoic acid inducible neural-specific 3	protein-coding
chr17-413	chr17	50570098	50570270	+	1	NA	Intergenic	Intergenic	-332807	NM_001082534	56934	Hs.463466	XM_005257523	ENSG00000154975	CA10	CA-RPX|CARPX|HUCEP-15	carbonic anhydrase X	protein-coding
chr4-15201	chr4	179628299	179628471	+	1	NA	Intergenic	MER5B|DNA|hAT-Charlie	-799295	NR_108092	101928656	Hs.508131	XR_244766		LINC01099	-	long intergenic non-protein coding RNA 1099	ncRNA
chr12-6662	chr12	100691399	100691571	+	1	NA	intron (NM_017988, intron 3 of 17)	intron (NM_017988, intron 3 of 17)	29936	NM_017988	55681	Hs.506481	XM_005269017	ENSG00000136021	SCYL2	CVAK104	SCY1-like 2 (S. cerevisiae)	protein-coding
chr11-4160	chr11	82954263	82954435	+	1	NA	intron (NM_182603, intron 9 of 9)	MIR|SINE|MIR	43101	NM_001286117	60492	Hs.368866	XM_005274151	ENSG00000137500	CCDC90B	MDS011|MDS025	coiled-coil domain containing 90B	protein-coding
chr7-3896	chr7	105602063	105602235	+	1	NA	Intergenic	Intergenic	-1508	NM_152750	222256	Hs.150120	XM_005250222	ENSG00000128536	CDHR3	CDH28	cadherin-related family member 3	protein-coding
chr9-2505	chr9	134327349	134327521	+	1	NA	intron (NM_013318, intron 8 of 30)	L1ME2z|LINE|L1	21958	NM_013318	84726	Hs.743955	XM_005272227	ENSG00000130723	PRRC2B	BAT2L|BAT2L1|KIAA0515|LQFBS-1	proline-rich coiled-coil 2B	protein-coding
chr5-9490	chr5	115663866	115664038	+	1	NA	Intergenic	AluJr|SINE|Alu	46315	NR_104675	101927190	Hs.639849	XR_246567		LOC101927190	-	uncharacterized LOC101927190	ncRNA
chr21-15	chr21	27284029	27284201	+	1	NA	exon (NM_001204301, exon 14 of 17)	exon (NM_001204301, exon 14 of 17)	-176150	NM_001685	522	Hs.246310	XM_005260992	ENSG00000154723	ATP5J	ATP5|ATP5A|ATPM|CF6|F6	ATP synthase, H+ transporting, mitochondrial Fo complex, subunit F6	protein-coding
chr15-731	chr15	44755914	44756086	+	1	NA	intron (NM_016396, intron 2 of 12)	intron (NM_016396, intron 2 of 12)	36421	NM_016396	51496	Hs.497967	XM_005254440	ENSG00000137770	CTDSPL2	HSPC129	CTD (carboxy-terminal domain, RNA polymerase II, polypeptide A) small phosphatase like 2	protein-coding
chrX-197	chrX	110637719	110637891	+	1	NA	intron (NR_046489, intron 1 of 3)	intron (NR_046489, intron 1 of 3)	16569	NM_000555	1641	Hs.34780	XM_005262091	ENSG00000077279	DCX	DBCN|DC|LISX|SCLH|XLIS	doublecortin	protein-coding
chr10-537	chr10	124286901	124287073	+	1	NA	Intergenic	L1ME3C|LINE|L1	-33194	NM_017579	1755	Hs.279611	XM_005269589	ENSG00000187908	DMBT1	GP340|muclin	deleted in malignant brain tumors 1	protein-coding
chr9-2401	chr9	119655923	119656095	+	1	NA	intron (NM_014010, intron 9 of 21)	intron (NM_014010, intron 9 of 21)	206428	NM_012210	22954	Hs.591910	XM_005251813	ENSG00000119401	TRIM32	BBS11|HT2A|LGMD2H|TATIP	tripartite motif containing 32	protein-coding
chr3-243	chr3	30503281	30503453	+	1	NA	Intergenic	Intergenic	-144627	NM_001024847	7048	Hs.604277	NM_001024847	ENSG00000163513	TGFBR2	AAT3|FAA3|LDS1B|LDS2B|MFS2|RIIC|TAAD2|TGFR-2|TGFbeta-RII	transforming growth factor, beta receptor II (70/80kDa)	protein-coding
chr4-580	chr4	129075020	129075192	+	1	NA	intron (NM_018078, intron 11 of 19)	intron (NM_018078, intron 11 of 19)	92685	NM_178043	55132	Hs.657067	XM_005263086	ENSG00000138709	LARP1B	LARP2	La ribonucleoprotein domain family, member 1B	protein-coding
chr8-1318	chr8	102844155	102844327	+	1	NA	intron (NM_001040628, intron 4 of 7)	intron (NM_001040628, intron 4 of 7)	-40802	NM_032041	83988	Hs.492427	XM_005251078	ENSG00000104490	NCALD	-	neurocalcin delta	protein-coding
chr2-6890	chr2	6049797	6049969	+	1	NA	Intergenic	Intergenic	-22936	NR_026832	150622	Hs.560891	XR_241249		LINC01105	-	long intergenic non-protein coding RNA 1105	ncRNA
chr6-1207	chr6	35593960	35594132	+	1	NA	intron (NM_001145776, intron 3 of 10)	intron (NM_001145776, intron 3 of 10)	38520	NR_049873	100847048		NR_049873	ENSG00000265527	MIR5690	-	microRNA 5690	ncRNA
chr2-80	chr2	150628520	150628692	+	1	NA	intron (NR_110240, intron 2 of 2)	L1ME3|LINE|L1	-184276	NM_015702	27249	Hs.5324	NM_015702	ENSG00000168288	MMADHC	C2orf25|CL25022|cblD	methylmalonic aciduria (cobalamin deficiency) cblD type, with homocystinuria	protein-coding
chr4-100	chr4	106738181	106738353	+	1	NA	intron (NM_001031720, intron 5 of 11)	intron (NM_001031720, intron 5 of 11)	-78330	NM_001033047	255743	Hs.518921	XM_005262888	ENSG00000168743	NPNT	EGFL6L|POEM	nephronectin	protein-coding
chr9-2134	chr9	87467093	87467265	+	1	NA	intron (NM_001018066, intron 12 of 13)	intron (NM_001018066, intron 12 of 13)	182553	NM_001007097	4915	Hs.712776	XM_005252001	ENSG00000148053	NTRK2	GP145-TrkB|TRKB|trk-B	neurotrophic tyrosine kinase, receptor, type 2	protein-coding
chr7-189	chr7	8866938	8867110	+	1	NA	Intergenic	Intergenic	393439	NM_152745	30010	Hs.487564	NM_152745	ENSG00000122584	NXPH1	NPH1	neurexophilin 1	protein-coding
chr4-182	chr4	85185344	85185516	+	1	NA	Intergenic	L1PB4|LINE|L1	233957	NM_006168	4825	Hs.546270	NM_006168		NKX6-1	NKX6.1|NKX6A	NK6 homeobox 1	protein-coding
chrX-48	chrX	23468312	23468484	+	1	NA	Intergenic	L1MA6|LINE|L1	115413	NM_173495	139411	Hs.319503	NM_173495		PTCHD1	-	patched domain containing 1	protein-coding
chr3-1358	chr3	25837171	25837343	+	1	NA	Intergenic	Intergenic	5694	NR_026937	54995	Hs.55781	NM_001145391	ENSG00000151093	OXSM	FASN2D|KASI|KS	3-oxoacyl-ACP synthase, mitochondrial	protein-coding
chr3-2625	chr3	179152998	179153170	+	1	NA	intron (NM_021629, intron 1 of 9)	L2|LINE|L2	16287	NM_021629	59345	Hs.173030	XM_005247692		GNB4	CMTD1F|RP11-145M9.4	guanine nucleotide binding protein (G protein), beta polypeptide 4	protein-coding
chr7-3734	chr7	91096912	91097084	+	1	NA	Intergenic	Intergenic	203215	NM_003505	8321	Hs.94234	NM_003505	ENSG00000157240	FZD1	-	frizzled family receptor 1	protein-coding
chr2-558	chr2	192214732	192214904	+	1	NA	intron (NM_001130158, intron 6 of 30)	intron (NM_001130158, intron 6 of 30)	104564	NM_001161819	4430	Hs.439620	XM_005246568	ENSG00000128641	MYO1B	myr1	myosin IB	protein-coding
chr12-3294	chr12	99436427	99436599	+	1	NA	intron (NM_152788, intron 17 of 25)	MIRb|SINE|MIR	-50624	NR_110095	101928937	Hs.555499	XR_246025	ENSG00000258039	RP11-406H4.1	-	uncharacterized LOC101928937	ncRNA
chr1-4043	chr1	156886196	156886368	+	1	NA	TTS (NM_001080471)	TTS (NM_001080471)	-4142	NM_144702	149499	Hs.491734	XM_005244925	ENSG00000160838	LRRC71	C1orf92|RP11-356J7.1	leucine rich repeat containing 71	protein-coding
chr7-957	chr7	122623180	122623352	+	1	NA	Intergenic	Intergenic	12488	NM_016945	50833	Hs.272395	NM_016945	ENSG00000128519	TAS2R16	T2R16	taste receptor, type 2, member 16	protein-coding
chr5-1564	chr5	75781776	75781948	+	1	NA	intron (NM_006633, intron 2 of 35)	intron (NM_006633, intron 2 of 35)	-61372	NM_001285460	10788	Hs.291030	XM_005248409	ENSG00000145703	IQGAP2	-	IQ motif containing GTPase activating protein 2	protein-coding
chr5-105	chr5	36547697	36547869	+	1	NA	Intergenic	HAL1b|LINE|L1	-58674	NM_001166696	6507	Hs.481918	XM_005248342	ENSG00000079215	SLC1A3	EA6|EAAT1|GLAST|GLAST1	solute carrier family 1 (glial high affinity glutamate transporter), member 3	protein-coding
chr3-222	chr3	12400118	12400290	+	1	NA	intron (NM_015869, intron 1 of 6)	intron (NM_015869, intron 1 of 6)	7203	NM_015869	5468	Hs.162646	NM_005037	ENSG00000132170	PPARG	CIMT1|GLM1|NR1C3|PPARG1|PPARG2|PPARgamma	peroxisome proliferator-activated receptor gamma	protein-coding
chr2-4445	chr2	109509469	109509641	+	1	NA	Intergenic	MER65-int|LTR|ERV1	96273	NM_022336	10913	Hs.171971	NM_022336	ENSG00000135960	EDAR	DL|ECTD10A|ECTD10B|ED1R|ED3|ED5|EDA-A1R|EDA1R|EDA3|HRM1	ectodysplasin A receptor	protein-coding
chr15-3	chr15	32172400	32172572	+	1	NA	Intergenic	(TC)n|Simple_repeat|Simple_repeat	-150200	NM_000746	1139	Hs.713151	NM_000746		CHRNA7	CHRNA7-2|NACHRA7	cholinergic receptor, nicotinic, alpha 7 (neuronal)	protein-coding
chr9-495	chr9	120262319	120262491	+	1	NA	Intergenic	Intergenic	-85088	NM_014010	23245	Hs.601562	XM_005251844	ENSG00000148219	ASTN2	bA67K19.1	astrotactin 2	protein-coding
chr1-2626	chr1	17365116	17365288	+	1	NA	intron (NM_003000, intron 2 of 7)	L1MEf|LINE|L1	15463	NM_003000	6390	Hs.465924	NM_003000	ENSG00000117118	SDHB	CWS2|IP|PGL4|SDH|SDH1|SDH2|SDHIP	succinate dehydrogenase complex, subunit B, iron sulfur (Ip)	protein-coding
chr4-2635	chr4	97156740	97156912	+	1	NA	Intergenic	L1MC3|LINE|L1	395587	NM_005390	5161	Hs.131361	NM_005390	ENSG00000163114	PDHA2	PDHAL	pyruvate dehydrogenase (lipoamide) alpha 2	protein-coding
chr6-512	chr6	11116862	11117034	+	1	NA	intron (NM_001135575, intron 1 of 1)	L1MC|LINE|L1	-4877	NM_207582	405754	Hs.631996	NM_207582	ENSG00000244476	ERVFRD-1	ERVFRDE1|GLLL6191|HERV-FRD|HERV-W/FRD|UNQ6191|envFRD	endogenous retrovirus group FRD, member 1	protein-coding
chr10-5336	chr10	132037230	132037402	+	1	NA	Intergenic	L1ME1|LINE|L1	102677	NM_001199868	10539	Hs.42644	XM_005252657	ENSG00000108010	GLRX3	GLRX4|GRX3|GRX4|PICOT|TXNL2|TXNL3	glutaredoxin 3	protein-coding
chr6-211	chr6	164510367	164510539	+	1	NA	Intergenic	Intergenic	674778	NM_006775	9444	Hs.510324	XM_005267224	ENSG00000112531	QKI	Hqk|QK|QK1|QK3|hqkI	QKI, KH domain containing, RNA binding	protein-coding
chr6-495	chr6	158330942	158331114	+	1	NA	exon (NM_016224, exon 9 of 18)	exon (NM_016224, exon 9 of 18)	-71860	NM_003898	8871	Hs.434494	XM_005267197	ENSG00000078269	SYNJ2	INPP5H	synaptojanin 2	protein-coding
chr5-246	chr5	40007625	40007797	+	1	NA	Intergenic	L1M3c|LINE|L1	-44682	NR_104633	102467077	Hs.148993	NR_104633		LINC00603	-	long intergenic non-protein coding RNA 603	ncRNA
chr6-2203	chr6	138414535	138414707	+	1	NA	intron (NM_022121, intron 2 of 2)	intron (NM_022121, intron 2 of 2)	14039	NM_022121	64065	Hs.201446	NM_022121	ENSG00000112378	PERP	KCP1|KRTCAP1|PIGPC1|RP3-496H19.1|THW|dJ496H19.1	PERP, TP53 apoptosis effector	protein-coding
chr8-4458	chr8	48962420	48962592	+	1	NA	exon (NM_003350, exon 3 of 4)	exon (NM_003350, exon 3 of 4)	41511	NM_003350	7336	Hs.595400	XM_005251300		UBE2V2	DDVIT1|DDVit-1|EDAF-1|EDPF-1|EDPF1|MMS2|UEV-2|UEV2	ubiquitin-conjugating enzyme E2 variant 2	protein-coding
chr9-2273	chr9	106428140	106428312	+	1	NA	Intergenic	L1MA8|LINE|L1	-333764	NR_109803	101928523		XR_242660		LOC101928523	-	uncharacterized LOC101928523	ncRNA
chr4-1688	chr4	183256797	183256969	+	1	NA	intron (NM_001080477, intron 1 of 26)	intron (NM_001080477, intron 1 of 26)	11746	NM_001080477	55714	Hs.130438	XM_005263119	ENSG00000218336	TENM3	MCOPCB9|ODZ3|TNM3|Ten-m3	teneurin transmembrane protein 3	protein-coding
chr7-1858	chr7	110010738	110010910	+	1	NA	Intergenic	Intergenic	-410554	NR_003024	442720	Hs.535194	NR_003024	ENSG00000237064	EIF3IP1	RG208K23	eukaryotic translation initiation factor 3, subunit I pseudogene 1	pseudo
chr2-5160	chr2	160017856	160018028	+	1	NA	intron (NM_001145909, intron 7 of 26)	MamRep1161|DNA|TcMar	-25404	NR_106948	102465535		NR_106948		MIR6888	hsa-mir-6888	microRNA mir-6888	ncRNA
chr3-9871	chr3	123535899	123536071	+	1	NA	intron (NM_053025, intron 3 of 33)	intron (NM_053025, intron 3 of 33)	67164	NM_053026	4638	Hs.477375	XM_005247492	ENSG00000065534	MYLK	AAT7|KRP|MLCK|MLCK1|MLCK108|MLCK210|MSTP083|MYLK1|smMLCK	myosin light chain kinase	protein-coding
chr12-6515	chr12	96069326	96069498	+	1	NA	intron (NM_021229, intron 7 of 9)	intron (NM_021229, intron 7 of 9)	26381	NR_077225	100132594	Hs.676211	NR_077225	ENSG00000257150	PGAM1P5	-	phosphoglycerate mutase 1 pseudogene 5	pseudo
chr1-339	chr1	79699560	79699732	+	1	NA	Intergenic	Intergenic	-227151	NM_022159	64123	Hs.132314	NM_022159	ENSG00000162618	ELTD1	ETL|KPG_003	EGF, latrophilin and seven transmembrane domain containing 1	protein-coding
chr7-1878	chr7	111206382	111206554	+	1	NA	Intergenic	Intergenic	-3895	NM_001244606	83943	Hs.731706	XM_005250629	ENSG00000184903	IMMP2L	IMMP2L-IT1|IMP2|IMP2-LIKE	IMP2 inner mitochondrial membrane peptidase-like (S. cerevisiae)	protein-coding
chr9-266	chr9	12839061	12839233	+	1	NA	Intergenic	L1MEf|LINE|L1	64135	NM_203403	286343	Hs.445356	XM_005251443		LURAP1L	C9orf150|bA3L8.2	leucine rich adaptor protein 1-like	protein-coding
chr2-856	chr2	81242328	81242500	+	1	NA	Intergenic	L1MEc|LINE|L1	451656	NR_110161	100507201	Hs.98589	XR_109949		AC012075.2	-	uncharacterized LOC100507201	ncRNA
chr15-175	chr15	59383148	59383320	+	1	NA	intron (NM_001270530, intron 11 of 13)	intron (NM_001270530, intron 11 of 13)	-14050	NM_004701	9133	Hs.194698	NM_004701	ENSG00000157456	CCNB2	HsT17299	cyclin B2	protein-coding
chr8-135	chr8	117033898	117034070	+	1	NA	intron (NR_046215, intron 7 of 13)	L2a|LINE|L2	303313	NR_046215	100859921	Hs.552281	NR_046215	ENSG00000249917	LINC00536	AF130342.1	long intergenic non-protein coding RNA 536	ncRNA
chr6-2055	chr6	126040599	126040771	+	1	NA	non-coding (NR_038906, exon 4 of 4)	non-coding (NR_038906, exon 4 of 4)	-30047	NM_012259	23493	Hs.144287	XM_005266878	ENSG00000135547	HEY2	CHF1|GRIDLOCK|GRL|HERP1|HESR2|HRT2|bHLHb32	hes-related family bHLH transcription factor with YRPW motif 2	protein-coding
chr2-1329	chr2	211701915	211702087	+	1	NA	Intergenic	Intergenic	219706	NR_002763	29034	Hs.658398	NR_002763		CPS1-IT1	CPS1-IT|CPS1IT|CPS1IT1|PRO0132	CPS1 intronic transcript 1 (non-protein coding)	ncRNA
chr10-101	chr10	18479640	18479812	+	1	NA	intron (NM_201571, intron 2 of 13)	intron (NM_201571, intron 2 of 13)	49984	NM_001167945	783	Hs.59093	XM_005252587	ENSG00000165995	CACNB2	CACNLB2|CAVB2|MYSB	calcium channel, voltage-dependent, beta 2 subunit	protein-coding
chr5-2190	chr5	119005050	119005222	+	1	NA	Intergenic	L1PA16|LINE|L1	39882	NM_001163991	340069	Hs.713304	XM_005271984	ENSG00000164334	FAM170A	ZNFD	family with sequence similarity 170, member A	protein-coding
chr11-1673	chr11	37318045	37318217	+	1	NA	Intergenic	L1MB1|LINE|L1	-698302	NM_001243786	5897	Hs.714519	NM_000536	ENSG00000175097	RAG2	RAG-2	recombination activating gene 2	protein-coding
chr8-191	chr8	72448900	72449072	+	1	NA	Intergenic	Intergenic	-174519	NM_001288574	2138	Hs.491997	XM_005251182	ENSG00000104313	EYA1	BOP|BOR|BOS1|OFC1	eyes absent homolog 1 (Drosophila)	protein-coding
chr12-4680	chr12	46491171	46491343	+	1	NA	Intergenic	L1PB1|LINE|L1	-106856	NM_004719	9169	Hs.210367	XM_005269229		SCAF11	CASP11|SFRS2IP|SIP1|SRRP129|SRSF2IP	SR-related CTD-associated factor 11	protein-coding
chr3-57	chr3	99996728	99996900	+	1	NA	intron (NM_018309, intron 1 of 17)	intron (NM_018309, intron 1 of 17)	17153	NM_001199198	55773	Hs.477003	NM_001199198	ENSG00000036054	TBC1D23	NS4ATP1	TBC1 domain family, member 23	protein-coding
chrX-35	chrX	114112406	114112578	+	1	NA	intron (NM_001256760, intron 6 of 6)	L1MA9|LINE|L1	54475	NR_029955	554212		NR_029955		MIR448	MIRN448|hsa-mir-448|miRNA448	microRNA 448	ncRNA
chr18-192	chr18	25055821	25055993	+	1	NA	Intergenic	Intergenic	-290605	NM_031422	83539	Hs.706552	XM_005258362	ENSG00000154080	CHST9	GALNAC4ST-2	carbohydrate (N-acetylgalactosamine 4-0) sulfotransferase 9	protein-coding
chr1-1227	chr1	21368156	21368328	+	1	NA	intron (NM_001198803, intron 6 of 14)	intron (NM_001198803, intron 6 of 14)	69634	NM_003760	8672	Hs.732241	NM_001198801	ENSG00000075151	EIF4G3	eIF-4G 3|eIF4G 3|eIF4GII	eukaryotic translation initiation factor 4 gamma, 3	protein-coding
chr2-937	chr2	142871763	142871935	+	1	NA	intron (NM_018557, intron 1 of 90)	intron (NM_018557, intron 1 of 90)	17421	NM_018557	53353	Hs.656461	NM_018557	ENSG00000168702	LRP1B	LRP-DIT|LRPDIT	low density lipoprotein receptor-related protein 1B	protein-coding
chr1-10108	chr1	214401844	214402016	+	1	NA	Intergenic	LTR54|LTR|ERV1	-52635	NM_020197	56950	Hs.66170	NM_020197	ENSG00000143499	SMYD2	HSKM-B|KMT3C|ZMYND14	SET and MYND domain containing 2	protein-coding
chr10-2052	chr10	81325849	81326021	+	1	NA	Intergenic	L1MA5|LINE|L1	-5772	NM_001098668	729238	Hs.523084	XM_005270123	ENSG00000185303	SFTPA2	COLEC5|PSAP|PSP-A|PSPA|SFTP1|SFTPA2B|SP-A|SPA2|SPAII	surfactant protein A2	protein-coding
chr7-319	chr7	91648243	91648415	+	1	NA	intron (NM_147185, intron 12 of 49)	L2c|LINE|L2	78140	NM_005751	10142	Hs.651221	XM_005250102	ENSG00000127914	AKAP9	AKAP-9|AKAP350|AKAP450|CG-NAP|HYPERION|LQT11|MU-RMS-40.16A|PPP1R45|PRKA9|YOTIAO	A kinase (PRKA) anchor protein 9	protein-coding
chr8-215	chr8	85573532	85573704	+	1	NA	intron (NM_001287243, intron 2 of 7)	intron (NM_001287243, intron 2 of 7)	-44544	NM_001287244	138046	Hs.121663	XM_005251169	ENSG00000184672	RALYL	HNRPCL3	RALY RNA binding protein-like	protein-coding
chr6-7577	chr6	97731966	97732138	+	1	NA	promoter-TSS (NM_198468)	promoter-TSS (NM_198468)	-1000	NM_198468	253714	Hs.444292	XM_005266893	ENSG00000146263	MMS22L	C6orf167|dJ39B17.2	MMS22-like, DNA repair protein	protein-coding
chr20-256	chr20	8813297	8813469	+	1	NA	intron (NM_182734, intron 32 of 32)	intron (NM_182734, intron 32 of 32)	-236318	NM_001172646	5332	Hs.472101	XM_005260722	ENSG00000101333	PLCB4	ARCND2|PI-PLC	phospholipase C, beta 4	protein-coding
chr7-1747	chr7	91575074	91575246	+	1	NA	intron (NM_147185, intron 1 of 49)	intron (NM_147185, intron 1 of 49)	4971	NM_005751	10142	Hs.651221	XM_005250102	ENSG00000127914	AKAP9	AKAP-9|AKAP350|AKAP450|CG-NAP|HYPERION|LQT11|MU-RMS-40.16A|PPP1R45|PRKA9|YOTIAO	A kinase (PRKA) anchor protein 9	protein-coding
chr9-51	chr9	3447850	3448022	+	1	NA	intron (NM_001282116, intron 1 of 16)	intron (NM_001282116, intron 1 of 16)	41551	NM_001282117	5991	Hs.734648	XM_005251534	ENSG00000080298	RFX3	-	regulatory factor X, 3 (influences HLA class II expression)	protein-coding
chr7-6225	chr7	39937795	39937967	+	1	NA	Intergenic	MER102b|DNA|hAT-Charlie	-52078	NM_031267	8621	Hs.233552	NM_003718	ENSG00000065883	CDK13	CDC2L|CDC2L5|CHED|hCDK13	cyclin-dependent kinase 13	protein-coding
chr6-1123	chr6	13563580	13563752	+	1	NA	Intergenic	Intergenic	-11095	NM_001193267	23408	Hs.594133	XM_005248967	ENSG00000124523	SIRT5	SIR2L5	sirtuin 5	protein-coding
chr7-1841	chr7	108684436	108684608	+	1	NA	Intergenic	Intergenic	-159885	NM_001024607	154907	Hs.638689	NM_001024607	ENSG00000205174	C7orf66	-	chromosome 7 open reading frame 66	protein-coding
chr3-1926	chr3	103210464	103210636	+	1	NA	Intergenic	Intergenic	735555	NR_030330	693127		NR_030330	ENSG00000208032	MIR548A3	MIRN548A3	microRNA 548a-3	ncRNA
chr9-2446	chr9	123211603	123211775	+	1	NA	intron (NM_001272039, intron 18 of 34)	L2c|LINE|L2	130759	NR_073556	55755	Hs.269560	NM_001011649	ENSG00000136861	CDK5RAP2	C48|Cep215|MCPH3	CDK5 regulatory subunit associated protein 2	protein-coding
chr17-76	chr17	45468835	45469007	+	1	NA	exon (NM_152347, exon 15 of 25)	exon (NM_152347, exon 15 of 25)	67594	NM_001195192	124989	Hs.463303	XM_005257047	ENSG00000178852	EFCAB13	C17orf57	EF-hand calcium binding domain 13	protein-coding
chr16-50	chr16	61598069	61598241	+	1	NA	Intergenic	L1MC3|LINE|L1	472584	NM_001796	1006	Hs.368322	XM_005255759	ENSG00000150394	CDH8	Nbla04261	cadherin 8, type 2	protein-coding
chr12-1538	chr12	115192085	115192257	+	1	NA	Intergenic	Intergenic	-70202	NM_005996	6926	Hs.744016	NM_005996	ENSG00000135111	TBX3	TBX3-ISO|UMS|XHL	T-box 3	protein-coding
chr6-349	chr6	99979199	99979371	+	1	NA	exon (NM_001195131, exon 3 of 4)	exon (NM_001195131, exon 3 of 4)	10415	NM_001195131	100130890	Hs.634506	NM_001195131		TSTD3	RP1-199J3.3	thiosulfate sulfurtransferase (rhodanese)-like domain containing 3	protein-coding
chr2-743	chr2	50781253	50781425	+	1	NA	intron (NM_004801, intron 8 of 21)	intron (NM_004801, intron 8 of 21)	-206445	NM_138735	9378	Hs.637685	XM_005264642	ENSG00000179915	NRXN1	Hs.22998|PTHSL2|SCZD17	neurexin 1	protein-coding
chr6-697	chr6	83437193	83437365	+	1	NA	Intergenic	Intergenic	338266	NM_198920	90025	Hs.148609	NM_198920	ENSG00000118420	UBE3D	C6orf157|H10BH|UBE2CBP|YJR141W	ubiquitin protein ligase E3D	protein-coding
chr10-5322	chr10	129787183	129787355	+	1	NA	intron (NM_006504, intron 2 of 20)	intron (NM_006504, intron 2 of 20)	-58544	NM_130435	5791	Hs.127022	XM_005252688	ENSG00000132334	PTPRE	HPTPE|PTPE|R-PTP-EPSILON	protein tyrosine phosphatase, receptor type, E	protein-coding
chr2-9128	chr2	85268966	85269138	+	1	NA	intron (NM_020122, intron 3 of 6)	intron (NM_020122, intron 3 of 6)	70821	NM_020122	56888	Hs.654968	NM_020122	ENSG00000176407	KCMF1	DEBT91|FIGC|PCMF|ZZZ1	potassium channel modulatory factor 1	protein-coding
chr3-10625	chr3	150646237	150646409	+	1	NA	intron (NM_001256819, intron 3 of 3)	intron (NM_001256819, intron 3 of 3)	15700	NM_052995	7401	Hs.745448	NM_001195794	ENSG00000163646	CLRN1	RP61|USH3|USH3A	clarin 1	protein-coding
chr7-48	chr7	80010870	80011042	+	1	NA	Intergenic	L1ME3E|LINE|L1	-7201	NR_110075	101927269	Hs.583232	XR_242303		AC004862.6	-	uncharacterized LOC101927269	ncRNA
chr4-11345	chr4	101011563	101011735	+	1	NA	Intergenic	L1PB3|LINE|L1	100006	NM_145244	115265	Hs.480378	XM_005262721	ENSG00000145358	DDIT4L	REDD2|Rtp801L	DNA-damage-inducible transcript 4-like	protein-coding
chr22-219	chr22	39307075	39307247	+	1	NA	Intergenic	LTR82A|LTR|ERVL	-38903	NM_014292	23466	Hs.592201	XM_005261412	ENSG00000183741	CBX6	-	chromobox homolog 6	protein-coding
chr18-824	chr18	67514837	67515009	+	1	NA	3' UTR (NM_152721, exon 8 of 8)	3' UTR (NM_152721, exon 8 of 8)	109309	NM_006566	10666	Hs.660130	XM_005266642	ENSG00000150637	CD226	DNAM-1|DNAM1|PTA1|TLiSA1	CD226 molecule	protein-coding
chr15-123	chr15	36805224	36805396	+	1	NA	Intergenic	Intergenic	-66502	NM_001130010	84529	Hs.48348	XM_005254719	ENSG00000186073	C15orf41	HH114	chromosome 15 open reading frame 41	protein-coding
chr10-2016	chr10	75984369	75984541	+	1	NA	intron (NM_006721, intron 3 of 10)	intron (NM_006721, intron 3 of 10)	48208	NM_001202449	132	Hs.656586	XM_005269538	ENSG00000156110	ADK	AK	adenosine kinase	protein-coding
chr18-2132	chr18	14220190	14220362	+	1	NA	intron (NR_040113, intron 14 of 15)	intron (NR_040113, intron 14 of 15)	41180	NR_040113	440482	Hs.632352	NM_001029999		ANKRD20A5P	ANKRD20A5	ankyrin repeat domain 20 family, member A5, pseudogene	pseudo
chr3-1424	chr3	36355766	36355938	+	1	NA	Intergenic	L1M4b|LINE|L1	-66245	NM_003149	6769	Hs.56045	XM_005265412	ENSG00000144681	STAC	STAC1	SH3 and cysteine rich domain	protein-coding
chr7-120	chr7	81796087	81796259	+	1	NA	intron (NM_000722, intron 4 of 38)	intron (NM_000722, intron 4 of 38)	157680	NR_110077	101927356	Hs.571348	XR_242308	ENSG00000223770	AC006145.4	-	uncharacterized LOC101927356	ncRNA
chr15-473	chr15	74956238	74956410	+	1	NA	intron (NM_025083, intron 3 of 6)	intron (NM_025083, intron 3 of 6)	32062	NM_001142443	80153	Hs.682454	XM_005254693	ENSG00000179151	EDC3	LSM16|YJDC|YJEFN2	enhancer of mRNA decapping 3	protein-coding
chr7-334	chr7	104894773	104894945	+	1	NA	intron (NM_182692, intron 2 of 15)	L1M5|LINE|L1	14665	NM_182691	6733	Hs.285197	XM_005250549	ENSG00000135250	SRPK2	SFRSK2	SRSF protein kinase 2	protein-coding
chr10-1788	chr10	59618246	59618418	+	1	NA	Intergenic	L1M3a|LINE|L1	409362	NM_152230	253430	Hs.30280	XM_005269670	ENSG00000151151	IPMK	-	inositol polyphosphate multikinase	protein-coding
chr16-59	chr16	64307834	64308006	+	1	NA	Intergenic	Intergenic	847999	NM_001797	1009	Hs.116471	XM_005255761		CDH11	CAD11|CDHOB|OB|OSF-4	cadherin 11, type 2, OB-cadherin (osteoblast)	protein-coding
chr2-755	chr2	52674260	52674432	+	1	NA	Intergenic	L1MB8|LINE|L1	-1320583	NM_001008708	494143	Hs.585944	XM_005264336	ENSG00000143942	CHAC2	-	ChaC, cation transport regulator homolog 2 (E. coli)	protein-coding
chr15-2586	chr15	99300848	99301020	+	1	NA	intron (NM_000875, intron 2 of 20)	L1MEe|LINE|L1	-26721	NR_039864	100616432		NR_039864		MIR4714	-	microRNA 4714	ncRNA
chr8-3679	chr8	141009034	141009206	+	1	NA	intron (NM_031466, intron 18 of 22)	L1ME1|LINE|L1	-293821	NM_001282534	51305	Hs.664608	XM_005250954	ENSG00000169427	KCNK9	K2p9.1|KT3.2|TASK-3|TASK3	potassium channel, subfamily K, member 9	protein-coding
chr5-7288	chr5	68742317	68742489	+	1	NA	Intergenic	MIRb|SINE|MIR	31464	NM_001244734	153562	Hs.657687	XM_005248445	ENSG00000152939	MARVELD2	DFNB49|MARVD2|MRVLDC2|Tric	MARVEL domain containing 2	protein-coding
chr5-2408	chr5	146310749	146310921	+	1	NA	intron (NM_001271900, intron 2 of 10)	intron (NM_001271900, intron 2 of 10)	-11766	NR_047115	100874361	Hs.193825	NR_047115		PPP2R2B-IT1	AC008728.2	PPP2R2B intronic transcript 1 (non-protein coding)	ncRNA
chr5-1916	chr5	100604189	100604361	+	1	NA	Intergenic	Intergenic	-365286	NM_175052	7903	Hs.308628	XM_005272078	ENSG00000113532	ST8SIA4	PST|PST1|SIAT8D|ST8SIA-IV	ST8 alpha-N-acetyl-neuraminide alpha-2,8-sialyltransferase 4	protein-coding
chr3-6825	chr3	32210443	32210615	+	1	NA	TTS (NM_015141)	TTS (NM_015141)	62526	NM_015141	23171	Hs.82432	XM_005264983	ENSG00000152642	GPD1L	GPD1-L	glycerol-3-phosphate dehydrogenase 1-like	protein-coding
chr4-1532	chr4	156208510	156208682	+	1	NA	Intergenic	Intergenic	78815	NM_000910	4887	Hs.37125	XM_005263033	ENSG00000185149	NPY2R	NPY2-R	neuropeptide Y receptor Y2	protein-coding
chr11-164	chr11	85078579	85078751	+	1	NA	intron (NM_001142699, intron 3 of 27)	MIR|SINE|MIR	259649	NM_001142699	1740	Hs.367656	XM_005273805	ENSG00000150672	DLG2	PPP1R58|PSD-93|PSD93|chapsyn-110	discs, large homolog 2 (Drosophila)	protein-coding
chr14-68	chr14	38176545	38176717	+	1	NA	Intergenic	L1M6|LINE|L1	-112306	NM_004496	3169	Hs.163484	XM_005267575	ENSG00000129514	FOXA1	HNF3A|TCF3A	forkhead box A1	protein-coding
chr15-929	chr15	63856712	63856884	+	1	NA	intron (NM_006537, intron 8 of 14)	intron (NM_006537, intron 8 of 14)	-32754	NM_203373	283807	Hs.656997	XM_005254320	ENSG00000197361	FBXL22	Fbl22	F-box and leucine-rich repeat protein 22	protein-coding
chr4-3382	chr4	149032898	149033070	+	1	NA	intron (NM_001166104, intron 7 of 7)	L1ME1|LINE|L1	329238	NR_039962	100616246		NR_039962		MIR4799	-	microRNA 4799	ncRNA
chr4-3068	chr4	126702952	126703124	+	1	NA	Intergenic	Intergenic	274624	NR_031746	100302267		NR_031746		MIR2054	hsa-mir-2054	microRNA 2054	ncRNA
chr18-544	chr18	30243543	30243715	+	1	NA	Intergenic	Intergenic	109345	NM_020805	57565	Hs.446164	XM_005258322	ENSG00000197705	KLHL14	-	kelch-like family member 14	protein-coding
chr17-382	chr17	37690156	37690328	+	1	NA	3' UTR (NM_015083, exon 14 of 14)	3' UTR (NM_015083, exon 14 of 14)	72478	NM_015083	51755	Hs.416108	XM_005257456	ENSG00000167258	CDK12	CRK7|CRKR|CRKRS	cyclin-dependent kinase 12	protein-coding
chr1-556	chr1	242818693	242818865	+	1	NA	Intergenic	L3|LINE|CR1	-130781	NM_152666	200150	Hs.672452	XM_005273084	ENSG00000180287	PLD5	PLDC	phospholipase D family, member 5	protein-coding
chr17-525	chr17	66765686	66765858	+	1	NA	Intergenic	Intergenic	-168677	NM_017565	54757	Hs.268874	NM_001243746		FAM20A	AIGFS|FP2747	family with sequence similarity 20, member A	protein-coding
chr6-1225	chr6	43501716	43501888	+	1	NA	intron (NM_020750, intron 20 of 31)	intron (NM_020750, intron 20 of 31)	17025	NM_203290	9533	Hs.743509	XM_005249491	ENSG00000171453	POLR1C	RPA39|RPA40|RPA5|RPAC1|TCS3	polymerase (RNA) I polypeptide C, 30kDa	protein-coding
chr21-610	chr21	23813705	23813877	+	1	NA	Intergenic	ERVL-E-int|LTR|ERVL	342855	NR_038400	54143	Hs.352631	NR_038400	ENSG00000184856	LINC00308	C21orf74|NCRNA00308	long intergenic non-protein coding RNA 308	ncRNA
chr2-13708	chr2	225535800	225535972	+	1	NA	Intergenic	Intergenic	-85772	NM_001257197	8452	Hs.372286	XM_005246912	ENSG00000036257	CUL3	CUL-3|PHA2E	cullin 3	protein-coding
chr6-97	chr6	12520885	12521057	+	1	NA	Intergenic	Intergenic	-128385	NR_103808	100887744		NR_103808		RNU6-48P	RNU6-48	RNA, U6 small nuclear 48, pseudogene	snRNA
chr18-466	chr18	24272293	24272465	+	1	NA	intron (NR_024259, intron 1 of 1)	MLT1J|LTR|ERVL-MaLR	11223	NR_024259	728606	Hs.170599	NR_024259	ENSG00000265369	PCAT18	LINC01092	prostate cancer associated transcript 18 (non-protein coding)	ncRNA
chr10-1802	chr10	60692283	60692455	+	1	NA	Intergenic	Intergenic	-66909	NR_108046	100507008	Hs.170953	XR_110406		LINC00844	-	long intergenic non-protein coding RNA 844	ncRNA
chr10-541	chr10	131793048	131793220	+	1	NA	Intergenic	L1MA3|LINE|L1	-31043	NM_001005463	253738	Hs.591374	XM_005252667	ENSG00000108001	EBF3	COE3|EBF-3|O/E-2|OE-2	early B-cell factor 3	protein-coding
chr8-288	chr8	116666887	116667059	+	1	NA	intron (NM_014112, intron 1 of 6)	intron (NM_014112, intron 1 of 6)	13266	NM_001282902	7227	Hs.657018	XM_005251046	ENSG00000104447	TRPS1	GC79|LGCR	trichorhinophalangeal syndrome I	protein-coding
chr5-1657	chr5	83553210	83553382	+	1	NA	intron (NM_001278642, intron 1 of 9)	intron (NM_001278642, intron 1 of 9)	127389	NM_005711	10085	Hs.482730	NM_001278642	ENSG00000164176	EDIL3	DEL1	EGF-like repeats and discoidin I-like domains 3	protein-coding
chr14-2737	chr14	50260194	50260366	+	1	NA	intron (NM_004713, intron 26 of 32)	L1M5|LINE|L1	25493	NM_014315	23588	Hs.509264	NM_014315	ENSG00000165516	KLHDC2	HCLP-1|HCLP1|LCP	kelch domain containing 2	protein-coding
chr4-1653	chr4	176641171	176641343	+	1	NA	intron (NM_201592, intron 1 of 6)	intron (NM_201592, intron 1 of 6)	67570	NM_001261448	2823	Hs.75819	NM_001261447	ENSG00000150625	GPM6A	GPM6|M6A	glycoprotein M6A	protein-coding
chr12-1757	chr12	19085555	19085727	+	1	NA	Intergenic	Intergenic	194596	NM_033328	93661	Hs.131288	NM_033328	ENSG00000177938	CAPZA3	CAPPA3|Gsg3	capping protein (actin filament) muscle Z-line, alpha 3	protein-coding
chr5-3710	chr5	85605872	85606044	+	1	NA	Intergenic	MamRep605|Unknown|Unknown	27696	NR_003719	285622	Hs.449272	NR_003719		NBPF22P	-	neuroblastoma breakpoint family, member 22, pseudogene	pseudo
chr5-1354	chr5	40145573	40145745	+	1	NA	Intergenic	Intergenic	93266	NR_104633	102467077	Hs.148993	NR_104633		LINC00603	-	long intergenic non-protein coding RNA 603	ncRNA
chr1-3724	chr1	99674662	99674834	+	1	NA	Intergenic	Tigger3b|DNA|TcMar-Tigger	-55100	NM_001166252	9890	Hs.13245	NM_014839	ENSG00000117600	LPPR4	LPR4|PHP1|PRG-1|PRG1|RP4-788L13.1	lipid phosphate phosphatase-related protein type 4	protein-coding
chr8-2298	chr8	70202729	70202901	+	1	NA	Intergenic	Intergenic	-176044	NM_015170	23213	Hs.409602	XM_005251186	ENSG00000137573	SULF1	HSULF-1|SULF-1	sulfatase 1	protein-coding
chr7-57	chr7	93431214	93431386	+	1	NA	Intergenic	L1M1|LINE|L1	85060	NR_039796	100616206		NR_039796	ENSG00000265423	MIR4652	-	microRNA 4652	ncRNA
chr2-256	chr2	186296337	186296509	+	1	NA	Intergenic	L1MD|LINE|L1	-306932	NM_173651	401024	Hs.98025	NM_207482	ENSG00000188738	FSIP2	-	fibrous sheath interacting protein 2	protein-coding
chr7-1268	chr7	20182421	20182593	+	1	NA	intron (NR_046756, intron 1 of 3)	intron (NR_046756, intron 1 of 3)	968	NR_046756	100874041	Hs.145104	NR_046756	ENSG00000228598	MACC1-AS1	AC007001.4	MACC1 antisense RNA 1	ncRNA
chr5-5533	chr5	2229858	2230030	+	1	NA	Intergenic	L1MEg|LINE|L1	82371	NR_104616	100506858	Hs.445071	XR_108581		LOC100506858	-	uncharacterized LOC100506858	ncRNA
chr12-36	chr12	62719489	62719661	+	1	NA	intron (NM_001252078, intron 5 of 21)	intron (NM_001252078, intron 5 of 21)	65435	NR_106740	102465133		NR_106740		MIR6125	hsa-mir-6125	microRNA mir-6125	ncRNA
chr15-767	chr15	49696229	49696401	+	1	NA	intron (NM_152647, intron 11 of 15)	L1PA13|LINE|L1	-19060	NM_002009	2252	Hs.567268	NM_002009		FGF7	HBGF-7|KGF	fibroblast growth factor 7	protein-coding
chr12-7	chr12	34121797	34121969	+	1	NA	Intergenic	L1M2|LINE|L1	-53333	NM_032834	84920	Hs.102971	NM_032834		ALG10	ALG10A|DIE2|KCR1	ALG10, alpha-1,2-glucosyltransferase	protein-coding
chr4-7350	chr4	163729597	163729769	+	1	NA	Intergenic	L1M2|LINE|L1	358390	NM_138386	92345	Hs.129095	XM_005263349	ENSG00000145414	NAF1	-	nuclear assembly factor 1 ribonucleoprotein	protein-coding
chr1-5621	chr1	41776592	41776764	+	1	NA	Intergenic	L1M6|LINE|L1	-68863	NM_001172219	22955	Hs.571874	XM_005270637	ENSG00000010803	SCMH1	Scml3	sex comb on midleg homolog 1 (Drosophila)	protein-coding
chr20-54	chr20	3577884	3578056	+	1	NA	intron (NM_139321, intron 21 of 28)	L1M4|LINE|L1	66076	NM_022139	64096	Hs.302025	XM_005260793	ENSG00000125861	GFRA4	-	GDNF family receptor alpha 4	protein-coding
chr4-2357	chr4	84361171	84361343	+	1	NA	intron (NM_133636, intron 7 of 17)	intron (NM_133636, intron 7 of 17)	15768	NM_133636	113510	Hs.480101	XM_005262711	ENSG00000163312	HELQ	HEL308	helicase, POLQ-like	protein-coding
chr11-2722	chr11	133294629	133294801	+	1	NA	intron (NM_001012393, intron 1 of 7)	intron (NM_001012393, intron 1 of 7)	107688	NM_001012393	4978	Hs.4817	XM_005271572	ENSG00000183715	OPCML	IGLON1|OBCAM|OPCM	opioid binding protein/cell adhesion molecule-like	protein-coding
chr11-2323	chr11	100489671	100489843	+	1	NA	Intergenic	Intergenic	-68650	NM_152432	143872	Hs.741465	NM_152432	ENSG00000165895	ARHGAP42	GRAF3	Rho GTPase activating protein 42	protein-coding
chr7-7789	chr7	106567674	106567846	+	1	NA	Intergenic	L1PA16|LINE|L1	61836	NM_002649	5294	Hs.561747	XM_005250441	ENSG00000105851	PIK3CG	PI3CG|PI3K|PI3Kgamma|PIK3|p110gamma|p120-PI3K	phosphatidylinositol-4,5-bisphosphate 3-kinase, catalytic subunit gamma	protein-coding
chr13-7435	chr13	101077872	101078044	+	1	NA	exon (NM_001178004, exon 20 of 23)	exon (NM_001178004, exon 20 of 23)	55311	NR_047686	100885777	Hs.662554	XR_243035		PCCA-AS1	RP11-151A6.5	PCCA antisense RNA 1	ncRNA
chr11-738	chr11	39168696	39168868	+	1	NA	Intergenic	MIR|SINE|MIR	1145898	NR_047674	57689	Hs.745123	XM_005253030	ENSG00000148948	LRRC4C	NGL-1|NGL1	leucine rich repeat containing 4C	protein-coding
chr2-1907	chr2	77639702	77639874	+	1	NA	intron (NM_001134745, intron 3 of 3)	intron (NM_001134745, intron 3 of 3)	109706	NM_001282928	80059	Hs.285782	XM_005264571	ENSG00000176204	LRRTM4	-	leucine rich repeat transmembrane neuronal 4	protein-coding
chr15-2328	chr15	81051816	81051988	+	1	NA	Intergenic	L1M5|LINE|L1	-19810	NM_018689	57214	Hs.459088	XM_005254567	ENSG00000103888	KIAA1199	CCSP1|TMEM2L	KIAA1199	protein-coding
chr12-2142	chr12	47419395	47419567	+	1	NA	Intergenic	Intergenic	-53905	NM_001281429	91523	Hs.560100	XM_005269224	ENSG00000179715	PCED1B	FAM113B	PC-esterase domain containing 1B	protein-coding
chr9-78	chr9	31278912	31279084	+	1	NA	Intergenic	L1MB4|LINE|L1	-870546	NR_046204	401497	Hs.680131	NR_046204		LOC401497	-	uncharacterized LOC401497	ncRNA
chr3-146	chr3	102741480	102741652	+	1	NA	Intergenic	L1MC2|LINE|L1	587707	NM_175056	131368	Hs.352213	XM_005247110	ENSG00000170044	ZPLD1	-	zona pellucida-like domain containing 1	protein-coding
chr4-1473	chr4	141542646	141542818	+	1	NA	3' UTR (NM_015130, exon 21 of 21)	3' UTR (NM_015130, exon 21 of 21)	21502	NR_077215	644962	Hs.676500	NR_077215		TNRC18P1	-	TNRC18P1	pseudo
chr21-33	chr21	27484251	27484423	+	1	NA	exon (NM_001204301, exon 2 of 17)	exon (NM_001204301, exon 2 of 17)	28371	NM_001136016	351	Hs.434980	NM_000484	ENSG00000142192	APP	AAA|ABETA|ABPP|AD1|APPI|CTFgamma|CVAP|PN-II|PN2	amyloid beta (A4) precursor protein	protein-coding
chr5-10	chr5	109979769	109979941	+	1	NA	intron (NM_001039763, intron 2 of 13)	intron (NM_001039763, intron 2 of 13)	82595	NM_001039763	642987	Hs.729154	XM_005272046		TMEM232	-	transmembrane protein 232	protein-coding
chr5-1131	chr5	10027744	10027916	+	1	NA	Intergenic	L1MA1|LINE|L1	-123894	NR_027112	285692	Hs.651487	NR_027112	ENSG00000249781	LOC285692	-	uncharacterized LOC285692	ncRNA
chr8-918	chr8	56380498	56380670	+	1	NA	intron (NM_052898, intron 2 of 2)	intron (NM_052898, intron 2 of 2)	-12703	NR_027765	100133234	Hs.729852	NR_027765	ENSG00000248522	SBF1P1	-	SET binding factor 1 pseudogene 1	pseudo
chr6-2607	chr6	21892814	21892986	+	1	NA	intron (NR_015410, intron 4 of 11)	intron (NR_015410, intron 4 of 11)	226225	NR_015410	401237	Hs.712707	NR_015410	ENSG00000272168	CASC15	LINC00340	cancer susceptibility candidate 15 (non-protein coding)	ncRNA
chr2-7795	chr2	44004370	44004542	+	1	NA	intron (NM_001193464, intron 2 of 12)	intron (NM_001193464, intron 2 of 12)	3278	NM_015522	51626	Hs.371597	XM_005264364	ENSG00000138036	DYNC2LI1	D2LIC|LIC3	dynein, cytoplasmic 2, light intermediate chain 1	protein-coding
chr2-515	chr2	179336482	179336654	+	1	NA	intron (NM_181342, intron 2 of 3)	intron (NM_181342, intron 2 of 3)	6787	NM_181342	51661	Hs.410378	XM_005246638	ENSG00000079150	FKBP7	FKBP23|PPIase	FK506 binding protein 7	protein-coding
chr11-252	chr11	16456118	16456290	+	1	NA	intron (NM_033326, intron 1 of 15)	L2c|LINE|L2	-25774	NM_001145811	55553	Hs.368226	NM_001145811	ENSG00000110693	SOX6	HSSOX6|SOXD	SRY (sex determining region Y)-box 6	protein-coding
chr14-1623	chr14	77899057	77899229	+	1	NA	intron (NM_001193317, intron 16 of 19)	L1MA9|LINE|L1	-9744	NM_001113475	122945	Hs.97556	XM_005267330	ENSG00000165555	NOXRED1	C14orf148	NADP-dependent oxidoreductase domain containing 1	protein-coding
chr12-1557	chr12	127091107	127091279	+	1	NA	Intergenic	Intergenic	83671	NR_110035	100996671	Hs.121392	XR_158868		RP11-407A16.3	-	uncharacterized LOC100996671	ncRNA
chr4-441	chr4	85986914	85987086	+	1	NA	Intergenic	Intergenic	99029	NR_015359	404201	Hs.720920	XR_244628	ENSG00000180769	WDFY3-AS2	C4orf12|FBI4|NCRNA00247	WDFY3 antisense RNA 2	ncRNA
chr21-132	chr21	19646835	19647007	+	1	NA	intron (NM_002772, intron 24 of 24)	intron (NM_002772, intron 24 of 24)	28729	NM_001204174	140578	Hs.283725	NM_001204174	ENSG00000154645	CHODL	C21orf68|MT75	chondrolectin	protein-coding
chr11-3969	chr11	76108576	76108748	+	1	NA	intron (NM_001282456, intron 1 of 1)	MER63B|DNA|hAT-Blackjack	16293	NM_001282456	100506127	Hs.734014	XM_005274424		LOC100506127	-	putative uncharacterized protein FLJ37770-like	protein-coding
chr12-593	chr12	84354972	84355144	+	1	NA	Intergenic	Intergenic	951550	NM_018057	55117	Hs.44424	NM_001146335	ENSG00000072041	SLC6A15	NTT73|SBAT1|V7-3|hv7-3	solute carrier family 6 (neutral amino acid transporter), member 15	protein-coding
chr8-506	chr8	85303492	85303664	+	1	NA	intron (NM_001100392, intron 2 of 9)	LTR78B|LTR|ERV1	206478	NM_001100391	138046	Hs.121663	XM_005251169	ENSG00000184672	RALYL	HNRPCL3	RALY RNA binding protein-like	protein-coding
chr1-6175	chr1	68120596	68120768	+	1	NA	Intergenic	L1ME1|LINE|L1	-30178	NM_001199741	1647	Hs.80409	NM_001199741	ENSG00000116717	GADD45A	DDIT1|GADD45	growth arrest and DNA-damage-inducible, alpha	protein-coding
chr1-1253	chr1	45614384	45614556	+	1	NA	intron (NM_020883, intron 1 of 13)	intron (NM_020883, intron 1 of 13)	57780	NM_020883	57643	Hs.656613	XM_005271072	ENSG00000162415	ZSWIM5	-	zinc finger, SWIM-type containing 5	protein-coding
chr2-153	chr2	222240292	222240464	+	1	NA	Intergenic	Intergenic	196632	NM_004438	2043	Hs.371218	XM_005246374	ENSG00000116106	EPHA4	HEK8|SEK|TYRO1	EPH receptor A4	protein-coding
chr1-978	chr1	177245910	177246082	+	1	NA	intron (NM_021165, intron 6 of 7)	intron (NM_021165, intron 6 of 7)	105363	NM_021165	57795	Hs.495918	XM_005245379	ENSG00000198797	BRINP2	DBCCR1L2|FAM5B|RP5-1026E2.1	bone morphogenetic protein/retinoic acid inducible neural-specific 2	protein-coding
chr5-189	chr5	122559968	122560140	+	1	NA	Intergenic	Intergenic	135213	NM_001136239	93166	Hs.135118	XM_005272128	ENSG00000061455	PRDM6	-	PR domain containing 6	protein-coding
chr20-1036	chr20	60756692	60756864	+	1	NA	3' UTR (NM_198935, exon 11 of 11)	3' UTR (NM_198935, exon 11 of 11)	-1303	NM_015666	26164	Hs.340636	XM_005260393	ENSG00000101181	MTG2	GTPBP5|ObgH1|dJ1005F21.2	mitochondrial ribosome-associated GTPase 2	protein-coding
chr11-5374	chr11	111950266	111950438	+	1	NA	intron (NM_001082970, intron 3 of 5)	intron (NM_001082970, intron 3 of 5)	5384	NM_001082969	55216	Hs.195060	NM_001082969	ENSG00000150776	C11orf57	-	chromosome 11 open reading frame 57	protein-coding
chr9-5218	chr9	129850751	129850923	+	1	NA	3' UTR (NM_012098, exon 5 of 5)	3' UTR (NM_012098, exon 5 of 5)	34207	NM_012098	23452	Hs.653262	NM_012098	ENSG00000136859	ANGPTL2	ARP2|HARP	angiopoietin-like 2	protein-coding
chr7-1774	chr7	92852887	92853059	+	1	NA	intron (NM_001039372, intron 1 of 9)	intron (NM_001039372, intron 1 of 9)	2859	NM_001288804	253012	Hs.443169	XM_005250247	ENSG00000188175	HEPACAM2	MIKI	HEPACAM family member 2	protein-coding
chr4-960	chr4	67789040	67789212	+	1	NA	Intergenic	L2b|LINE|L2	622130	NM_001812	1060	Hs.479867	XR_245245	ENSG00000145241	CENPC	CENP-C|CENPC1|MIF2|hcp-4	centromere protein C	protein-coding
chr14-991	chr14	37232296	37232468	+	1	NA	intron (NM_001171170, intron 3 of 10)	intron (NM_001171170, intron 3 of 10)	105609	NM_006194	5083	Hs.609574	XM_005267715	ENSG00000198807	PAX9	STHAG3	paired box 9	protein-coding
chr6-9860	chr6	146869120	146869292	+	1	NA	intron (NM_006834, intron 1 of 2)	intron (NM_006834, intron 1 of 2)	4378	NM_006834	10981	Hs.287714	NM_006834	ENSG00000118508	RAB32	-	RAB32, member RAS oncogene family	protein-coding
chr11-1193	chr11	127961380	127961552	+	1	NA	Intergenic	L1MEc|LINE|L1	430739	NM_005238	2113	Hs.369438	XM_005271428	ENSG00000134954	ETS1	ETS-1|EWSR2	v-ets avian erythroblastosis virus E26 oncogene homolog 1	protein-coding
chr1-437	chr1	157590586	157590758	+	1	NA	Intergenic	L1M4|LINE|L1	-22802	NM_031282	83417	Hs.120260	XR_241099	ENSG00000163518	FCRL4	CD307d|FCRH4|IGFP2|IRTA1	Fc receptor-like 4	protein-coding
chr2-352	chr2	55855809	55855981	+	1	NA	Intergenic	Intergenic	-11035	NM_020463	57223	Hs.654969	XM_005264442	ENSG00000138041	SMEK2	FLFL2|PP4R3B|PSY2|smk1	SMEK homolog 2, suppressor of mek1 (Dictyostelium)	protein-coding
chr10-400	chr10	61820636	61820808	+	1	NA	intron (NM_001204404, intron 39 of 43)	intron (NM_001204404, intron 39 of 43)	80052	NM_001149	288	Hs.499725	XM_005269710	ENSG00000151150	ANK3	ANKYRIN-G|MRT37	ankyrin 3, node of Ranvier (ankyrin G)	protein-coding
chr3-1157	chr3	174824996	174825168	+	1	NA	intron (NM_207015, intron 2 of 13)	MLT2D|LTR|ERVL	7950	NR_046390	100862679	Hs.148810	NR_046390	ENSG00000230292	NAALADL2-AS3	-	NAALADL2 antisense RNA 3	ncRNA
chr10-860	chr10	63961108	63961280	+	1	NA	intron (NM_145307, intron 10 of 11)	intron (NM_145307, intron 10 of 11)	67428	NM_001282941	219790	Hs.58559	XM_005269610	ENSG00000182010	RTKN2	PLEKHK1|bA531F24.1	rhotekin 2	protein-coding
chr17-721	chr17	31922476	31922648	+	1	NA	intron (NM_001094, intron 1 of 9)	intron (NM_001094, intron 1 of 9)	-61783	NR_037584	100506677	Hs.652571	NR_037584		AA06	AA02|AA04|AA05|RP11-31I22.1	uncharacterized LOC100506677	pseudo
chr20-815	chr20	18879854	18880026	+	1	NA	Intergenic	L1MC4|LINE|L1	-69101	NM_001242671	100128496	Hs.664484	NM_001242671	ENSG00000149443	C20orf78	dJ1068E13.1	chromosome 20 open reading frame 78	protein-coding
chr1-5409	chr1	245130637	245130809	+	1	NA	Intergenic	Intergenic	-2448	NM_032328	84288	Hs.134857	XM_005273312	ENSG00000203666	EFCAB2	-	EF-hand calcium binding domain 2	protein-coding
chr3-4670	chr3	119434795	119434967	+	1	NA	intron (NM_033364, intron 6 of 17)	intron (NM_033364, intron 6 of 17)	13012	NM_033364	89876	Hs.341906	XM_005247867	ENSG00000183833	MAATS1	AAT1|AAT1alpha|C3orf15|SPATA26	MYCBP-associated, testis expressed 1	protein-coding
chr13-821	chr13	99909874	99910046	+	1	NA	intron (NM_005292, intron 1 of 2)	intron (NM_005292, intron 1 of 2)	722	NM_001098200	2841	Hs.741589	NM_001098200	ENSG00000125245	GPR18	-	G protein-coupled receptor 18	protein-coding
chr8-667	chr8	119780463	119780635	+	1	NA	Intergenic	L2|LINE|L2	-146315	NR_109794	401474	Hs.701196	NM_001101676	ENSG00000177570	SAMD12	-	sterile alpha motif domain containing 12	protein-coding
chr11-2305	chr11	99837882	99838054	+	1	NA	intron (NM_001243271, intron 8 of 20)	intron (NM_001243271, intron 8 of 20)	411092	NM_175566	53942	Hs.656783	NM_001243270	ENSG00000149972	CNTN5	HNB-2s|NB-2	contactin 5	protein-coding
chr8-30	chr8	14187635	14187807	+	1	NA	intron (NM_139167, intron 2 of 7)	intron (NM_139167, intron 2 of 7)	523298	NR_029875	494332		NR_029875		MIR383	MIRN383|hsa-mir-383	microRNA 383	ncRNA
chr19-114	chr19	32289424	32289596	+	1	NA	Intergenic	Intergenic	206323	NM_001205273	100507527	Hs.723805	XM_005258401		THEG5	AC011525.4	testis highly expressed protein 5	protein-coding
chr12-1052	chr12	62892316	62892488	+	1	NA	intron (NM_001278469, intron 4 of 35)	intron (NM_001278469, intron 4 of 35)	31805	NM_001278469	23041	Hs.389378	XM_005268731	ENSG00000061987	MON2	-	MON2 homolog (S. cerevisiae)	protein-coding
chr6-31	chr6	77546326	77546498	+	1	NA	Intergenic	Intergenic	626708	NM_000863	3351	Hs.123016	NM_000863		HTR1B	5-HT1B|5-HT1DB|HTR1D2|HTR1DB|S12	5-hydroxytryptamine (serotonin) receptor 1B, G protein-coupled	protein-coding
chr4-10	chr4	10113	10285	+	1	NA	Intergenic	TAR1|Satellite|telo	-42980	NM_001286053	152687	Hs.709469	XM_005278361		ZNF595	-	zinc finger protein 595	protein-coding
chr1-876	chr1	114006489	114006661	+	1	NA	intron (NM_152900, intron 1 of 20)	L1MA4|LINE|L1	73100	NM_152900	260425	Hs.486189	XM_005270736	ENSG00000081026	MAGI3	MAGI-3|RP4-730K3.1|dJ730K3.2	membrane associated guanylate kinase, WW and PDZ domain containing 3	protein-coding
chrX-85	chrX	114013311	114013483	+	1	NA	intron (NM_001256760, intron 5 of 6)	intron (NM_001256760, intron 5 of 6)	15653	NR_031732	100302222		NR_031732		MIR1911	MIRN1911|hsa-mir-1911	microRNA 1911	ncRNA
chr6-1132	chr6	17872450	17872622	+	1	NA	intron (NM_001105568, intron 4 of 37)	intron (NM_001105568, intron 4 of 37)	115318	NM_001105568	63971	Hs.94499	XM_005249289	ENSG00000137177	KIF13A	RBKIN|bA500C11.2	kinesin family member 13A	protein-coding
chr2-8409	chr2	62091649	62091821	+	1	NA	Intergenic	ERVL-int|LTR|ERVL	-10457	NM_032180	84140	Hs.440466	NM_001201543	ENSG00000170264	FAM161A	RP28	family with sequence similarity 161, member A	protein-coding
chr13-7105	chr13	92094863	92095035	+	1	NA	intron (NM_004466, intron 1 of 7)	L1MC5|LINE|L1	44014	NM_004466	2262	Hs.655675	NM_004466	ENSG00000179399	GPC5	-	glypican 5	protein-coding
chr5-408	chr5	117485749	117485921	+	1	NA	intron (NR_104997, intron 2 of 2)	intron (NR_104997, intron 2 of 2)	-132434	NR_104609	100505811	Hs.369776	XR_110562	ENSG00000250427	LOC100505811	-	uncharacterized LOC100505811	ncRNA
chr18-437	chr18	18602261	18602433	+	1	NA	intron (NM_005406, intron 11 of 32)	intron (NM_005406, intron 11 of 32)	89465	NM_005406	6093	Hs.306307	NM_005406		ROCK1	P160ROCK|ROCK-I	Rho-associated, coiled-coil containing protein kinase 1	protein-coding
chr9-699	chr9	18812453	18812625	+	1	NA	intron (NM_001040272, intron 20 of 28)	L1MDa|LINE|L1	220717	NM_001287050	158297	Hs.731593	XM_005251381	ENSG00000155875	FAM154A	C9orf138	family with sequence similarity 154, member A	protein-coding
chr5-1586	chr5	78456137	78456309	+	1	NA	Intergenic	L1MA4|LINE|L1	48619	NM_001713	635	Hs.80756	XM_005248566	ENSG00000145692	BHMT	BHMT1|HEL-S-61p	betaine--homocysteine S-methyltransferase	protein-coding
chr4-2863	chr4	114383374	114383546	+	1	NA	intron (NM_172115, intron 15 of 16)	(TCTG)n|Simple_repeat|Simple_repeat	299623	NM_172127	817	Hs.144114	XM_005263251	ENSG00000145349	CAMK2D	CAMKD	calcium/calmodulin-dependent protein kinase II delta	protein-coding
chr1-8951	chr1	182095979	182096151	+	1	NA	Intergenic	Intergenic	-65218	NM_001009992	127665	Hs.684328	NM_001009992	ENSG00000179930	ZNF648	-	zinc finger protein 648	protein-coding
chr1-4237	chr1	172790065	172790237	+	1	NA	Intergenic	Intergenic	161966	NM_000639	356	Hs.2007	NM_000639	ENSG00000117560	FASLG	ALPS1B|APT1LG1|APTL|CD178|CD95-L|CD95L|FASL|TNFSF6	Fas ligand (TNF superfamily, member 6)	protein-coding
chr4-1829	chr4	30404896	30405068	+	1	NA	Intergenic	Tigger2|DNA|TcMar-Tigger	-317048	NM_032456	5099	Hs.479439	XM_005248163	ENSG00000169851	PCDH7	BH-Pcdh|BHPCDH	protocadherin 7	protein-coding
chr4-491	chr4	94490445	94490617	+	1	NA	intron (NM_001286838, intron 12 of 14)	L2a|LINE|L2	-259547	NM_005172	474	Hs.532680	NM_005172	ENSG00000172238	ATOH1	ATH1|HATH1|MATH-1|bHLHa14	atonal homolog 1 (Drosophila)	protein-coding
chr11-32	chr11	98724366	98724538	+	1	NA	Intergenic	L1M4c|LINE|L1	-167254	NM_001243270	53942	Hs.656783	NM_001243270	ENSG00000149972	CNTN5	HNB-2s|NB-2	contactin 5	protein-coding
chr2-2015	chr2	111822263	111822435	+	1	NA	intron (NM_001142807, intron 16 of 17)	L1MD1|LINE|L1	-56142	NM_138622	10018	Hs.737004	XM_005263550	ENSG00000153094	BCL2L11	BAM|BIM|BOD	BCL2-like 11 (apoptosis facilitator)	protein-coding
chr3-3472	chr3	68979563	68979735	+	1	NA	intron (NM_001005527, intron 1 of 5)	intron (NM_001005527, intron 1 of 5)	2112	NM_001005527	151647	Hs.736925	NM_001005527	ENSG00000163377	FAM19A4	TAFA-4|TAFA4	family with sequence similarity 19 (chemokine (C-C motif)-like), member A4	protein-coding
chr20-844	chr20	21765338	21765510	+	1	NA	Intergenic	L1MEe|LINE|L1	79127	NM_006192	5075	Hs.122310	NM_001257096		PAX1	HUP48|OFC2	paired box 1	protein-coding
chr3-3411	chr3	64679093	64679265	+	1	NA	intron (NR_038264, intron 1 of 5)	intron (NR_038264, intron 1 of 5)	-5814	NM_182920	56999	Hs.656071	XM_005265329	ENSG00000163638	ADAMTS9	-	ADAM metallopeptidase with thrombospondin type 1 motif, 9	protein-coding
chr6-837	chr6	111402676	111402848	+	1	NA	Intergenic	Tigger12A|DNA|TcMar-Tigger	-6019	NM_018593	117247	Hs.591327	XM_005266818	ENSG00000112394	SLC16A10	MCT10|PRO0813|TAT1	solute carrier family 16 (aromatic amino acid transporter), member 10	protein-coding
chr14-365	chr14	97021160	97021332	+	1	NA	intron (NM_032632, intron 17 of 21)	intron (NM_032632, intron 17 of 21)	52533	NM_001252006	10914	Hs.253726	XM_005267280	ENSG00000090060	PAPOLA	PAP	poly(A) polymerase alpha	protein-coding
chr6-71	chr6	89391610	89391782	+	1	NA	intron (NM_003800, intron 13 of 15)	intron (NM_003800, intron 13 of 15)	281652	NM_001286426	8732	Hs.627135	XM_005248767	ENSG00000111880	RNGTT	CAP1A|HCE|HCE1|hCAP	RNA guanylyltransferase and 5'-phosphatase	protein-coding
chr6-9527	chr6	140006629	140006801	+	1	NA	Intergenic	Intergenic	-85495	NR_038399	100132735	Hs.62646	NR_038399		LOC100132735	-	uncharacterized LOC100132735	ncRNA
chr2-6645	chr2	215460304	215460476	+	1	NA	Intergenic	Intergenic	85484	NR_047698	100885780	Hs.665982	NR_047698		VWC2L-IT1	AC107218.2	VWC2L intronic transcript 1 (non-protein coding)	ncRNA
chr4-861	chr4	39197614	39197786	+	1	NA	intron (NM_025132, intron 5 of 36)	intron (NM_025132, intron 5 of 36)	13676	NM_025132	57728	Hs.438482	XM_005262658	ENSG00000157796	WDR19	ATD5|CED4|DYF-2|IFT144|NPHP13|ORF26|Oseg6|PWDMP	WD repeat domain 19	protein-coding
chr1-4449	chr1	187044769	187044941	+	1	NA	Intergenic	Intergenic	246823	NM_024420	5321	Hs.497200	XM_005245267	ENSG00000116711	PLA2G4A	PLA2G4|cPLA2-alpha	phospholipase A2, group IVA (cytosolic, calcium-dependent)	protein-coding
chr1-2084	chr1	183038553	183038725	+	1	NA	intron (NM_002293, intron 1 of 27)	intron (NM_002293, intron 1 of 27)	46044	NM_002293	3915	Hs.609663	XM_005245149	ENSG00000135862	LAMC1	LAMB2	laminin, gamma 1 (formerly LAMB2)	protein-coding
chr7-151	chr7	115027984	115028156	+	1	NA	Intergenic	Intergenic	465861	NM_001166345	29969	Hs.741413	XM_005250300	ENSG00000135272	MDFIC	HIC	MyoD family inhibitor domain containing	protein-coding
chr1-2009	chr1	174169385	174169557	+	1	NA	intron (NM_014857, intron 1 of 20)	intron (NM_014857, intron 1 of 20)	40919	NM_014857	9910	Hs.744937	XM_005245680	ENSG00000152061	RABGAP1L	HHL|TBC1D18	RAB GTPase activating protein 1-like	protein-coding
chr6-154	chr6	101487838	101488010	+	1	NA	Intergenic	L1ME1|LINE|L1	-158676	NM_022091	10973	Hs.733060	XM_005266803	ENSG00000112249	ASCC3	ASC1p200|HELIC1|RNAH	activating signal cointegrator 1 complex subunit 3	protein-coding
chr6-4891	chr6	150733218	150733390	+	1	NA	Intergenic	Intergenic	43276	NM_001164695	389434	Hs.310225	XM_005266977	ENSG00000009765	IYD	C6orf71|DEHAL1|TDH4|dJ422F24.1	iodotyrosine deiodinase	protein-coding
chr13-1970	chr13	30617378	30617550	+	1	NA	Intergenic	MLT1F2|LTR|ERVL-MaLR	106796	NR_033889	440131	Hs.132371	NM_001010918		LINC00544	-	long intergenic non-protein coding RNA 544	ncRNA
chr11-510	chr11	131860963	131861135	+	1	NA	intron (NM_001048209, intron 2 of 7)	intron (NM_001048209, intron 2 of 7)	80337	NM_016522	50863	Hs.504352	XM_005271580	ENSG00000182667	NTM	HNT|IGLON2|NTRI	neurotrimin	protein-coding
chr3-258	chr3	55483773	55483945	+	1	NA	Intergenic	MIRb|SINE|MIR	31567	NM_001256105	7474	Hs.643085	NM_001256105	ENSG00000114251	WNT5A	hWNT5A	wingless-type MMTV integration site family, member 5A	protein-coding
chr14-3764	chr14	89037521	89037693	+	1	NA	intron (NM_207660, intron 4 of 13)	intron (NM_207660, intron 4 of 13)	7916	NM_207661	79882	Hs.686171	XM_005268067	ENSG00000100722	ZC3H14	MSUT-2|NY-REN-37|SUT2|UKp68	zinc finger CCCH-type containing 14	protein-coding
chr10-453	chr10	84799037	84799209	+	1	NA	Intergenic	LTR80A|LTR|ERVL	-1100062	NM_014394	27069	Hs.352656	XM_005269699	ENSG00000165678	GHITM	DERP2|HSPC282|MICS1|PTD010|TMBIM5	growth hormone inducible transmembrane protein	protein-coding
chr14-14	chr14	29124707	29124879	+	1	NA	Intergenic	Intergenic	-111485	NM_005249	2290	Hs.741222	NM_005249	ENSG00000176165	FOXG1	BF1|BF2|FHKL3|FKH2|FKHL1|FKHL2|FKHL3|FKHL4|FOXG1A|FOXG1B|FOXG1C|HBF-1|HBF-2|HBF-3|HBF-G2|HBF2|HFK1|HFK2|HFK3|KHL2|QIN	forkhead box G1	protein-coding
chr9-3036	chr9	14035979	14036151	+	1	NA	Intergenic	Intergenic	108095	NR_038194	100113404	Hs.149786	NR_038194	ENSG00000205636	LINC00583	C9orf146	long intergenic non-protein coding RNA 583	ncRNA
chr13-4086	chr13	32594562	32594734	+	1	NA	Intergenic	L1MB5|LINE|L1	-10789	NM_023037	10129	Hs.718654	XM_005266207	ENSG00000073910	FRY	13CDNA73|214K23.2|C13orf14|CG003|bA207N4.2|bA37E23.1	furry homolog (Drosophila)	protein-coding
chr9-1729	chr9	28305579	28305751	+	1	NA	intron (NM_152570, intron 4 of 6)	L1M4|LINE|L1	413638	NM_152570	158038	Hs.745029	XM_005251371	ENSG00000174482	LINGO2	LERN3|LRRN6C	leucine rich repeat and Ig domain containing 2	protein-coding
chr1-1462	chr1	74429246	74429418	+	1	NA	Intergenic	Intergenic	234539	NM_001105659	127255	Hs.644625	XM_005270451	ENSG00000162620	LRRIQ3	LRRC44	leucine-rich repeats and IQ motif containing 3	protein-coding
chr15-2223	chr15	75299519	75299691	+	1	NA	intron (NM_001178111, intron 2 of 7)	L1MC4a|LINE|L1	11729	NM_001178112	192683	Hs.374180	NM_001178111	ENSG00000198794	SCAMP5	-	secretory carrier membrane protein 5	protein-coding
chr1-5241	chr1	233393347	233393519	+	1	NA	intron (NM_014801, intron 5 of 33)	intron (NM_014801, intron 5 of 33)	38026	NM_014801	80003	Hs.370605	XM_005273272	ENSG00000135749	PCNXL2	-	pecanex-like 2 (Drosophila)	protein-coding
chr1-1864	chr1	115796341	115796513	+	1	NA	Intergenic	L1ME3D|LINE|L1	84430	NM_002506	4803	Hs.2561	NM_002506	ENSG00000134259	NGF	Beta-NGF|HSAN5|NGFB	nerve growth factor (beta polypeptide)	protein-coding
chr3-290	chr3	79720146	79720318	+	1	NA	intron (NM_002941, intron 1 of 30)	intron (NM_002941, intron 1 of 30)	96827	NM_002941	6091	Hs.744218	NM_001145845	ENSG00000169855	ROBO1	DUTT1|SAX3	roundabout, axon guidance receptor, homolog 1 (Drosophila)	protein-coding
chr17-432	chr17	52922203	52922375	+	1	NA	Intergenic	L4|LINE|RTE	-55763	NM_005486	10040	Hs.153504	XM_005256913	ENSG00000141198	TOM1L1	OK/KNS-CL.3|SRCASM	target of myb1 (chicken)-like 1	protein-coding
chr6-8080	chr6	106244778	106244950	+	1	NA	Intergenic	Intergenic	-289331	NM_001198	639	Hs.436023	XM_005267094	ENSG00000057657	PRDM1	BLIMP1|PRDI-BF1	PR domain containing 1, with ZNF domain	protein-coding
chr14-3884	chr14	99036148	99036320	+	1	NA	Intergenic	L1ME2z|LINE|L1	-141716	NM_182560	283598	Hs.448754	NM_182560	ENSG00000176605	C14orf177	-	chromosome 14 open reading frame 177	protein-coding
chr5-571	chr5	30578651	30578823	+	1	NA	Intergenic	L1MB5|LINE|L1	-615025	NM_004932	1004	Hs.171054	NM_004932	ENSG00000113361	CDH6	CAD6|KCAD	cadherin 6, type 2, K-cadherin (fetal kidney)	protein-coding
chr12-483	chr12	71672394	71672566	+	1	NA	Intergenic	Intergenic	-120701	NM_004616	7103	Hs.170563	NM_004616	ENSG00000127324	TSPAN8	CO-029|TM4SF3	tetraspanin 8	protein-coding
chr1-1167	chr1	232868307	232868479	+	1	NA	Intergenic	L1MC5|LINE|L1	-72245	NM_019090	54627	Hs.160373	NM_019090	ENSG00000212916	MAP10	KIAA1383|MTR120	microtubule-associated protein 10	protein-coding
chr15-1220	chr15	98923093	98923265	+	1	NA	Intergenic	L1MC1|LINE|L1	134432	NM_182562	283777	Hs.668070	NM_182562	ENSG00000185087	FAM169B	-	family with sequence similarity 169, member B	protein-coding
chr1-5212	chr1	227990873	227991045	+	1	NA	Intergenic	L1MEc|LINE|L1	-12459	NM_183062	339501	Hs.97604	NM_183062	ENSG00000185888	PRSS38	MPN2	protease, serine, 38	protein-coding
chr1-6670	chr1	77689914	77690086	+	1	NA	Intergenic	MER44A|DNA|TcMar-Tigger	-4868	NM_005482	10026	Hs.178305	XM_005270339	ENSG00000142892	PIGK	GPI8	phosphatidylinositol glycan anchor biosynthesis, class K	protein-coding
chr10-161	chr10	114956119	114956291	+	1	NA	Intergenic	HAL1|LINE|L1	246196	NM_001146286	6934	Hs.593995	XM_005270071	ENSG00000148737	TCF7L2	TCF-4|TCF4	transcription factor 7-like 2 (T-cell specific, HMG-box)	protein-coding
chr17-1047	chr17	61304792	61304964	+	1	NA	intron (NM_025185, intron 5 of 24)	L1PA10|LINE|L1	213329	NM_001017917	1534	Hs.355264	XM_005257090	ENSG00000008283	CYB561	CYB561A1|FRRS2	cytochrome b561	protein-coding
chr8-1742	chr8	15923853	15924025	+	1	NA	Intergenic	Intergenic	126361	NM_002445	4481	Hs.147635	XM_005273506	ENSG00000038945	MSR1	CD204|SCARA1|SR-A|SRA|phSR1|phSR2	macrophage scavenger receptor 1	protein-coding
chr6-1089	chr6	7072892	7073064	+	1	NA	Intergenic	AT_rich|Low_complexity|Low_complexity	-34852	NM_001168344	6239	Hs.298248	XM_005249272	ENSG00000124782	RREB1	FINB|HNT|LZ321|RREB-1|Zep-1	ras responsive element binding protein 1	protein-coding
chr10-2548	chr10	123726332	123726504	+	1	NA	intron (NM_017615, intron 4 of 10)	L3|LINE|CR1	8325	NM_001167865	54780	Hs.258798	XM_005269928	ENSG00000107672	NSMCE4A	C10orf86|NS4EA|NSE4A	non-SMC element 4 homolog A (S. cerevisiae)	protein-coding
chr8-1104	chr8	78636547	78636719	+	1	NA	Intergenic	Tigger3a|DNA|TcMar-Tigger	-723353	NM_001172086	5828	Hs.437966	XM_005251276	ENSG00000164751	PEX2	PAF1|PBD5A|PBD5B|PMP3|PMP35|PXMP3|RNF72|ZWS3	peroxisomal biogenesis factor 2	protein-coding
chr10-108	chr10	34685379	34685551	+	1	NA	intron (NM_001184790, intron 6 of 22)	intron (NM_001184790, intron 6 of 22)	418788	NM_001184791	56288	Hs.131489	XM_005252527	ENSG00000148498	PARD3	ASIP|Baz|PAR3|PAR3alpha|PARD-3|PARD3A|SE2-5L16|SE2-5LT1|SE2-5T2	par-3 family cell polarity regulator	protein-coding
chr15-28	chr15	47255332	47255504	+	1	NA	Intergenic	Tigger3a|DNA|TcMar-Tigger	-220985	NM_001198999	80031	Hs.511265	XM_005254685	ENSG00000137872	SEMA6D	-	sema domain, transmembrane domain (TM), and cytoplasmic domain, (semaphorin) 6D	protein-coding
chr11-1149	chr11	115730353	115730525	+	1	NA	Intergenic	L1ME3|LINE|L1	-99521	NR_034148	283143	Hs.130499	NR_034148		LINC00900	-	long intergenic non-protein coding RNA 900	ncRNA
chr13-774	chr13	91372471	91372643	+	1	NA	Intergenic	Intergenic	206294	NR_027039	144776	Hs.742599	NR_027039	ENSG00000231674	LINC00410	RP11-432D3.1	long intergenic non-protein coding RNA 410	ncRNA
chr13-263	chr13	65448973	65449145	+	1	NA	Intergenic	Intergenic	-1136908	NR_047011	100874157	Hs.735640	NR_047011	ENSG00000231061	LINC00395	RP11-473M10.2	long intergenic non-protein coding RNA 395	ncRNA
chr14-2683	chr14	48912527	48912699	+	1	NA	Intergenic	Intergenic	-648396	NR_039996	100506433	Hs.547419	NR_039996	ENSG00000259129	LINC00648	RP11-479H16.1	long intergenic non-protein coding RNA 648	ncRNA
chr3-2047	chr3	115561556	115561728	+	1	NA	intron (NM_002338, intron 4 of 6)	intron (NM_002338, intron 4 of 6)	219491	NM_001130064	2596	Hs.134974	NM_001130064	ENSG00000172020	GAP43	B-50|PP46	growth associated protein 43	protein-coding
chr7-182	chr7	142342641	142342813	+	1	NA	Intergenic	L1ME3E|LINE|L1	-31404	NM_001190487	100463482		NM_001190487	ENSG00000270672	MTRNR2L6	HN6	MT-RNR2-like 6	protein-coding
chr11-1597	chr11	29849820	29849992	+	1	NA	Intergenic	L1PA10|LINE|L1	188671	NM_002233	3739	Hs.592002	NM_002233	ENSG00000182255	KCNA4	HBK4|HK1|HPCN2|HUKII|KCNA4L|KCNA8|KV1.4|PCN2	potassium voltage-gated channel, shaker-related subfamily, member 4	protein-coding
chr10-182	chr10	34007739	34007911	+	1	NA	Intergenic	Intergenic	53783	NR_038932	100505583	Hs.568804	NR_038932	ENSG00000261683	LINC00838	RP11-359J23.1	long intergenic non-protein coding RNA 838	ncRNA
chr14-789	chr14	87166553	87166725	+	1	NA	Intergenic	MIR3|SINE|MIR	-205483	NR_038445	283585	Hs.381998	NR_038445	ENSG00000258804	LOC283585	-	uncharacterized LOC283585	ncRNA
chr2-6684	chr2	221242205	221242377	+	1	NA	Intergenic	Intergenic	-471005	NR_036228	100422959		NR_036228	ENSG00000266518	MIR4268	-	microRNA 4268	ncRNA
chr9-8	chr9	28355163	28355335	+	1	NA	intron (NM_152570, intron 4 of 6)	(TC)n|Simple_repeat|Simple_repeat	364054	NM_152570	158038	Hs.745029	XM_005251371	ENSG00000174482	LINGO2	LERN3|LRRN6C	leucine rich repeat and Ig domain containing 2	protein-coding
chr5-569	chr5	30049887	30050059	+	1	NA	Intergenic	MIR|SINE|MIR	-653890	NR_104628	101929681	Hs.549659	XR_241753		LOC101929681	-	uncharacterized LOC101929681	ncRNA
chr4-1699	chr4	188513080	188513252	+	1	NA	Intergenic	Intergenic	-86399	NR_038931	339975	Hs.639361	NR_038931		RP11-138B4.1	-	uncharacterized LOC339975	ncRNA
chr9-235	chr9	6212542	6212714	+	1	NA	Intergenic	L1MEe|LINE|L1	-3158	NM_001199641	90865	Hs.731660	XM_005251626	ENSG00000137033	IL33	C9orf26|DVS27|IL1F11|NF-HEV|NFEHEV|RP11-575C20.2	interleukin 33	protein-coding
chr4-1820	chr4	29691657	29691829	+	1	NA	Intergenic	MIRb|SINE|MIR	870539	NR_036237	100422937		NR_036237		MIR4275	-	microRNA 4275	ncRNA
chr4-290	chr4	159883408	159883580	+	1	NA	intron (NM_152543, intron 2 of 4)	intron (NM_152543, intron 2 of 4)	72839	NM_152543	152940	Hs.415576	NM_152543		C4orf45	-	chromosome 4 open reading frame 45	protein-coding
chr15-1835	chr15	54362963	54363135	+	1	NA	intron (NM_001080534, intron 1 of 30)	MIRc|SINE|MIR	57948	NM_001080534	440279	Hs.657273	XM_005254394	ENSG00000137766	UNC13C	-	unc-13 homolog C (C. elegans)	protein-coding
chr9-2360	chr9	115184759	115184931	+	1	NA	intron (NR_036651, intron 5 of 9)	intron (NR_036651, intron 5 of 9)	42656	NM_032303	84263	Hs.59486	NM_001195822	ENSG00000119471	HSDL2	C9orf99|SDR13C1	hydroxysteroid dehydrogenase like 2	protein-coding
chr6-37	chr6	101091953	101092125	+	1	NA	intron (NM_006828, intron 22 of 41)	intron (NM_006828, intron 22 of 41)	-180488	NM_005068	6492	Hs.520293	XM_005267100	ENSG00000112246	SIM1	bHLHe14	single-minded family bHLH transcription factor 1	protein-coding
chr18-85	chr18	65933754	65933926	+	1	NA	Intergenic	Intergenic	448513	NM_019022	54495	Hs.440534	XM_005266711	ENSG00000166479	TMX3	PDIA13|TXNDC10	thioredoxin-related transmembrane protein 3	protein-coding
chr13-4421	chr13	41018875	41019047	+	1	NA	intron (NR_024506, intron 5 of 5)	intron (NR_024506, intron 5 of 5)	36182	NR_024507	646982	Hs.287664	NR_024505		LINC00598	RP11-350A18.1|TTL	long intergenic non-protein coding RNA 598	ncRNA
chr14-54	chr14	83106306	83106478	+	1	NA	Intergenic	L1M4|LINE|L1	-1016987	NR_110074	101928559	Hs.525499	XR_245793	ENSG00000258977	RP11-799P8.1	-	uncharacterized LOC101928559	ncRNA
chr4-714	chr4	168036887	168037059	+	1	NA	intron (NM_016950, intron 2 of 11)	L1MEg|LINE|L1	118604	NM_001204353	50859	Hs.481133	XM_005263041	ENSG00000196104	SPOCK3	HSAJ1454|TES-3|TICN3	sparc/osteonectin, cwcv and kazal-like domains proteoglycan (testican) 3	protein-coding
chr3-1351	chr3	25259348	25259520	+	1	NA	Intergenic	Intergenic	-210320	NM_016152	5915	Hs.733004	XM_005265361	ENSG00000077092	RARB	HAP|MCOPS12|NR1B2|RRB2	retinoic acid receptor, beta	protein-coding
chr10-421	chr10	68734275	68734447	+	1	NA	intron (NM_178011, intron 2 of 2)	L1ME2|LINE|L1	48569	NM_178011	347731	Hs.652155	XM_005269771		LRRTM3	-	leucine rich repeat transmembrane neuronal 3	protein-coding
chr6-243	chr6	30224609	30224781	+	1	NA	intron (NR_052012, intron 1 of 4)	L1ME1|LINE|L1	-2644	NR_027822	3139	Hs.656020	NR_027822	ENSG00000243753	HLA-L	HLA-92|HLA92|HLAL	major histocompatibility complex, class I, L (pseudogene)	pseudo
chr10-4719	chr10	96551869	96552041	+	1	NA	intron (NM_000769, intron 5 of 8)	L1PA7|LINE|L1	29492	NM_000769	1557	Hs.282409	NM_000769		CYP2C19	CPCJ|CYP2C|P450C2C|P450IIC19	cytochrome P450, family 2, subfamily C, polypeptide 19	protein-coding
chr4-7	chr4	70296653	70296825	+	1	NA	Intergenic	LSU-rRNA_Hsa|rRNA|rRNA	64887	NM_021139	7363	Hs.285887	XM_005265699	ENSG00000156096	UGT2B4	HLUG25|UDPGT2B4|UDPGTH1|UGT2B11	UDP glucuronosyltransferase 2 family, polypeptide B4	protein-coding
chr13-7452	chr13	101954923	101955095	+	1	NA	intron (NM_052867, intron 7 of 43)	intron (NM_052867, intron 7 of 43)	113804	NM_052867	259232	Hs.525146	XM_005254037	ENSG00000102452	NALCN	CanIon|INNFD|VGCNL1|bA430M15.1	sodium leak channel, non-selective	protein-coding
chr2-8196	chr2	55447785	55447957	+	1	NA	intron (NM_001135598, intron 1 of 10)	intron (NM_001135598, intron 1 of 10)	-11168	NM_001135592	6233	Hs.743392	NM_001135592	ENSG00000143947	RPS27A	CEP80|HEL112|S27A|UBA80|UBC|UBCEP1|UBCEP80	ribosomal protein S27a	protein-coding
chr5-5079	chr5	134836294	134836466	+	1	NA	Intergenic	MER1A|DNA|hAT-Charlie	35259	NM_006161	4762	Hs.248149	NM_006161	ENSG00000181965	NEUROG1	AKA|Math4C|NEUROD3|bHLHa6|ngn1	neurogenin 1	protein-coding
chr8-4562	chr8	53492166	53492338	+	1	NA	Intergenic	L1MC3|LINE|L1	-14231	NM_207413	389658	Hs.527111	NM_207413	ENSG00000196711	FAM150A	UNQ9433	family with sequence similarity 150, member A	protein-coding
chr16-647	chr16	50757583	50757755	+	1	NA	intron (NM_022162, intron 9 of 11)	MIR|SINE|MIR	-18292	NM_001042355	1540	Hs.578973	XM_005255811	ENSG00000083799	CYLD	BRSS|CDMT|CYLD1|CYLDI|EAC|MFT|MFT1|SBS|TEM|USPL2	cylindromatosis (turban tumor syndrome)	protein-coding
chr8-1435	chr8	111808953	111809125	+	1	NA	Intergenic	(TATG)n|Simple_repeat|Simple_repeat	-822080	NM_014379	27012	Hs.13285	XM_005250866	ENSG00000164794	KCNV1	HNKA|KCNB3|KV2.3|KV8.1	potassium channel, subfamily V, member 1	protein-coding
chr2-6836	chr2	820761	820933	+	1	NA	intron (NR_033880, intron 2 of 3)	L1ME3B|LINE|L1	43265	NR_033880	339822	Hs.651879	NR_033880	ENSG00000237667	LINC01115	AC113607.1	long intergenic non-protein coding RNA 1115	ncRNA
chr13-1432	chr13	72262114	72262286	+	1	NA	intron (NM_080759, intron 1 of 10)	intron (NM_080759, intron 1 of 10)	179130	NM_080759	1602	Hs.129452	NM_004392	ENSG00000165659	DACH1	DACH	dachshund homolog 1 (Drosophila)	protein-coding
chr12-2387	chr12	68710066	68710238	+	1	NA	intron (NM_017440, intron 7 of 13)	intron (NM_017440, intron 7 of 13)	16009	NM_017440	56890	Hs.655702	XM_005269026	ENSG00000111554	MDM1	-	Mdm1 nuclear protein homolog (mouse)	protein-coding
chr7-17	chr7	20904516	20904688	+	1	NA	Intergenic	Intergenic	37685	NR_026673	222901	Hs.735774	NR_026673	ENSG00000219451	RPL23P8	RPL23_4_790	ribosomal protein L23 pseudogene 8	pseudo
chr8-945	chr8	61681630	61681802	+	1	NA	intron (NM_017780, intron 2 of 37)	intron (NM_017780, intron 2 of 37)	90392	NM_017780	55636	Hs.733236	XM_005251266	ENSG00000171316	CHD7	HH5|IS3|KAL5	chromodomain helicase DNA binding protein 7	protein-coding
chr10-3839	chr10	60565624	60565796	+	1	NA	intron (NM_001080512, intron 15 of 20)	intron (NM_001080512, intron 15 of 20)	90935	NR_027508	728640	Hs.729209	NR_027508		FAM133CP	-	family with sequence similarity 133, member A pseudogene	pseudo
chr6-2433	chr6	5696260	5696432	+	1	NA	intron (NM_006567, intron 6 of 6)	L1MC|LINE|L1	307931	NM_001278711	51299	Hs.103291	NM_001278710	ENSG00000124785	NRN1	NRN|dJ380B8.2	neuritin 1	protein-coding
chr14-2043	chr14	31512699	31512871	+	1	NA	intron (NM_001254728, intron 1 of 5)	MIRb|SINE|MIR	16936	NM_001254728	11154	Hs.293411	XM_005267293	ENSG00000100478	AP4S1	AP47B|CLA20|CLAPS4|CPSQ6|SPG52	adaptor-related protein complex 4, sigma 1 subunit	protein-coding
chr1-5221	chr1	230146024	230146196	+	1	NA	Intergenic	L1ME4a|LINE|L1	-56846	NM_004481	2590	Hs.743964	NM_004481	ENSG00000143641	GALNT2	GalNAc-T2	UDP-N-acetyl-alpha-D-galactosamine:polypeptide N-acetylgalactosaminyltransferase 2 (GalNAc-T2)	protein-coding
chr2-187	chr2	58504148	58504320	+	1	NA	Intergenic	Intergenic	-35719	NM_018062	55120	Hs.631890	XM_005264395	ENSG00000115392	FANCL	FAAP43|PHF9|POG	Fanconi anemia, complementation group L	protein-coding
chr3-10085	chr3	137454160	137454332	+	1	NA	Intergenic	L1PB1|LINE|L1	-28888	NM_004189	8403	Hs.248184	NM_004189		SOX14	SOX28	SRY (sex determining region Y)-box 14	protein-coding
chr5-143	chr5	85850254	85850426	+	1	NA	Intergenic	(TA)n|Simple_repeat|Simple_repeat	-63444	NM_001867	1350	Hs.430075	NM_001867		COX7C	-	cytochrome c oxidase subunit VIIc	protein-coding
chr3-248	chr3	35326711	35326883	+	1	NA	Intergenic	L1M2|LINE|L1	-353869	NM_001267616	10777	Hs.475902	XM_005264810	ENSG00000172995	ARPP21	ARPP-21|R3HDM3|RCS|TARPP	cAMP-regulated phosphoprotein, 21kDa	protein-coding
chr8-4254	chr8	33562637	33562809	+	1	NA	Intergenic	L1ME4a|LINE|L1	-105284	NM_024025	78986	Hs.8719	XM_005273633	ENSG00000133878	DUSP26	DUSP24|LDP-4|MKP8|NATA1|SKRP3	dual specificity phosphatase 26 (putative)	protein-coding
chr3-7100	chr3	47127912	47128084	+	1	NA	intron (NM_014159, intron 10 of 20)	intron (NM_014159, intron 10 of 20)	74966	NR_024046	100129354	Hs.201522	NR_024046		NRADDP	-	neurotrophin receptor associated death domain, pseudogene	pseudo
chr7-1108	chr7	11264010	11264182	+	1	NA	Intergenic	Intergenic	250597	NR_033435	9678	Hs.655688	XM_005249908	ENSG00000106443	PHF14	-	PHD finger protein 14	protein-coding
chr14-90	chr14	46514939	46515111	+	1	NA	Intergenic	L1M1|LINE|L1	-18337	NR_102701	100506412	Hs.207545	NR_102699	ENSG00000258700	LINC00871	-	long intergenic non-protein coding RNA 871	ncRNA
chr10-275	chr10	6708351	6708523	+	1	NA	Intergenic	Intergenic	86050	NR_036503	439949	Hs.46689	XR_242698		PRKCQ-AS1	RP11-5N23.2	PRKCQ antisense RNA 1	ncRNA
chr6-703	chr6	84852377	84852549	+	1	NA	intron (NM_014895, intron 25 of 26)	MER34B-int|LTR|ERV1	84890	NM_001286206	22832	Hs.485865	XM_005248674	ENSG00000135315	KIAA1009	C6orf84|CEP162|QN1	KIAA1009	protein-coding
chr11-1137	chr11	112898418	112898590	+	1	NA	intron (NM_001076682, intron 2 of 19)	intron (NM_001076682, intron 2 of 19)	66535	NM_001242607	4684	Hs.733031	NM_000615	ENSG00000149294	NCAM1	CD56|MSK39|NCAM	neural cell adhesion molecule 1	protein-coding
chr8-4341	chr8	36800724	36800896	+	1	NA	Intergenic	L1PA15|LINE|L1	158968	NM_001031836	157855	Hs.13861	XM_005273423	ENSG00000215262	KCNU1	KCNMC1|KCa5|KCa5.1|Kcnma3|Slo3	potassium channel, subfamily U, member 1	protein-coding
chr12-3380	chr12	106776814	106776986	+	1	NA	intron (NM_018082, intron 9 of 27)	Tigger1|DNA|TcMar-Tigger	25040	NM_001160708	55703	Hs.610795	NM_001160708	ENSG00000013503	POLR3B	C128|HLD8|RPC2	polymerase (RNA) III (DNA directed) polypeptide B	protein-coding
chr4-1480	chr4	144571074	144571246	+	1	NA	intron (NM_001168235, intron 2 of 7)	intron (NM_001168235, intron 2 of 7)	50668	NM_001168235	166752	Hs.252714	NM_001168235	ENSG00000183090	FREM3	-	FRAS1 related extracellular matrix 3	protein-coding
chr21-379	chr21	45046362	45046534	+	1	NA	intron (NM_007031, intron 6 of 8)	LTR24|LTR|ERV1	-16578	NR_106718	102464825		NR_106718		MIR6070	hsa-mir-6070	microRNA mir-6070	ncRNA
chr8-2182	chr8	64586149	64586321	+	1	NA	Intergenic	L1M4|LINE|L1	-95753	NR_038875	286184	Hs.586402	NR_038875	ENSG00000253734	RP11-579E24.1	-	uncharacterized LOC286184	ncRNA
chr9-252	chr9	10115573	10115745	+	1	NA	intron (NM_002839, intron 3 of 45)	intron (NM_002839, intron 3 of 45)	497064	NM_002839	5789	Hs.446083	XM_005251529	ENSG00000153707	PTPRD	HPTP|HPTPD|HPTPDELTA|PTPD|RPTPDELTA	protein tyrosine phosphatase, receptor type, D	protein-coding
chr8-1653	chr8	8291639	8291811	+	1	NA	Intergenic	Intergenic	-52468	NM_001080826	157285	Hs.657673	XM_005272369	ENSG00000182319	SGK223	PRAGMIN	homolog of rat pragma of Rnd2	protein-coding
chr9-616	chr9	11332451	11332623	+	1	NA	Intergenic	Cheshire|DNA|hAT-Charlie	-719814	NM_002839	5789	Hs.446083	XM_005251529	ENSG00000153707	PTPRD	HPTP|HPTPD|HPTPDELTA|PTPD|RPTPDELTA	protein tyrosine phosphatase, receptor type, D	protein-coding
chr3-1201	chr3	184556965	184557137	+	1	NA	intron (NM_001009921, intron 6 of 46)	intron (NM_001009921, intron 6 of 46)	27120	NM_015303	23355	Hs.269263	XM_005247250	ENSG00000156931	VPS8	KIAA0804	vacuolar protein sorting 8 homolog (S. cerevisiae)	protein-coding
chr20-439	chr20	50883206	50883378	+	1	NA	Intergenic	L1MC4a|LINE|L1	-74768	NM_199427	55734	Hs.473082	XM_005260449	ENSG00000020256	ZFP64	ZNF338	ZFP64 zinc finger protein	protein-coding
chr13-75	chr13	39757630	39757802	+	1	NA	Intergenic	L1MC4|LINE|L1	145268	NM_001017370	387921	Hs.507783	NM_001012754	ENSG00000188811	NHLRC3	-	NHL repeat containing 3	protein-coding
chrX-134	chrX	37644207	37644379	+	1	NA	intron (NM_000397, intron 3 of 12)	intron (NM_000397, intron 3 of 12)	5023	NM_000397	1536	Hs.292356	XM_005272588	ENSG00000165168	CYBB	AMCBX2|CGD|GP91-1|GP91-PHOX|GP91PHOX|NOX2|p91-PHOX	cytochrome b-245, beta polypeptide	protein-coding
chr13-149	chr13	94662426	94662598	+	1	NA	intron (NM_005708, intron 3 of 8)	intron (NM_005708, intron 3 of 8)	-151786	NR_046536	100873973	Hs.615939	NR_046536		GPC6-AS2	RP11-62D23.2	GPC6 antisense RNA 2	ncRNA
chr6-4558	chr6	131656910	131657082	+	1	NA	Intergenic	Intergenic	85697	NM_004842	9465	Hs.732515	XM_005267228	ENSG00000118507	AKAP7	AKAP15|AKAP18	A kinase (PRKA) anchor protein 7	protein-coding
chr7-1828	chr7	106414552	106414724	+	1	NA	Intergenic	Intergenic	-91085	NM_001282426	5294	Hs.561747	XM_005250441	ENSG00000105851	PIK3CG	PI3CG|PI3K|PI3Kgamma|PIK3|p110gamma|p120-PI3K	phosphatidylinositol-4,5-bisphosphate 3-kinase, catalytic subunit gamma	protein-coding
chr5-4225	chr5	101561310	101561482	+	1	NA	Intergenic	MER5B|DNA|hAT-Charlie	70857	NM_180991	353189	Hs.127648	NM_180991	ENSG00000173930	SLCO4C1	OATP-H|OATP-M1|OATP4C1|OATPX|PRO2176|SLC21A20	solute carrier organic anion transporter family, member 4C1	protein-coding
chr13-254	chr13	64186832	64187004	+	1	NA	Intergenic	AT_rich|Low_complexity|Low_complexity	-124650	NR_002171	283491	Hs.694575	NR_002171		OR7E156P	-	olfactory receptor, family 7, subfamily E, member 156 pseudogene	pseudo
chr15-64	chr15	54290924	54291096	+	1	NA	Intergenic	L1ME2|LINE|L1	-14091	NM_001080534	440279	Hs.657273	XM_005254394	ENSG00000137766	UNC13C	-	unc-13 homolog C (C. elegans)	protein-coding
chr5-739	chr5	84894461	84894633	+	1	NA	Intergenic	Intergenic	-683715	NR_003719	285622	Hs.449272	NR_003719		NBPF22P	-	neuroblastoma breakpoint family, member 22, pseudogene	pseudo
chr6-2655	chr6	25283157	25283329	+	1	NA	intron (NM_017640, intron 1 of 36)	intron (NM_017640, intron 1 of 36)	3587	NM_001173977	55604	Hs.649550	XM_005249218	ENSG00000079691	LRRC16A	CARMIL|CARMIL1|CARMIL1a|LRRC16|dJ501N12.1|dJ501N12.5	leucine rich repeat containing 16A	protein-coding
chr4-5815	chr4	105039818	105039990	+	1	NA	Intergenic	Intergenic	376154	NM_025212	80319	Hs.12248	NM_025212	ENSG00000168772	CXXC4	IDAX	CXXC finger protein 4	protein-coding
chr1-1094	chr1	199467541	199467713	+	1	NA	Intergenic	L1PB4|LINE|L1	-529103	NM_003822	2494	Hs.33446	XM_005245061	ENSG00000116833	NR5A2	B1F|B1F2|CPF|FTF|FTZ-F1|FTZ-F1beta|LRH-1|LRH1|hB1F-2	nuclear receptor subfamily 5, group A, member 2	protein-coding
chr11-138	chr11	31691641	31691813	+	1	NA	intron (NM_019040, intron 9 of 9)	intron (NM_019040, intron 9 of 9)	140963	NM_001258465	5080	Hs.611376	XM_005252954	ENSG00000007372	PAX6	AN|AN2|D11S812E|MGDA|WAGR	paired box 6	protein-coding
chr8-2141	chr8	61067586	61067758	+	1	NA	Intergenic	Intergenic	126282	NM_004056	767	Hs.654388	NM_004056		CA8	CA-VIII|CALS|CAMRQ3|CARP	carbonic anhydrase VIII	protein-coding
chr6-401	chr6	121501638	121501810	+	1	NA	intron (NR_104452, intron 24 of 35)	L1MA4|LINE|L1	153922	NR_104452	221322	Hs.121396	XM_005266861	ENSG00000146350	TBC1D32	BROMI|C6orf170|C6orf171|bA301B7.2|bA57L9.1|dJ310J6.1	TBC1 domain family, member 32	protein-coding
chr7-3818	chr7	94477826	94477998	+	1	NA	Intergenic	Intergenic	-59037	NM_001166160	55607	Hs.21816	XM_005250485	ENSG00000158528	PPP1R9A	NRB1|NRBI|Neurabin-I	protein phosphatase 1, regulatory subunit 9A	protein-coding
chr12-1032	chr12	61745985	61746157	+	1	NA	Intergenic	Intergenic	840549	NM_178539	338811	Hs.604626	NM_178539	ENSG00000198673	FAM19A2	TAFA-2|TAFA2	family with sequence similarity 19 (chemokine (C-C motif)-like), member A2	protein-coding
chr2-536	chr2	186384805	186384977	+	1	NA	Intergenic	Intergenic	-218464	NM_173651	401024	Hs.98025	NM_207482	ENSG00000188738	FSIP2	-	fibrous sheath interacting protein 2	protein-coding
chr9-422	chr9	77470213	77470385	+	1	NA	intron (NM_017662, intron 3 of 38)	intron (NM_017662, intron 3 of 38)	31964	NM_001177311	140803	Hs.272225	XM_005251714	ENSG00000119121	TRPM6	CHAK2|HMGX|HOMG|HOMG1|HSH	transient receptor potential cation channel, subfamily M, member 6	protein-coding
chr9-38	chr9	27919734	27919906	+	1	NA	Intergenic	L1MEc|LINE|L1	-345956	NM_001256054	203228	Hs.493639	NM_001256054	ENSG00000147894	C9orf72	ALSFTD|FTDALS	chromosome 9 open reading frame 72	protein-coding
chr7-6431	chr7	51413470	51413642	+	1	NA	Intergenic	Intergenic	-29041	NM_001287436	23242	Hs.99141	XM_005271749	ENSG00000106078	COBL	-	cordon-bleu WH2 repeat protein	protein-coding
chr22-120	chr22	19078160	19078332	+	1	NA	intron (NM_005137, intron 1 of 9)	L1MEc|LINE|L1	31721	NR_033674	9993	Hs.517357	NM_001173533	ENSG00000070413	DGCR2	DGS-C|IDD|LAN|SEZ-12	DiGeorge syndrome critical region gene 2	protein-coding
chr7-1371	chr7	35720558	35720730	+	1	NA	intron (NM_022373, intron 2 of 8)	intron (NM_022373, intron 2 of 8)	14128	NM_022373	64224	Hs.643051	NM_022373	ENSG00000122557	HERPUD2	-	HERPUD family member 2	protein-coding
chr6-2687	chr6	32588639	32588811	+	1	NA	Intergenic	L1M5|LINE|L1	-16458	NM_002122	3117	Hs.706240	XM_003846467	ENSG00000196735	HLA-DQA1	CD|CELIAC1|DQ-A1|GSE|HLA-DQA	major histocompatibility complex, class II, DQ alpha 1	protein-coding
chr20-984	chr20	48127656	48127828	+	1	NA	intron (NM_000961, intron 8 of 9)	intron (NM_000961, intron 8 of 9)	-28561	NM_004975	3745	Hs.84244	NM_004975		KCNB1	DRK1|KV2.1|h-DRK1	potassium voltage-gated channel, Shab-related subfamily, member 1	protein-coding
chr21-185	chr21	38490355	38490527	+	1	NA	intron (NM_001001894, intron 11 of 45)	intron (NM_001001894, intron 11 of 45)	35194	NM_003316	7267	Hs.368214	XM_005261045	ENSG00000182670	TTC3	DCRR1|RNF105|TPRDIII	tetratricopeptide repeat domain 3	protein-coding
chr1-538	chr1	223108684	223108856	+	1	NA	intron (NM_032890, intron 3 of 9)	MIRc|SINE|MIR	120339	NM_032890	84976	Hs.692324	XM_005273334	ENSG00000154309	DISP1	DISPA|RP11-452F19.3	dispatched homolog 1 (Drosophila)	protein-coding
chr4-1872	chr4	32082115	32082287	+	1	NA	Intergenic	L1PB3|LINE|L1	1360164	NM_032457	5099	Hs.479439	XM_005248163	ENSG00000169851	PCDH7	BH-Pcdh|BHPCDH	protocadherin 7	protein-coding
chr4-1277	chr4	116621704	116621876	+	1	NA	Intergenic	L2|LINE|L2	-586758	NM_022569	64579	Hs.591700	NM_022569	ENSG00000138653	NDST4	NDST-4|NHSST4	N-deacetylase/N-sulfotransferase (heparan glucosaminyl) 4	protein-coding
chr13-341	chr13	91540616	91540788	+	1	NA	Intergenic	MIRc|SINE|MIR	38149	NR_027039	144776	Hs.742599	NR_027039	ENSG00000231674	LINC00410	RP11-432D3.1	long intergenic non-protein coding RNA 410	ncRNA
chr13-2198	chr13	44595320	44595492	+	1	NA	Intergenic	MamRep434|DNA|TcMar-Tigger	-1065	NR_026955	121838	Hs.201441	NR_026955		LINC00284	NCRNA00284|RP11-65B7.1	long intergenic non-protein coding RNA 284	ncRNA
chr5-1319	chr5	35548568	35548740	+	1	NA	Intergenic	(TA)n|Simple_repeat|Simple_repeat	-69335	NM_144722	79925	Hs.298863	XM_005248376	ENSG00000152582	SPEF2	CT122|KPL2	sperm flagellar 2	protein-coding
chr2-5785	chr2	184192645	184192817	+	1	NA	Intergenic	L1MA7|LINE|L1	203648	NM_001287585	129401	Hs.180591	XM_005246284	ENSG00000163002	NUP35	MP-44|MP44|NP44|NUP53	nucleoporin 35kDa	protein-coding
chr4-6223	chr4	119301436	119301608	+	1	NA	Intergenic	Intergenic	-27600	NM_003619	8492	Hs.445857	XM_005263318	ENSG00000164099	PRSS12	BSSP-3|BSSP3|MRT1	protease, serine, 12 (neurotrypsin, motopsin)	protein-coding
chr5-10425	chr5	144661464	144661636	+	1	NA	Intergenic	MIRb|SINE|MIR	553382	NM_138492	153768	Hs.314261	NM_138492	ENSG00000186314	PRELID2	-	PRELI domain containing 2	protein-coding
chr2-485	chr2	166327110	166327282	+	1	NA	intron (NM_001172173, intron 1 of 6)	intron (NM_001172173, intron 1 of 6)	1039	NM_001172173	80034	Hs.470479	XM_005246865	ENSG00000178662	CSRNP3	FAM130A2|PPP1R73|TAIP-2|TAIP2	cysteine-serine-rich nuclear protein 3	protein-coding
chr18-3845	chr18	72060449	72060621	+	1	NA	Intergenic	HAL1|LINE|L1	63968	NM_001044369	125704	Hs.371690	XM_005266647	ENSG00000187773	FAM69C	C18orf51	family with sequence similarity 69, member C	protein-coding
chr11-2616	chr11	122060639	122060811	+	1	NA	intron (NR_024430, intron 1 of 3)	MIR|SINE|MIR	13045	NR_024430	399959	Hs.732590	XR_246434	ENSG00000255248	MIR100HG	AGD1|RP11-166D19.1|lncRNA-N2	mir-100-let-7a-2 cluster host gene (non-protein coding)	ncRNA
chr13-3739	chr13	97638803	97638975	+	1	NA	3' UTR (NM_080818, exon 4 of 4)	3' UTR (NM_080818, exon 4 of 4)	-2463	NR_051966	100887754	Hs.617003	NR_051966		LINC00359	-	long intergenic non-protein coding RNA 359	ncRNA
chr10-4800	chr10	100907944	100908116	+	1	NA	intron (NM_021828, intron 2 of 11)	MIRb|SINE|MIR	87602	NM_001166244	60495	Hs.689544	NM_001166244		HPSE2	HPA2|HPR2|UFS|UFS1	heparanase 2	protein-coding
chr18-890	chr18	4176288	4176460	+	1	NA	intron (NM_001242761, intron 1 of 11)	intron (NM_001242761, intron 1 of 11)	-88228	NR_036489	284215	Hs.647594	NR_036489	ENSG00000261520	DLGAP1-AS5	RP11-138C24.1	DLGAP1 antisense RNA 5	ncRNA
chr1-403	chr1	106089420	106089592	+	1	NA	Intergenic	Intergenic	1473861	NR_033990	100129138	Hs.514487	NR_033990	ENSG00000215869	LOC100129138	-	THAP domain containing, apoptosis associated protein 3 pseudogene	pseudo
chr3-12516	chr3	197810551	197810723	+	1	NA	Intergenic	L1MB4|LINE|L1	-3095	NR_003291	348840	Hs.512227	NR_003291	ENSG00000226435	ANKRD18DP	-	ankyrin repeat domain 18D, pseudogene	pseudo
chr6-103	chr6	24656723	24656895	+	1	NA	intron (NM_016614, intron 4 of 6)	HAL1|LINE|L1	10306	NM_016614	51567	Hs.403010	NM_016614	ENSG00000111802	TDP2	AD022|EAP2|EAPII|TTRAP|dJ30M3.3|hTDP2	tyrosyl-DNA phosphodiesterase 2	protein-coding
chr1-2031	chr1	176500582	176500754	+	1	NA	intron (NM_020318, intron 1 of 22)	intron (NM_020318, intron 1 of 22)	68361	NM_021936	60676	Hs.187284	XM_005245422	ENSG00000116183	PAPPA2	PAPP-A2|PAPP-E|PAPPE|PLAC3	pappalysin 2	protein-coding
chr6-46	chr6	2285670	2285842	+	1	NA	intron (NR_046229, intron 3 of 6)	L1MEg|LINE|L1	39769	NR_046229	100508120	Hs.188825	NR_046229		GMDS-AS1	RP1-80B9.2	GMDS antisense RNA 1 (head to head)	ncRNA
chr5-1949	chr5	102935210	102935382	+	1	NA	Intergenic	Intergenic	-36806	NM_031438	83594	Hs.434289	XM_005272095	ENSG00000112874	NUDT12	-	nudix (nucleoside diphosphate linked moiety X)-type motif 12	protein-coding
chr21-719	chr21	32926149	32926321	+	1	NA	intron (NM_003253, intron 1 of 28)	intron (NM_003253, intron 1 of 28)	5055	NM_003253	7074	Hs.517228	XM_005261037	ENSG00000156299	TIAM1	-	T-cell lymphoma invasion and metastasis 1	protein-coding
chr2-1208	chr2	188497174	188497346	+	1	NA	Intergenic	Intergenic	-78041	NM_006287	7035	Hs.516578	XM_005246818	ENSG00000003436	TFPI	EPI|LACI|TFI|TFPI1	tissue factor pathway inhibitor (lipoprotein-associated coagulation inhibitor)	protein-coding
chr8-546	chr8	92404936	92405108	+	1	NA	intron (NM_001282356, intron 17 of 19)	intron (NM_001282356, intron 17 of 19)	143506	NM_052832	115111	Hs.354013	XM_005250774	ENSG00000147606	SLC26A7	SUT2	solute carrier family 26 (anion exchanger), member 7	protein-coding
chr10-673	chr10	37084424	37084596	+	1	NA	Intergenic	Intergenic	-330275	NM_052997	91074	Hs.373787	XM_005252639	ENSG00000148513	ANKRD30A	NY-BR-1	ankyrin repeat domain 30A	protein-coding
chr1-4369	chr1	181966549	181966721	+	1	NA	Intergenic	ERV3-16A3_I-int|LTR|ERVL	64212	NM_001009992	127665	Hs.684328	NM_001009992	ENSG00000179930	ZNF648	-	zinc finger protein 648	protein-coding
chr2-3325	chr2	17090922	17091094	+	1	NA	Intergenic	L1M5|LINE|L1	-243874	NM_030797	81553	Hs.467769	XM_005262629	ENSG00000197872	FAM49A	-	family with sequence similarity 49, member A	protein-coding
chr14-3181	chr14	66586551	66586723	+	1	NA	Intergenic	Intergenic	-366452	NR_110308	440184	Hs.412138	NM_001004331	ENSG00000196553	LINC00238	C14orf53|NCRNA00238	long intergenic non-protein coding RNA 238	ncRNA
chr2-828	chr2	75433129	75433301	+	1	NA	Intergenic	L1PA12|LINE|L1	-6570	NM_001058	6869	Hs.633301	NM_001058	ENSG00000115353	TACR1	NK1R|NKIR|SPR|TAC1R	tachykinin receptor 1	protein-coding
chr4-1440	chr4	136961390	136961562	+	1	NA	Intergenic	L1MEc|LINE|L1	-126641	NR_103763	100507528	Hs.730081	NR_103762	ENSG00000248330	LINC00613	RP11-782E2.1	long intergenic non-protein coding RNA 613	ncRNA
chr14-260	chr14	51503786	51503958	+	1	NA	intron (NM_015163, intron 1 of 9)	intron (NM_015163, intron 1 of 9)	58550	NM_052978	114088	Hs.654750	XM_005267300	ENSG00000100505	TRIM9	RNF91|SPRING	tripartite motif containing 9	protein-coding
chr2-1366	chr2	227626233	227626405	+	1	NA	intron (NM_005544, intron 1 of 1)	intron (NM_005544, intron 1 of 1)	37187	NM_005544	3667	Hs.471508	XM_005246534	ENSG00000169047	IRS1	HIRS-1	insulin receptor substrate 1	protein-coding
chr8-708	chr8	8135514	8135686	+	1	NA	Intergenic	L1MEe|LINE|L1	49508	NR_024362	286042	Hs.656318	NR_024361	ENSG00000173295	FAM86B3P	-	family with sequence similarity 86, member A pseudogene	pseudo
chr17-780	chr17	40518700	40518872	+	1	NA	intron (NM_213662, intron 1 of 23)	L2a|LINE|L2	21619	NM_213662	6774	Hs.463059	XM_005257613	ENSG00000168610	STAT3	APRF|HIES	signal transducer and activator of transcription 3 (acute-phase response factor)	protein-coding
chr2-1168	chr2	184097315	184097487	+	1	NA	Intergenic	MER121|DNA|TcMar?	108318	NM_001287585	129401	Hs.180591	XM_005246284	ENSG00000163002	NUP35	MP-44|MP44|NP44|NUP53	nucleoporin 35kDa	protein-coding
chr9-572	chr9	8306224	8306396	+	1	NA	Intergenic	L1MB3|LINE|L1	427636	NM_130393	5789	Hs.446083	XM_005251529	ENSG00000153707	PTPRD	HPTP|HPTPD|HPTPDELTA|PTPD|RPTPDELTA	protein tyrosine phosphatase, receptor type, D	protein-coding
chr12-4063	chr12	22446628	22446800	+	1	NA	intron (NM_003034, intron 1 of 4)	intron (NM_003034, intron 1 of 4)	40934	NM_003034	6489	Hs.408614	XM_005253469	ENSG00000111728	ST8SIA1	GD3S|SIAT8|SIAT8-A|SIAT8A|ST8SiaI	ST8 alpha-N-acetyl-neuraminide alpha-2,8-sialyltransferase 1	protein-coding
chr1-1140	chr1	217631960	217632132	+	1	NA	intron (NM_018040, intron 8 of 9)	intron (NM_018040, intron 8 of 9)	172363	NM_018040	55105	Hs.420757	XM_005273174	ENSG00000092978	GPATCH2	CT110|GPATC2|PPP1R30|RP11-361K17.1	G patch domain containing 2	protein-coding
chr8-360	chr8	35380212	35380384	+	1	NA	intron (NM_080872, intron 1 of 16)	MIR3|SINE|MIR	287323	NM_080872	137970	Hs.238889	XM_005273404	ENSG00000156687	UNC5D	PRO34692|Unc5h4	unc-5 homolog D (C. elegans)	protein-coding
chr4-631	chr4	135406069	135406241	+	1	NA	Intergenic	L2a|LINE|L2	-283252	NM_001114734	132430	Hs.49889	NM_001114734	ENSG00000254535	PABPC4L	-	poly(A) binding protein, cytoplasmic 4-like	protein-coding
chr1-8968	chr1	183152398	183152570	+	1	NA	Intergenic	MIR|SINE|MIR	-2690	NM_005562	3918	Hs.591484	XM_005245150	ENSG00000058085	LAMC2	B2T|BM600|CSF|EBR2|EBR2A|LAMB2T|LAMNB2	laminin, gamma 2	protein-coding
chr16-271	chr16	11828954	11829126	+	1	NA	intron (NM_015914, intron 2 of 11)	MER20B|DNA|hAT-Charlie	7608	NM_015914	51061	Hs.313847	XM_005255344	ENSG00000153066	TXNDC11	EFP1	thioredoxin domain containing 11	protein-coding
chr8-3685	chr8	141951426	141951598	+	1	NA	intron (NM_153831, intron 1 of 31)	intron (NM_153831, intron 1 of 31)	59900	NM_153831	5747	Hs.395482	XM_005251003	ENSG00000169398	PTK2	FADK|FAK|FAK1|FRNK|PPP1R71|p125FAK|pp125FAK	protein tyrosine kinase 2	protein-coding
chr2-689	chr2	36001928	36002100	+	1	NA	Intergenic	MLT1J2|LTR|ERVL-MaLR	580699	NR_037631	100288911	Hs.432924	NR_037631		LOC100288911	-	uncharacterized LOC100288911	ncRNA
chr6-2396	chr6	1797553	1797725	+	1	NA	intron (NM_001253846, intron 7 of 10)	intron (NM_001253846, intron 7 of 10)	186958	NM_001453	2296	Hs.348883	NM_001453	ENSG00000054598	FOXC1	ARA|FKHL7|FREAC-3|FREAC3|IGDA|IHG1|IRID1|RIEG3	forkhead box C1	protein-coding
chr4-348	chr4	34741922	34742094	+	1	NA	Intergenic	Intergenic	1503971	NM_015230	116984	Hs.479451	XM_005262638	ENSG00000047365	ARAP2	CENTD1|PARX	ArfGAP with RhoGAP domain, ankyrin repeat and PH domain 2	protein-coding
chr10-2914	chr10	20633472	20633644	+	1	NA	Intergenic	Intergenic	-207341	NR_039822	100616383		NR_039822	ENSG00000265372	MIR4675	-	microRNA 4675	ncRNA
chr7-2925	chr7	34284439	34284611	+	1	NA	Intergenic	Intergenic	340002	NM_133468	168667	Hs.660998	XM_005249632	ENSG00000164619	BMPER	CRIM3|CV-2|CV2	BMP binding endothelial regulator	protein-coding
chr2-3026	chr2	206503356	206503528	+	1	NA	Intergenic	Intergenic	-43782	NM_201266	8828	Hs.471200	XM_005246933	ENSG00000118257	NRP2	NP2|NPN2|PRO2714|VEGF165R2	neuropilin 2	protein-coding
chr6-4592	chr6	133310200	133310372	+	1	NA	Intergenic	HSMAR2|DNA|TcMar-Mariner	-98933	NR_026969	285735	Hs.407549	NR_026969		LINC00326	NCRNA00326|RP11-314E23.1	long intergenic non-protein coding RNA 326	ncRNA
chr5-6873	chr5	54566108	54566280	+	1	NA	intron (NM_019030, intron 20 of 26)	intron (NM_019030, intron 20 of 26)	-36686	NM_021147	10309	Hs.3041	NM_001024592	ENSG00000152669	CCNO	CCNU|UDG2	cyclin O	protein-coding
chr9-2386	chr9	118577367	118577539	+	1	NA	Intergenic	Intergenic	-70935	NR_109805	101928775	Hs.522362	XR_242668		LOC101928775	-	uncharacterized LOC101928775	ncRNA
chr3-456	chr3	166494832	166495004	+	1	NA	Intergenic	Intergenic	603153	NM_001199202	79740	Hs.478143	XM_005247777	ENSG00000169064	ZBBX	-	zinc finger, B-box domain containing	protein-coding
chr10-148	chr10	88836016	88836188	+	1	NA	intron (NM_005271, intron 2 of 12)	intron (NM_005271, intron 2 of 12)	18674	NM_005271	2746	Hs.500409	XM_005269704	ENSG00000148672	GLUD1	GDH|GDH1|GLUD	glutamate dehydrogenase 1	protein-coding
chr10-747	chr10	54997626	54997798	+	1	NA	Intergenic	MSTA|LTR|ERVL-MaLR	-466252	NM_000242	4153	Hs.499674	XM_005269844	ENSG00000165471	MBL2	COLEC1|HSMBPC|MBL|MBL2D|MBP|MBP-C|MBP1|MBPD	mannose-binding lectin (protein C) 2, soluble	protein-coding
chr5-1028	chr5	129214979	129215151	+	1	NA	Intergenic	Intergenic	-25458	NM_175856	337876	Hs.213137	XM_005271982	ENSG00000198108	CHSY3	CHSY2|CSS3	chondroitin sulfate synthase 3	protein-coding
chr5-6473	chr5	38389642	38389814	+	1	NA	intron (NM_152403, intron 6 of 21)	L1M6|LINE|L1	13845	NR_102750	100506475	Hs.733718	NR_102749	ENSG00000248572	EGFLAM-AS2	-	EGFLAM antisense RNA 2	ncRNA
chr2-4545	chr2	129749861	129750033	+	1	NA	Intergenic	L1MD1|LINE|L1	127773	NR_110278	101927881	Hs.570247	XR_244849		LOC101927881	-	uncharacterized LOC101927881	ncRNA
chr7-454	chr7	9413586	9413758	+	1	NA	Intergenic	Intergenic	-260228	NR_002790	168741	Hs.545134	NR_002790		PER4	-	period circadian clock 3 pseudogene	pseudo
chr5-1016	chr5	127993087	127993259	+	1	NA	Intergenic	L1M5|LINE|L1	-119438	NM_001999	2201	Hs.519294	NM_001999	ENSG00000138829	FBN2	CCA|DA9	fibrillin 2	protein-coding
chr13-7384	chr13	98391414	98391586	+	1	NA	Intergenic	Intergenic	-214429	NM_002271	3843	Hs.712598	XM_005254048	ENSG00000065150	IPO5	IMB3|KPNB3|Pse1|RANBP5|imp5	importin 5	protein-coding
chr11-92	chr11	123557391	123557563	+	1	NA	Intergenic	L1MD2|LINE|L1	-32162	NM_001040151	55800	Hs.4865	XM_005271609	ENSG00000166257	SCN3B	HSA243396|SCNB3	sodium channel, voltage-gated, type III, beta subunit	protein-coding
chr7-3166	chr7	72570193	72570365	+	1	NA	intron (NR_002206, intron 1 of 23)	(TC)n|Simple_repeat|Simple_repeat	1262	NR_002206	2970	Hs.743231	NR_002206		GTF2IP1	WBSCR7	general transcription factor IIi, pseudogene 1	pseudo
chr2-6371	chr2	205405172	205405344	+	1	NA	Intergenic	L2b|LINE|L2	-5258	NM_152526	117583	Hs.657382	XM_005246273	ENSG00000116117	PARD3B	ALS2CR19|PAR3B|PAR3L|PAR3LC|PAR3beta|Par3Lb	par-3 family cell polarity regulator beta	protein-coding
chr8-2959	chr8	100043376	100043548	+	1	NA	intron (NR_047582, intron 2 of 8)	L1M2|LINE|L1	17968	NM_152564	157680	Hs.191540	XM_005250800	ENSG00000132549	VPS13B	CHS1|COH1	vacuolar protein sorting 13 homolog B (yeast)	protein-coding
chr3-8873	chr3	99924221	99924393	+	1	NA	Intergenic	Intergenic	19639	NR_028358	644444	Hs.652353	NR_028357	ENSG00000235156	TMEM30C	CDC50C	transmembrane protein 30C	pseudo
chr3-122	chr3	84003135	84003307	+	1	NA	Intergenic	Intergenic	915505	NR_033860	440970	Hs.411049	NR_033860	ENSG00000242641	LINC00971	RP11-735B13.1	long intergenic non-protein coding RNA 971	ncRNA
chr8-4137	chr8	27986599	27986771	+	1	NA	intron (NM_001284222, intron 7 of 14)	intron (NM_001284222, intron 7 of 14)	36101	NM_001284225	55140	Hs.491336	XM_005273552	ENSG00000134014	ELP3	KAT9	elongator acetyltransferase complex subunit 3	protein-coding
chr11-363	chr11	84876632	84876804	+	1	NA	intron (NM_001142699, intron 4 of 27)	LTR54B|LTR|ERV1	-242253	NM_001364	1740	Hs.367656	XM_005273805	ENSG00000150672	DLG2	PPP1R58|PSD-93|PSD93|chapsyn-110	discs, large homolog 2 (Drosophila)	protein-coding
chr4-542	chr4	116143034	116143206	+	1	NA	Intergenic	Intergenic	-108088	NM_022569	64579	Hs.591700	NM_022569	ENSG00000138653	NDST4	NDST-4|NHSST4	N-deacetylase/N-sulfotransferase (heparan glucosaminyl) 4	protein-coding
chr5-1367	chr5	42352661	42352833	+	1	NA	Intergenic	L1MC4a|LINE|L1	-71130	NM_000163	2690	Hs.688223	XM_005248288	ENSG00000112964	GHR	GHBP	growth hormone receptor	protein-coding
chr11-813	chr11	81072002	81072174	+	1	NA	Intergenic	Intergenic	529790	NR_036186	100422823		NR_036186	ENSG00000264110	MIR4300	-	microRNA 4300	ncRNA
chr8-1030	chr8	72882915	72883087	+	1	NA	intron (NR_033652, intron 4 of 4)	intron (NR_033652, intron 4 of 4)	-3127	NR_046948	100873782		NR_046948	ENSG00000207298	RNU6-83P	RNU6-83	RNA, U6 small nuclear 83, pseudogene	snRNA
chr14-213	chr14	42571662	42571834	+	1	NA	Intergenic	MLT1B|LTR|ERVL-MaLR	494984	NM_152447	145581	Hs.136893	XM_005267368	ENSG00000165379	LRFN5	C14orf146|FIGLER8|SALM5	leucine rich repeat and fibronectin type III domain containing 5	protein-coding
chr18-92	chr18	7972720	7972892	+	1	NA	intron (NM_002845, intron 7 of 30)	intron (NM_002845, intron 7 of 30)	394226	NR_024419	100192426	Hs.666655	NR_024419	ENSG00000266149	RP11-789C17.3	-	uncharacterized LOC100192426	ncRNA
chr2-4497	chr2	123465734	123465906	+	1	NA	Intergenic	ERV3-16A3_I-int|LTR|ERVL	952699	NR_048557	7247	Hs.75066	XM_005263744	ENSG00000211460	TSN	BCLF-1|C3PO|RCHF1|REHF-1|TBRBP|TRSLN	translin	protein-coding
chr1-2235	chr1	193327861	193328033	+	1	NA	Intergenic	L2c|LINE|L2	-172204	NM_003783	8707	Hs.518834	NM_003783	ENSG00000162630	B3GALT2	BETA3GALT2|GLCT2|beta3Gal-T2	UDP-Gal:betaGlcNAc beta 1,3-galactosyltransferase, polypeptide 2	protein-coding
chr8-1388	chr8	108161500	108161672	+	1	NA	Intergenic	Intergenic	348668	NM_001146	284	Hs.369675	XM_005250873	ENSG00000154188	ANGPT1	AGP1|AGPT|ANG1	angiopoietin 1	protein-coding
chr10-88	chr10	67998650	67998822	+	1	NA	intron (NM_001127384, intron 13 of 17)	intron (NM_001127384, intron 13 of 17)	-687056	NM_178011	347731	Hs.652155	XM_005269771		LRRTM3	-	leucine rich repeat transmembrane neuronal 3	protein-coding
chrX-192	chrX	107715441	107715613	+	1	NA	intron (NM_033380, intron 1 of 50)	L1MB5|LINE|L1	32453	NM_033380	1287	Hs.369089	XM_005262070	ENSG00000188153	COL4A5	ASLN|ATS|CA54	collagen, type IV, alpha 5	protein-coding
chr4-33	chr4	126015998	126016170	+	1	NA	Intergenic	L2|LINE|L2	-221483	NM_024582	79633	Hs.563205	XM_005263209	ENSG00000196159	FAT4	CDHF14|CDHR11|FAT-J|FATJ|NBLA00548|VMLDS2	FAT atypical cadherin 4	protein-coding
chr12-4095	chr12	23166432	23166604	+	1	NA	Intergenic	(TC)n|Simple_repeat|Simple_repeat	388442	NM_001039481	55500	Hs.29464	XM_005253420	ENSG00000139163	ETNK1	EKI|EKI 1|EKI1|Nbla10396	ethanolamine kinase 1	protein-coding
chr12-2448	chr12	71360689	71360861	+	1	NA	Intergenic	Intergenic	-46191	NM_002849	5801	Hs.506076	NM_001207015	ENSG00000153233	PTPRR	EC-PTP|PCPTP1|PTP-SL|PTPBR7|PTPRQ	protein tyrosine phosphatase, receptor type, R	protein-coding
chr6-1108	chr6	10257866	10258038	+	1	NA	Intergenic	L1MC1|LINE|L1	-154599	NR_033910	100130275	Hs.661431	NR_033910		TFAP2A-AS1	RP1-290I10.6	TFAP2A antisense RNA 1	ncRNA
chr17-66	chr17	7883261	7883433	+	1	NA	Intergenic	L1ME2|LINE|L1	-22641	NM_000180	3000	Hs.592109	NM_000180	ENSG00000132518	GUCY2D	CORD5|CORD6|CYGD|GUC1A4|GUC2D|LCA|LCA1|RCD2|RETGC-1|ROS-GC1|ROSGC|retGC	guanylate cyclase 2D, membrane (retina-specific)	protein-coding
chr7-393	chr7	123445671	123445843	+	1	NA	Intergenic	L1MEf|LINE|L1	-8436	NR_002731	26062	Hs.381305	NR_002731		HYALP1	HYAL6	hyaluronoglucosaminidase pseudogene 1	pseudo
chr2-6867	chr2	4080639	4080811	+	1	NA	Intergenic	L1PA16|LINE|L1	-59103	NR_037881	100505964	Hs.190267	XR_244870	ENSG00000237401	AC107070.1	-	uncharacterized LOC100505964	ncRNA
chr12-1716	chr12	17473392	17473564	+	1	NA	Intergenic	L1PB1|LINE|L1	331797	NR_036619	728622	Hs.741380	NR_036619		SKP1P2	SKP1B|p19B	S-phase kinase-associated protein 1 pseudogene 2	pseudo
chr3-5961	chr3	184774649	184774821	+	1	NA	Intergenic	L1MA5A|LINE|L1	96067	NM_001025266	285382	Hs.380048	NM_001025266	ENSG00000187068	C3orf70	-	chromosome 3 open reading frame 70	protein-coding
chr1-8449	chr1	165583804	165583976	+	1	NA	Intergenic	L1M5|LINE|L1	-16220	NM_004528	4259	Hs.732686	XM_005245174	ENSG00000143198	MGST3	GST-III	microsomal glutathione S-transferase 3	protein-coding
chr18-172	chr18	6112772	6112944	+	1	NA	intron (NM_173464, intron 14 of 19)	intron (NM_173464, intron 14 of 19)	-220755	NM_001080209	645369	Hs.346566	XM_005258130	ENSG00000206432	TMEM200C	TTMA	transmembrane protein 200C	protein-coding
chr4-6300	chr4	122971221	122971393	+	1	NA	Intergenic	Intergenic	-98398	NM_001130698	7222	Hs.150981	XM_005263198	ENSG00000138741	TRPC3	TRP3	transient receptor potential cation channel, subfamily C, member 3	protein-coding
chr17-259	chr17	63960964	63961136	+	1	NA	intron (NM_001199165, intron 17 of 26)	intron (NM_001199165, intron 17 of 26)	-138389	NM_001037325	201134	Hs.408676	XM_005257119	ENSG00000154240	CEP112	CCDC46|MACOCO	centrosomal protein 112kDa	protein-coding
chr10-893	chr10	67401097	67401269	+	1	NA	Intergenic	Intergenic	815898	NR_001446	305	Hs.591361	NR_001446		ANXA2P3	ANX2L3|ANX2P3|LIP2|LPC2C	annexin A2 pseudogene 3	pseudo
chr4-363	chr4	48408737	48408909	+	1	NA	intron (NM_020846, intron 6 of 7)	L1M7|LINE|L1	65210	NM_020846	57606	Hs.479677	XM_005248121	ENSG00000109171	SLAIN2	KIAA1458	SLAIN motif family, member 2	protein-coding
chr4-6599	chr4	132793601	132793773	+	1	NA	Intergenic	Intergenic	-1276783	NM_032961	57575	Hs.192859	NM_020815		PCDH10	OL-PCDH|PCDH19	protocadherin 10	protein-coding
chrX-96	chrX	5070017	5070189	+	1	NA	Intergenic	L1M4|LINE|L1	1075141	NM_001282146	57502	Hs.21107	XM_005274564	ENSG00000146938	NLGN4X	ASPGX2|AUTSX2|HLNX|HNL4X|NLGN4	neuroligin 4, X-linked	protein-coding
chr6-4161	chr6	117461623	117461795	+	1	NA	Intergenic	Intergenic	-125012	NM_182645	245806	Hs.99324	XM_005266883	ENSG00000170162	VGLL2	VGL2|VITO1	vestigial like 2 (Drosophila)	protein-coding
chr11-341	chr11	77149631	77149803	+	1	NA	intron (NM_001128620, intron 1 of 15)	intron (NM_001128620, intron 1 of 15)	35391	NM_002576	5058	Hs.435714	XM_005274024	ENSG00000149269	PAK1	PAKalpha	p21 protein (Cdc42/Rac)-activated kinase 1	protein-coding
chr4-4724	chr4	65348289	65348461	+	1	NA	Intergenic	Intergenic	-73197	NM_001010874	253017	Hs.227752	XM_005265662		TECRL	GPSN2L|SRD5A2L2|TERL	trans-2,3-enoyl-CoA reductase-like	protein-coding
chr3-2077	chr3	117417593	117417765	+	1	NA	Intergenic	MIRb|SINE|MIR	989044	NR_015391	285194	Hs.120364	NR_015391		TUSC7	LINC00902|LSAMP-AS1|LSAMP-AS3|NCRNA00295|RP11-115O13.1	tumor suppressor candidate 7 (non-protein coding)	ncRNA
chr1-3768	chr1	101350192	101350364	+	1	NA	intron (NR_048570, intron 2 of 5)	L2c|LINE|L2	10457	NM_001261442	2135	Hs.357637	XM_005270621	ENSG00000162694	EXTL2	EXTR2	exostosin-like glycosyltransferase 2	protein-coding
chr4-1009	chr4	78816444	78816616	+	1	NA	intron (NM_020236, intron 6 of 8)	L2c|LINE|L2	32725	NM_020236	65008	Hs.532019	XR_244641	ENSG00000169288	MRPL1	BM022|L1MT|MRP-L1	mitochondrial ribosomal protein L1	protein-coding
chr13-2548	chr13	59527223	59527395	+	1	NA	Intergenic	Intergenic	-1059543	NR_046539	100874195	Hs.664101	XR_245372	ENSG00000227528	DIAPH3-AS1	RP11-442F12.2	DIAPH3 antisense RNA 1	ncRNA
chr4-7894	chr4	2245701	2245873	+	1	NA	Intergenic	HERVIP10FH-int|LTR|ERV1	-1927	NM_024511	79441	Hs.665869	NM_024511	ENSG00000214367	HAUS3	C4orf15|IT1|dgt3	HAUS augmin-like complex, subunit 3	protein-coding
chr3-10204	chr3	142893237	142893409	+	1	NA	Intergenic	Intergenic	54705	NM_004267	9435	Hs.529249	NM_004267		CHST2	C6ST|GST-2|GST2|Gn6ST-1|HEL-S-75|glcNAc6ST-1	carbohydrate (N-acetylglucosamine-6-O) sulfotransferase 2	protein-coding
chr3-9152	chr3	105798603	105798775	+	1	NA	Intergenic	MIRc|SINE|MIR	-210802	NM_170662	868	Hs.430589	XM_005247852	ENSG00000114423	CBLB	Cbl-b|RNF56	Cbl proto-oncogene B, E3 ubiquitin protein ligase	protein-coding
chr1-4134	chr1	165930203	165930375	+	1	NA	Intergenic	Intergenic	53131	NR_037431	100500832		NR_037431		MIR3658	-	microRNA 3658	ncRNA
chr6-7737	chr6	100280005	100280177	+	1	NA	Intergenic	Intergenic	-161823	NR_038384	728012	Hs.434366	XR_245547	ENSG00000229315	MCHR2-AS1	RP11-14I4.3	MCHR2 antisense RNA 1	ncRNA
chr10-4984	chr10	110481972	110482144	+	1	NA	Intergenic	L1PA17|LINE|L1	-448357	NR_046928	100873762		NR_046928		RNU6-53P	RNU6-53	RNA, U6 small nuclear 53, pseudogene	snRNA
chr1-59	chr1	81690732	81690904	+	1	NA	Intergenic	Intergenic	-575264	NM_012302	23266	Hs.649282	XM_005270666	ENSG00000117114	LPHN2	CIRL2|CL2|LEC1|LPHH1	latrophilin 2	protein-coding
chr2-67	chr2	57195627	57195799	+	1	NA	Intergenic	Intergenic	784455	NM_001080433	114800	Hs.117136	XM_005264122	ENSG00000055813	CCDC85A	-	coiled-coil domain containing 85A	protein-coding
chr1-2342	chr1	199363478	199363650	+	1	NA	Intergenic	L1MDa|LINE|L1	-457006	NR_040073	100131234	Hs.711077	NR_040073		MIR181A1HG	RP11-31E23.1	MIR181A1 host gene (non-protein coding)	ncRNA
chr14-1223	chr14	47109419	47109591	+	1	NA	Intergenic	L1PA7|LINE|L1	11523	NM_080746	140801	Hs.308332	XM_005267350	ENSG00000165496	RPL10L	RPL10_5_1358	ribosomal protein L10-like	protein-coding
chr1-5433	chr1	249170692	249170864	+	1	NA	Intergenic	Intergenic	-17463	NM_001193328	55657	Hs.377705	XM_005270334	ENSG00000171163	ZNF692	AREBP|Zfp692	zinc finger protein 692	protein-coding
chr15-1157	chr15	94783863	94784035	+	1	NA	Intergenic	Intergenic	-57481	NM_001159643	55784	Hs.33368	XM_005254955	ENSG00000140563	MCTP2	RP11-4F5.2	multiple C2 domains, transmembrane 2	protein-coding
chr10-159	chr10	112768962	112769134	+	1	NA	exon (NM_007373, exon 7 of 9)	exon (NM_007373, exon 7 of 9)	45165	NM_001269039	8036	Hs.104315	XM_005270186	ENSG00000108061	SHOC2	SIAA0862|SOC2|SUR8	soc-2 suppressor of clear homolog (C. elegans)	protein-coding
chr7-88	chr7	17173078	17173250	+	1	NA	Intergenic	L1MA9|LINE|L1	-165112	NM_001621	196	Hs.171189	NM_001621	ENSG00000106546	AHR	bHLHe76	aryl hydrocarbon receptor	protein-coding
chr3-896	chr3	116042026	116042198	+	1	NA	intron (NM_002338, intron 1 of 6)	intron (NM_002338, intron 1 of 6)	-36759	NR_109998	101926903	Hs.26479	XR_241550	ENSG00000240922	LSAMP-AS1	-	uncharacterized LOC101926903	ncRNA
chr8-7424	chr8	131080686	131080858	+	1	NA	intron (NM_018482, intron 27 of 29)	MER21-int|LTR|ERVL	16242	NR_045385	100507117	Hs.741322	NR_045385		ASAP1-IT2	-	ASAP1 intronic transcript 2 (non-protein coding)	ncRNA
chr5-2292	chr5	125340244	125340416	+	1	NA	Intergenic	Intergenic	-174940	NR_105042	102546228	Hs.582529	NR_105042		LOC102546228	-	uncharacterized LOC102546228	ncRNA
chr5-6704	chr5	50154224	50154396	+	1	NA	Intergenic	Intergenic	111711	NR_104653	100287592	Hs.519298	XR_108598		LOC100287592	-	uncharacterized LOC100287592	ncRNA
chr17-824	chr17	46920387	46920559	+	1	NA	intron (NM_001261393, intron 2 of 11)	intron (NM_001261393, intron 2 of 11)	12123	NM_001261393	10241	Hs.514920	XM_005256931	ENSG00000136436	CALCOCO2	NDP52	calcium binding and coiled-coil domain 2	protein-coding
chr8-7267	chr8	122429965	122430137	+	1	NA	Intergenic	L1MDa|LINE|L1	-221535	NR_002835	594842	Hs.668686	NR_002835		HAS2-AS1	HAS2-AS|HAS2AS|HASNT|NCRNA00077	HAS2 antisense RNA 1	ncRNA
chr15-36	chr15	57278627	57278799	+	1	NA	intron (NM_207038, intron 3 of 19)	intron (NM_207038, intron 3 of 19)	67880	NM_207038	6938	Hs.511504	XM_005254613	ENSG00000140262	TCF12	CRS3|HEB|HTF4|HsT17266|bHLHb20	transcription factor 12	protein-coding
chr7-298	chr7	84197770	84197942	+	1	NA	intron (NR_110080, intron 2 of 3)	intron (NR_110080, intron 2 of 3)	36064	NR_110079	101927378	Hs.539042	XR_242309	ENSG00000235139	AC003984.1	-	uncharacterized LOC101927378	ncRNA
chr3-3230	chr3	41597056	41597228	+	1	NA	intron (NM_017886, intron 32 of 36)	L1PA13|LINE|L1	356200	NM_001098209	1499	Hs.476018	XM_005264886	ENSG00000168036	CTNNB1	CTNNB|MRD19|armadillo	catenin (cadherin-associated protein), beta 1, 88kDa	protein-coding
chr22-44	chr22	33539850	33540022	+	1	NA	Intergenic	Intergenic	-85559	NM_001135774	8224	Hs.608750	NM_001135774	ENSG00000185666	SYN3	-	synapsin III	protein-coding
chr2-1184	chr2	185927274	185927446	+	1	NA	Intergenic	Intergenic	464267	NM_194250	91752	Hs.159528	NM_194250	ENSG00000170396	ZNF804A	C2orf10	zinc finger protein 804A	protein-coding
chr2-7180	chr2	19309060	19309232	+	1	NA	Intergenic	Intergenic	-239044	NR_039914	100616307		NR_039914	ENSG00000266738	MIR4757	-	microRNA 4757	ncRNA
chr2-28	chr2	2299363	2299535	+	1	NA	intron (NM_015025, intron 1 of 24)	(GA)n|Simple_repeat|Simple_repeat	-23555	NR_024468	730811	Hs.629472	NR_024468	ENSG00000225619	MYT1L-AS1	-	MYT1L antisense RNA 1	ncRNA
chr1-10877	chr1	246160501	246160673	+	1	NA	intron (NM_001167740, intron 5 of 11)	intron (NM_001167740, intron 5 of 11)	420127	NM_022743	64754	Hs.567571	XM_005273227	ENSG00000185420	SMYD3	KMT3E|ZMYND1|ZNFN3A1|bA74P14.1	SET and MYND domain containing 3	protein-coding
chr5-959	chr5	119168943	119169115	+	1	NA	Intergenic	Intergenic	203775	NM_001163991	340069	Hs.713304	XM_005271984	ENSG00000164334	FAM170A	ZNFD	family with sequence similarity 170, member A	protein-coding
chr11-3331	chr11	27062728	27062900	+	1	NA	5' UTR (NM_003986, exon 2 of 9)	5' UTR (NM_003986, exon 2 of 9)	305	NM_003986	8424	Hs.591996	XM_005253159	ENSG00000129151	BBOX1	BBH|BBOX|G-BBH|gamma-BBH	butyrobetaine (gamma), 2-oxoglutarate dioxygenase (gamma-butyrobetaine hydroxylase) 1	protein-coding
chr10-4499	chr10	89424158	89424330	+	1	NA	intron (NM_001015880, intron 1 of 12)	intron (NM_001015880, intron 1 of 12)	4768	NM_001015880	9060	Hs.524491	NM_001015880	ENSG00000198682	PAPSS2	ATPSK2|BCYM4|SK2	3'-phosphoadenosine 5'-phosphosulfate synthase 2	protein-coding
chr11-1215	chr11	132157667	132157839	+	1	NA	intron (NR_046820, intron 2 of 2)	intron (NR_046820, intron 2 of 2)	3557	NR_046820	100874281		NR_046820		NTM-IT	AP004248.4|NTM-IT3	NTM intronic transcript (non-protein coding)	ncRNA
chr1-2660	chr1	29359595	29359767	+	1	NA	exon (NM_001166005, exon 9 of 21)	exon (NM_001166005, exon 9 of 21)	89332	NM_001171868	399474	Hs.712722	NM_001003682	ENSG00000253304	TMEM200B	TTMB	transmembrane protein 200B	protein-coding
chr13-258	chr13	64725946	64726118	+	1	NA	Intergenic	L1MA7|LINE|L1	-413881	NR_047011	100874157	Hs.735640	NR_047011	ENSG00000231061	LINC00395	RP11-473M10.2	long intergenic non-protein coding RNA 395	ncRNA
chr3-7521	chr3	68894995	68895167	+	1	NA	intron (NM_001005527, intron 3 of 5)	L1PA7|LINE|L1	86680	NM_001005527	151647	Hs.736925	NM_001005527	ENSG00000163377	FAM19A4	TAFA-4|TAFA4	family with sequence similarity 19 (chemokine (C-C motif)-like), member A4	protein-coding
chr1-481	chr1	189668774	189668946	+	1	NA	Intergenic	L1ME3E|LINE|L1	777899	NM_199051	339479	Hs.65765	XM_005245117	ENSG00000162670	BRINP3	DBCCR1L|DBCCR1L1|FAM5C	bone morphogenetic protein/retinoic acid inducible neural-specific 3	protein-coding
chr4-1156	chr4	96211687	96211859	+	1	NA	intron (NM_003728, intron 3 of 15)	MIR|SINE|MIR	199131	NM_001256794	658	Hs.598475	XM_005263179	ENSG00000138696	BMPR1B	ALK-6|ALK6|CDw293	bone morphogenetic protein receptor, type IB	protein-coding
chr3-351	chr3	105785429	105785601	+	1	NA	Intergenic	L3|LINE|CR1	-197628	NM_170662	868	Hs.430589	XM_005247852	ENSG00000114423	CBLB	Cbl-b|RNF56	Cbl proto-oncogene B, E3 ubiquitin protein ligase	protein-coding
chr13-4564	chr13	45958558	45958730	+	1	NA	intron (NR_024458, intron 9 of 10)	ERVL-E-int|LTR|ERVL	33946	NM_001286807	253512	Hs.591230	XM_005266321	ENSG00000174032	SLC25A30	KMCP1	solute carrier family 25, member 30	protein-coding
chr7-2830	chr7	26810870	26811042	+	1	NA	intron (NM_003930, intron 4 of 12)	intron (NM_003930, intron 4 of 12)	93385	NM_003930	8935	Hs.610137	XM_005249901	ENSG00000005020	SKAP2	PRAP|RA70|SAPS|SCAP2|SKAP-HOM|SKAP55R	src kinase associated phosphoprotein 2	protein-coding
chr9-2012	chr9	77323093	77323265	+	1	NA	Intergenic	L1M5|LINE|L1	-118610	NR_106746	102466967		NR_106746		MIR6130	hsa-mir-6130	microRNA mir-6130	ncRNA
chr6-7092	chr6	88308096	88308268	+	1	NA	intron (NM_001197259, intron 2 of 18)	MIR|SINE|MIR	8397	NM_012381	23595	Hs.410228	XM_005248704	ENSG00000135336	ORC3	LAT|LATHEO|ORC3L	origin recognition complex, subunit 3	protein-coding
chr12-6850	chr12	116189455	116189627	+	1	NA	Intergenic	Intergenic	396918	NR_030351	693205		NR_030351		MIR620	MIRN620|hsa-mir-620	microRNA 620	ncRNA
chr9-1407	chr9	13501995	13502167	+	1	NA	Intergenic	Intergenic	-70753	NR_033863	401492	Hs.632651	NR_033863	ENSG00000270547	FLJ41200	RP11-536O18.2	uncharacterized LOC401492	ncRNA
chr12-5224	chr12	72061545	72061717	+	1	NA	intron (NM_031435, intron 1 of 2)	MER63B|DNA|hAT-Blackjack	-3882	NM_144982	196441	Hs.527874	XM_005268704	ENSG00000133858	ZFC3H1	CCDC131|PSRC2	zinc finger, C3H1-type containing	protein-coding
chr15-2123	chr15	69301118	69301290	+	1	NA	intron (NR_033671, intron 2 of 16)	MER34C_|LTR|ERV1	-5830	NM_024505	79400	Hs.657932	NM_001184779	ENSG00000255346	NOX5	-	NADPH oxidase, EF-hand calcium binding domain 5	protein-coding
chr16-632	chr16	47464542	47464714	+	1	NA	intron (NM_030790, intron 5 of 17)	L1MB5|LINE|L1	30387	NM_030790	81533	Hs.42217	XM_005256183		ITFG1	TIP	integrin alpha FG-GAP repeat containing 1	protein-coding
chr11-73	chr11	91143169	91143341	+	1	NA	Intergenic	L1MEf|LINE|L1	-854230	NR_039711	100616186		NR_039711	ENSG00000266703	MIR4490	-	microRNA 4490	ncRNA
chr1-2611	chr1	8880689	8880861	+	1	NA	Intergenic	Intergenic	-3076	NM_001042681	473	Hs.463041	XM_005263464	ENSG00000142599	RERE	ARG|ARP|ATN1L|DNB1	arginine-glutamic acid dipeptide (RE) repeats	protein-coding
chr4-2192	chr4	67257198	67257370	+	1	NA	Intergenic	Intergenic	-721071	NM_001281767	2044	Hs.654492	XM_005265650	ENSG00000145242	EPHA5	CEK7|EHK-1|EHK1|EK7|HEK7|TYRO4	EPH receptor A5	protein-coding
chr16-75	chr16	53956926	53957098	+	1	NA	intron (NM_001080432, intron 7 of 8)	intron (NM_001080432, intron 7 of 8)	-116293	NR_103838	100505692	Hs.664629	NR_103838		FTO-IT1	-	FTO intronic transcript 1 (non-protein coding)	ncRNA
chr6-1431	chr6	71569366	71569538	+	1	NA	intron (NM_001281439, intron 10 of 10)	intron (NM_001281439, intron 10 of 10)	97336	NM_080742	135152	Hs.713609	XM_005248658		B3GAT2	GLCATS	beta-1,3-glucuronyltransferase 2 (glucuronosyltransferase S)	protein-coding
chr1-1102	chr1	200384319	200384491	+	1	NA	Intergenic	Intergenic	-5219	NM_012482	23528	Hs.735801	NM_001281293	ENSG00000162702	ZNF281	ZBP-99|ZNP-99	zinc finger protein 281	protein-coding
chr12-998	chr12	52138560	52138732	+	1	NA	intron (NM_014191, intron 12 of 26)	intron (NM_014191, intron 12 of 26)	87055	NM_001013690	401720	Hs.648218	XM_005268870		FIGNL2	-	fidgetin-like 2	protein-coding
chr1-442	chr1	164271385	164271557	+	1	NA	Intergenic	Intergenic	-257126	NM_001204963	5087	Hs.557097	XM_005245228	ENSG00000185630	PBX1	-	pre-B-cell leukemia homeobox 1	protein-coding
chr1-1283	chr1	52755995	52756167	+	1	NA	intron (NM_004799, intron 10 of 18)	MSTD|LTR|ERVL-MaLR	75796	NM_032449	200014	Hs.591451	XM_005270590	ENSG00000154222	CC2D1B	-	coiled-coil and C2 domain containing 1B	protein-coding
chr1-10751	chr1	240983461	240983633	+	1	NA	intron (NM_002924, intron 10 of 17)	intron (NM_002924, intron 10 of 17)	-208085	NM_022469	64388	Hs.98206	XM_005273226	ENSG00000180875	GREM2	CKTSF1B2|DAND3|PRDC	gremlin 2, DAN family BMP antagonist	protein-coding
chr5-29	chr5	94029994	94030166	+	1	NA	intron (NM_032290, intron 20 of 20)	intron (NM_032290, intron 20 of 20)	75689	NM_032290	84250	Hs.657315	XM_005272113	ENSG00000133302	ANKRD32	BRCTD1|BRCTx	ankyrin repeat domain 32	protein-coding
chr5-7522	chr5	79178565	79178737	+	1	NA	Intergenic	L2|LINE|L2	108437	NM_001167741	345778	Hs.531418	XM_005248495		MTX3	-	metaxin 3	protein-coding
chr5-2300	chr5	126386466	126386638	+	1	NA	TTS (NM_001164478)	TTS (NM_001164478)	-20052	NM_178450	115123	Hs.132441	XM_005271870	ENSG00000173926	2003-03-01	MARCH-III|RNF173	membrane-associated ring finger (C3HC4) 3, E3 ubiquitin protein ligase	protein-coding
chr9-969	chr9	81353724	81353896	+	1	NA	Intergenic	L1ME1|LINE|L1	406771	NR_109771	101927450	Hs.738041	XR_242629	ENSG00000260995	RP11-165H23.1	-	uncharacterized LOC101927450	ncRNA
chr9-904	chr9	74794511	74794683	+	1	NA	intron (NM_001242505, intron 1 of 15)	MLT1B|LTR|ERVL-MaLR	30330	NM_004293	9615	Hs.494163	XM_005252317	ENSG00000119125	GDA	CYPIN|GUANASE|NEDASIN	guanine deaminase	protein-coding
chr4-3806	chr4	184568870	184569042	+	1	NA	intron (NM_152682, intron 5 of 6)	Charlie18a|DNA|hAT-Charlie	11375	NM_152682	201965	Hs.133337	NM_152682	ENSG00000182552	RWDD4	FAM28A|RWDD4A	RWD domain containing 4	protein-coding
chr5-5246	chr5	148708634	148708806	+	1	NA	intron (NM_001146337, intron 15 of 17)	intron (NM_001146337, intron 15 of 17)	-16257	NM_152407	134266	Hs.511816	XM_005268374	ENSG00000164284	GRPEL2	Mt-GrpE#2	GrpE-like 2, mitochondrial (E. coli)	protein-coding
chr9-31	chr9	116558168	116558340	+	1	NA	Intergenic	(TCTA)n|Simple_repeat|Simple_repeat	-80308	NM_133374	114991	Hs.349208	XM_005251692	ENSG00000157657	ZNF618	FP13169|NEDD10	zinc finger protein 618	protein-coding
chr6-260	chr6	56466729	56466901	+	1	NA	intron (NM_183380, intron 35 of 93)	intron (NM_183380, intron 35 of 93)	40879	NM_015548	667	Hs.735651	XM_005249310	ENSG00000151914	DST	BP240|BPA|BPAG1|CATX-15|CATX15|D6S1101|DMH|DT|EBSB2|HSAN6|MACF2	dystonin	protein-coding
chr1-2485	chr1	226450938	226451110	+	1	NA	intron (NM_001270410, intron 10 of 14)	L1MC1|LINE|L1	39705	NM_031944	83881	Hs.282079	XM_005273283	ENSG00000185155	MIXL1	MILD1|MIX|MIXL	Mix paired-like homeobox	protein-coding
chr6-7193	chr6	91879465	91879637	+	1	NA	Intergenic	Tigger15a|DNA|TcMar-Tigger	-351827	NR_039786	100616174		NR_039786	ENSG00000263734	MIR4643	-	microRNA 4643	ncRNA
chr4-183	chr4	85767527	85767699	+	1	NA	intron (NM_014991, intron 5 of 67)	intron (NM_014991, intron 5 of 67)	119931	NM_014991	23001	Hs.726339	XM_005262858	ENSG00000163625	WDFY3	ALFY|ZFYVE25	WD repeat and FYVE domain containing 3	protein-coding
chr5-3106	chr5	46114260	46114432	+	1	NA	Intergenic	Intergenic	-418126	NM_021072	348980	Hs.353176	NM_021072		HCN1	BCNG-1|BCNG1|HAC-2	hyperpolarization activated cyclic nucleotide-gated potassium channel 1	protein-coding
chr11-184	chr11	97789175	97789347	+	1	NA	Intergenic	MIRb|SINE|MIR	-298366	NR_107016	102465857		NR_107016		MIR7976	hsa-mir-7976	microRNA mir-7976	ncRNA
chr6-2190	chr6	136766384	136766556	+	1	NA	intron (NM_001198617, intron 1 of 15)	MER34D|LTR|ERV1	21543	NM_001198615	9053	Hs.486548	XM_005267209	ENSG00000135525	MAP7	E-MAP-115|EMAP115	microtubule-associated protein 7	protein-coding
chr5-849	chr5	103199368	103199540	+	1	NA	Intergenic	Intergenic	-300964	NM_031438	83594	Hs.434289	XM_005272095	ENSG00000112874	NUDT12	-	nudix (nucleoside diphosphate linked moiety X)-type motif 12	protein-coding
chr12-104	chr12	84924203	84924375	+	1	NA	Intergenic	Intergenic	382319	NM_018057	55117	Hs.44424	NM_001146335	ENSG00000072041	SLC6A15	NTT73|SBAT1|V7-3|hv7-3	solute carrier family 6 (neutral amino acid transporter), member 15	protein-coding
chr6-801	chr6	102796607	102796779	+	1	NA	Intergenic	(TA)n|Simple_repeat|Simple_repeat	949832	NM_021956	2898	Hs.98262	XM_005266945	ENSG00000164418	GRIK2	EAA4|GLR6|GLUK6|GLUR6|GluK2|MRT6	glutamate receptor, ionotropic, kainate 2	protein-coding
chr2-1333	chr2	212375626	212375798	+	1	NA	intron (NM_001042599, intron 20 of 26)	intron (NM_001042599, intron 20 of 26)	893417	NR_002763	29034	Hs.658398	NR_002763		CPS1-IT1	CPS1-IT|CPS1IT|CPS1IT1|PRO0132	CPS1 intronic transcript 1 (non-protein coding)	ncRNA
chr4-1496	chr4	148292939	148293111	+	1	NA	Intergenic	L1MC3|LINE|L1	-109044	NM_001256283	1909	Hs.183713	NM_001166055	ENSG00000151617	EDNRA	ET-A|ETA|ETA-R|ETAR|ETRA|hET-AR	endothelin receptor type A	protein-coding
chr2-6112	chr2	192383759	192383931	+	1	NA	Intergenic	Intergenic	-158953	NM_001254736	64859	Hs.591610	NM_022837		NABP1	OBFC2A|SOSS-B2|SSB2	nucleic acid binding protein 1	protein-coding
chr3-1075	chr3	165831755	165831927	+	1	NA	Intergenic	L1MCa|LINE|L1	-276588	NM_000055	590	Hs.420483	XM_005247685	ENSG00000114200	BCHE	CHE1|CHE2|E1	butyrylcholinesterase	protein-coding
chr2-3476	chr2	33523353	33523525	+	1	NA	intron (NM_000627, intron 16 of 29)	intron (NM_000627, intron 16 of 29)	-137977	NM_170672	25780	Hs.143674	XM_005264246	ENSG00000152689	RASGRP3	GRP3	RAS guanyl releasing protein 3 (calcium and DAG-regulated)	protein-coding
chr5-978	chr5	121637907	121638079	+	1	NA	Intergenic	Intergenic	-9827	NM_005460	9627	Hs.426463	XM_005272137	ENSG00000064692	SNCAIP	SYPH1|Sph1	synuclein, alpha interacting protein	protein-coding
chr10-1242	chr10	10297872	10298044	+	1	NA	Intergenic	L1ME3A|LINE|L1	538919	NR_027082	207107	Hs.31562	NR_027082	ENSG00000225383	SFTA1P	RP1-186E20.2|SFTPF	surfactant associated 1, pseudogene	pseudo
chrX-7	chrX	5872609	5872781	+	1	NA	intron (NM_001282146, intron 3 of 5)	(TC)n|Simple_repeat|Simple_repeat	272549	NM_001282146	57502	Hs.21107	XM_005274564	ENSG00000146938	NLGN4X	ASPGX2|AUTSX2|HLNX|HNL4X|NLGN4	neuroligin 4, X-linked	protein-coding
chr18-3326	chr18	57350411	57350583	+	1	NA	intron (NM_133459, intron 2 of 10)	intron (NM_133459, intron 2 of 10)	14147	NM_133459	147372	Hs.34333	XM_005266648	ENSG00000183287	CCBE1	-	collagen and calcium binding EGF domains 1	protein-coding
chr18-105	chr18	27629124	27629296	+	1	NA	Intergenic	Intergenic	-249666	NR_031684	100302131		NR_031684		MIR302F	MIRN302F|hsa-mir-302f	microRNA 302f	ncRNA
chr15-362	chr15	50309865	50310037	+	1	NA	intron (NM_024837, intron 6 of 27)	intron (NM_024837, intron 6 of 27)	95562	NR_073598	79895	Hs.511311	NM_024837	ENSG00000104043	ATP8B4	ATPIM	ATPase, class I, type 8B, member 4	protein-coding
chr5-615	chr5	51400331	51400503	+	1	NA	Intergenic	Intergenic	-683357	NM_015946	53918	Hs.644352	XM_005248543		PELO	PRO1770	pelota homolog (Drosophila)	protein-coding
chr3-93	chr3	19606081	19606253	+	1	NA	Intergenic	Intergenic	-249744	NR_039954	100616291		NR_039954	ENSG00000271898	MIR4791	-	microRNA 4791	ncRNA
chr10-4300	chr10	81360626	81360798	+	1	NA	Intergenic	L1MA5|LINE|L1	-9983	NM_001164647	653509	Hs.745476	XM_005270061	ENSG00000122852	SFTPA1	COLEC4|PSAP|PSP-A|PSPA|SFTP1|SFTPA1B|SP-A|SP-A1|SPA|SPA1	surfactant protein A1	protein-coding
chrX-83	chrX	110826871	110827043	+	1	NA	Intergenic	Intergenic	72067	NR_033974	401613	Hs.98581	NR_033974	ENSG00000260802	LINC00890	DKFZp686D0853|RP6-170F5.2	long intergenic non-protein coding RNA 890	ncRNA
chr4-2335	chr4	81021956	81022128	+	1	NA	Intergenic	Intergenic	-27416	NM_001286780	118429	Hs.162963	XM_005262727	ENSG00000163297	ANTXR2	CMG-2|CMG2|HFS|ISH|JHF	anthrax toxin receptor 2	protein-coding
chr11-923	chr11	91678376	91678548	+	1	NA	Intergenic	L1ME4a|LINE|L1	-406800	NM_001008781	120114	Hs.98523	XM_005273759	ENSG00000165323	FAT3	CDHF15|CDHR10	FAT atypical cadherin 3	protein-coding
chrX-91	chrX	127152554	127152726	+	1	NA	Intergenic	L1MEc|LINE|L1	33742	NM_138289	139741	Hs.680125	NM_138289	ENSG00000123165	ACTRT1	AIP1|ARIP1|ARPT1|HSD27	actin-related protein T1	protein-coding
chr5-904	chr5	109728108	109728280	+	1	NA	Intergenic	MLT1A|LTR|ERVL-MaLR	334256	NM_001039763	642987	Hs.729154	XM_005272046		TMEM232	-	transmembrane protein 232	protein-coding
chr1-2944	chr1	66827410	66827582	+	1	NA	intron (NM_001037341, intron 10 of 16)	intron (NM_001037341, intron 10 of 16)	29703	NM_001037339	5142	Hs.198072	XM_005270923	ENSG00000184588	PDE4B	DPDE4|PDE4B5|PDEIVB	phosphodiesterase 4B, cAMP-specific	protein-coding
chr1-8803	chr1	177650908	177651080	+	1	NA	Intergenic	Intergenic	288056	NM_033127	89866	Hs.149540	XM_005245573	ENSG00000120341	SEC16B	LZTR2|PGPR-p117|RGPR|SEC16S	SEC16 homolog B (S. cerevisiae)	protein-coding
chr15-2500	chr15	95117353	95117525	+	1	NA	Intergenic	Intergenic	218275	NM_001159644	55784	Hs.33368	XM_005254955	ENSG00000140563	MCTP2	RP11-4F5.2	multiple C2 domains, transmembrane 2	protein-coding
chr3-12194	chr3	184733107	184733279	+	1	NA	intron (NM_001009921, intron 44 of 46)	HERVK9-int|LTR|ERVK	137609	NM_001025266	285382	Hs.380048	NM_001025266	ENSG00000187068	C3orf70	-	chromosome 3 open reading frame 70	protein-coding
chr11-497	chr11	122342646	122342818	+	1	NA	Intergenic	Intergenic	-183666	NM_032873	84959	Hs.444075	XM_005271712	ENSG00000154127	UBASH3B	STS-1|STS1|TULA-2|p70	ubiquitin associated and SH3 domain containing B	protein-coding
chr3-3562	chr3	74635680	74635852	+	1	NA	Intergenic	MIR|SINE|MIR	-65423	NM_020872	5067	Hs.12723	XM_005264757	ENSG00000113805	CNTN3	BIG-1|PANG|PCS	contactin 3 (plasmacytoma associated)	protein-coding
chr11-67	chr11	85220362	85220534	+	1	NA	intron (NM_001142699, intron 3 of 27)	intron (NM_001142699, intron 3 of 27)	117866	NM_001142699	1740	Hs.367656	XM_005273805	ENSG00000150672	DLG2	PPP1R58|PSD-93|PSD93|chapsyn-110	discs, large homolog 2 (Drosophila)	protein-coding
chr5-489	chr5	166824105	166824277	+	1	NA	intron (NM_001122679, intron 2 of 28)	intron (NM_001122679, intron 2 of 28)	112348	NM_001122679	57451	Hs.631957	NM_001122679	ENSG00000145934	TENM2	ODZ2|TEN-M2|TNM2	teneurin transmembrane protein 2	protein-coding
chr3-141	chr3	96101905	96102077	+	1	NA	Intergenic	Intergenic	23183	NR_107027	102465864		NR_107027		MIR8060	hsa-mir-8060	microRNA mir-8060	ncRNA
chr15-1649	chr15	46665756	46665928	+	1	NA	Intergenic	Intergenic	738904	NM_021199	58472	Hs.743355	XM_005254571	ENSG00000137767	SQRDL	PRO1975	sulfide quinone reductase-like (yeast)	protein-coding
chr11-2824	chr11	8121063	8121235	+	1	NA	intron (NM_177972, intron 9 of 11)	L2a|LINE|L2	18240	NM_177972	7275	Hs.733193	XM_005253109	ENSG00000166402	TUB	rd5	tubby bipartite transcription factor	protein-coding
chr11-5578	chr11	126663749	126663921	+	1	NA	intron (NM_032531, intron 1 of 16)	intron (NM_032531, intron 1 of 16)	-146807	NR_046986	100874251	Hs.319053	NR_046986	ENSG00000254960	KIRREL3-AS2	-	KIRREL3 antisense RNA 2	ncRNA
chr17-210	chr17	52141992	52142164	+	1	NA	Intergenic	Intergenic	241839	NM_032559	84643	Hs.744513	NM_032559	ENSG00000141200	KIF2B	-	kinesin family member 2B	protein-coding
chr2-9424	chr2	122792750	122792922	+	1	NA	Intergenic	Intergenic	279715	NR_048557	7247	Hs.75066	XM_005263744	ENSG00000211460	TSN	BCLF-1|C3PO|RCHF1|REHF-1|TBRBP|TRSLN	translin	protein-coding
chr1-2531	chr1	236974034	236974206	+	1	NA	intron (NM_000254, intron 5 of 32)	intron (NM_000254, intron 5 of 32)	15539	NM_000254	4548	Hs.498187	XM_005273140	ENSG00000116984	MTR	HMAG|MS|cblG	5-methyltetrahydrofolate-homocysteine methyltransferase	protein-coding
chr12-3387	chr12	108177847	108178019	+	1	NA	Intergenic	Intergenic	9771	NM_203436	121549	Hs.149910	NM_203436	ENSG00000187855	ASCL4	HASH4|bHLHa44	achaete-scute family bHLH transcription factor 4	protein-coding
chr18-218	chr18	29973372	29973544	+	1	NA	intron (NM_001242409, intron 1 of 5)	MIRb|SINE|MIR	76989	NM_022751	64762	Hs.444314	XM_005258328	ENSG00000141441	GAREM	C18orf11|FAM59A|Gm944	GRB2 associated, regulator of MAPK1	protein-coding
chr9-63	chr9	14614575	14614747	+	1	NA	3' UTR (NM_178566, exon 10 of 10)	3' UTR (NM_178566, exon 10 of 10)	78819	NM_178566	340481	Hs.714266	XM_005251446	ENSG00000175893	ZDHHC21	9130404H11Rik|DHHC-21|DHHC21|DNZ1|HSPC097	zinc finger, DHHC-type containing 21	protein-coding
chr1-6090	chr1	65640337	65640509	+	1	NA	intron (NM_001005353, intron 2 of 5)	intron (NM_001005353, intron 2 of 5)	26573	NM_013410	205	Hs.10862	NM_001005353	ENSG00000162433	AK4	AK 4|AK3|AK3L1|AK3L2	adenylate kinase 4	protein-coding
chr6-2458	chr6	9483985	9484157	+	1	NA	Intergenic	Intergenic	831629	NR_004855	728655	Hs.214343	NR_004855	ENSG00000251164	HULC	HCCAT1|LINC00078|NCRNA00078	hepatocellular carcinoma up-regulated long non-coding RNA	ncRNA
chr15-2319	chr15	80221875	80222047	+	1	NA	Intergenic	(TTCC)n|Simple_repeat|Simple_repeat	-5865	NR_037652	400410	Hs.729127	NM_001100879	ENSG00000180953	ST20	HCCS-1	suppressor of tumorigenicity 20	protein-coding
chr8-2982	chr8	100636569	100636741	+	1	NA	intron (NM_017890, intron 33 of 61)	intron (NM_017890, intron 33 of 61)	-87566	NR_030596	100126309		NR_030596	ENSG00000216069	MIR875	MIRN875|hsa-mir-875	microRNA 875	ncRNA
chr9-479	chr9	113271091	113271263	+	1	NA	intron (NM_153366, intron 5 of 47)	intron (NM_153366, intron 5 of 47)	70983	NM_153366	79987	Hs.726867	NM_153366	ENSG00000165124	SVEP1	C9orf13|CCP22|POLYDOM|SEL-OB|SELOB	sushi, von Willebrand factor type A, EGF and pentraxin domain containing 1	protein-coding
chr6-918	chr6	124293719	124293891	+	1	NA	intron (NM_001040214, intron 1 of 6)	intron (NM_001040214, intron 1 of 6)	168736	NM_001040214	154215	Hs.656604	XM_005266833	ENSG00000188580	NKAIN2	FAM77B|NKAIP2|TCBA|TCBA1	Na+/K+ transporting ATPase interacting 2	protein-coding
chr2-8711	chr2	73410640	73410812	+	1	NA	Intergenic	Intergenic	-18660	NM_001134462	344022	Hs.694384	NM_001134462		NOTO	-	notochord homeobox	protein-coding
chr10-2325	chr10	104842791	104842963	+	1	NA	Intergenic	Intergenic	110186	NM_001134373	22978	Hs.97439	XM_005269632	ENSG00000076685	NT5C2	GMP|NT5B|PNT5|cN-II	5'-nucleotidase, cytosolic II	protein-coding
chr12-314	chr12	126111006	126111178	+	1	NA	intron (NM_001286219, intron 1 of 4)	L1MCa|LINE|L1	4094	NM_001286219	114795	Hs.616436	XM_005253547		TMEM132B	-	transmembrane protein 132B	protein-coding
chr1-1170	chr1	233876553	233876725	+	1	NA	Intergenic	L1ME2|LINE|L1	116741	NR_039625	100616390		NR_039625		MIR4427	-	microRNA 4427	ncRNA
chr9-1071	chr9	112430742	112430914	+	1	NA	intron (NM_001037293, intron 1 of 6)	intron (NM_001037293, intron 1 of 6)	27760	NM_001037293	114299	Hs.591908	NM_001037293	ENSG00000243444	PALM2	AKAP2	paralemmin 2	protein-coding
chr3-548	chr3	20509728	20509900	+	1	NA	Intergenic	L1MC1|LINE|L1	-282090	NM_001199256	151648	Hs.105153	NM_001012409	ENSG00000129810	SGOL1	NY-BR-85|SGO|Sgo1	shugoshin-like 1 (S. pombe)	protein-coding
chr13-714	chr13	84934534	84934706	+	1	NA	intron (NR_046871, intron 3 of 6)	intron (NR_046871, intron 3 of 6)	219883	NR_046871	100874128	Hs.578060	NR_046871		LINC00333	NCRNA00333|RP11-427O13.3	long intergenic non-protein coding RNA 333	ncRNA
chr13-1073	chr13	54984366	54984538	+	1	NA	Intergenic	L1PB1|LINE|L1	-98269	NR_031628	100302187		NR_031628		MIR1297	MIRN1297|hsa-mir-1297	microRNA 1297	ncRNA
chr6-4658	chr6	136737389	136737561	+	1	NA	intron (NM_001198617, intron 2 of 15)	intron (NM_001198617, intron 2 of 15)	50538	NM_001198615	9053	Hs.486548	XM_005267209	ENSG00000135525	MAP7	E-MAP-115|EMAP115	microtubule-associated protein 7	protein-coding
chr13-888	chr13	28993261	28993433	+	1	NA	intron (NM_002019, intron 10 of 29)	intron (NM_002019, intron 10 of 29)	75918	NM_001160031	2321	Hs.594454	NM_001159920	ENSG00000102755	FLT1	FLT|FLT-1|VEGFR-1|VEGFR1	fms-related tyrosine kinase 1	protein-coding
chr8-85	chr8	78956221	78956393	+	1	NA	Intergenic	Intergenic	-472029	NM_181839	5569	Hs.732129	NM_006823	ENSG00000171033	PKIA	PRKACN1	protein kinase (cAMP-dependent, catalytic) inhibitor alpha	protein-coding
chr10-3162	chr10	32279098	32279270	+	1	NA	Intergenic	Intergenic	-61380	NM_018287	94134	Hs.741991	XM_005252644	ENSG00000165322	ARHGAP12	-	Rho GTPase activating protein 12	protein-coding
chr2-158	chr2	14100786	14100958	+	1	NA	Intergenic	MER103C|DNA|hAT-Charlie	440210	NR_103814	100499171	Hs.565606	NR_103814	ENSG00000230448	LINC00276	AC064846.1|NCRNA00276	long intergenic non-protein coding RNA 276	ncRNA
chr13-142	chr13	90614208	90614380	+	1	NA	Intergenic	Intergenic	157677	NR_047489	100874187	Hs.743194	NR_047489	ENSG00000261446	LINC00559	RP11-409J23.1	long intergenic non-protein coding RNA 559	ncRNA
chr21-621	chr21	26819729	26819901	+	1	NA	Intergenic	MIRb|SINE|MIR	-15802	NR_024027	54072	Hs.234016	NM_058184	ENSG00000185433	LINC00158	C21orf42|NCRNA00158	long intergenic non-protein coding RNA 158	ncRNA
chr15-2305	chr15	78867424	78867596	+	1	NA	intron (NM_000745, intron 1 of 5)	intron (NM_000745, intron 1 of 5)	9648	NM_000745	1138	Hs.719767	XM_005254142	ENSG00000169684	CHRNA5	LNCR2	cholinergic receptor, nicotinic, alpha 5 (neuronal)	protein-coding
chr7-2180	chr7	132637378	132637550	+	1	NA	intron (NM_017812, intron 4 of 7)	intron (NM_017812, intron 4 of 7)	129364	NM_017812	54927	Hs.655010	XM_005250471	ENSG00000106554	CHCHD3	MINOS3|PPP1R22	coiled-coil-helix-coiled-coil-helix domain containing 3	protein-coding
chr1-10581	chr1	235723995	235724167	+	1	NA	intron (NM_004485, intron 2 of 2)	intron (NM_004485, intron 2 of 2)	-56300	NM_152490	148789	Hs.498143	XM_005273071	ENSG00000162885	B3GALNT2	B3GalNAc-T2|MDDGA11	beta-1,3-N-acetylgalactosaminyltransferase 2	protein-coding
chr5-124	chr5	78561109	78561281	+	1	NA	intron (NM_152405, intron 1 of 10)	MER5A1|DNA|hAT-Charlie	29270	NM_152405	133746	Hs.482605	XM_005248430	ENSG00000152409	JMY	WHDC1L3	junction mediating and regulatory protein, p53 cofactor	protein-coding
chr2-9579	chr2	134054883	134055055	+	1	NA	intron (NM_207363, intron 4 of 19)	intron (NM_207363, intron 4 of 19)	31202	NR_110294	101928161	Hs.661917	XR_244858	ENSG00000226953	AC010890.1	-	uncharacterized LOC101928161	ncRNA
chr9-2198	chr9	96965964	96966136	+	1	NA	intron (NR_046163, intron 1 of 3)	L1MB1|LINE|L1	798	NR_046165	158257	Hs.652626	NR_046163	ENSG00000230262	MIRLET7DHG	-	MIRLET7D host gene (non-protein coding)	ncRNA
chr6-3385	chr6	84649218	84649390	+	1	NA	intron (NM_016230, intron 12 of 15)	intron (NM_016230, intron 12 of 15)	79934	NM_016230	51167	Hs.5741	NM_016230		CYB5R4	NCB5OR|RP4-676J13.1|cb5/cb5R|dJ676J13.1	cytochrome b5 reductase 4	protein-coding
chr5-2912	chr5	28752239	28752411	+	1	NA	Intergenic	Intergenic	-174652	NR_033961	729862	Hs.646006	NR_033961		LSP1P3	-	lymphocyte-specific protein 1 pseudogene 3	pseudo
chr4-305	chr4	176189362	176189534	+	1	NA	Intergenic	Intergenic	349939	NM_001278126	11086	Hs.126838	XM_005262704	ENSG00000168594	ADAM29	CT73|svph1	ADAM metallopeptidase domain 29	protein-coding
chr12-6734	chr12	103267519	103267691	+	1	NA	intron (NM_000277, intron 4 of 12)	MER103C|DNA|hAT-Charlie	43776	NM_000277	5053	Hs.603740	NM_000277	ENSG00000171759	PAH	PH|PKU|PKU1	phenylalanine hydroxylase	protein-coding
chrX-168	chrX	94228427	94228599	+	1	NA	Intergenic	L1PA13|LINE|L1	1299501	NM_001171111	286499	Hs.110069	NM_001171109	ENSG00000179083	FAM133A	CT115	family with sequence similarity 133, member A	protein-coding
chr1-1234	chr1	34407289	34407461	+	1	NA	intron (NM_052896, intron 3 of 69)	L2|LINE|L2	72818	NR_038372	402779	Hs.666207	NR_038372	ENSG00000231163	RP5-1007G16.1	-	uncharacterized LOC402779	ncRNA
chr1-2958	chr1	67535773	67535945	+	1	NA	Intergenic	L1MB1|LINE|L1	-15779	NM_015139	23169	Hs.213642	XM_005270665	ENSG00000116704	SLC35D1	UGTREL7	solute carrier family 35 (UDP-GlcA/UDP-GalNAc transporter), member D1	protein-coding
chr4-1170	chr4	99118387	99118559	+	1	NA	Intergenic	Intergenic	-54082	NM_174952	285555	Hs.680226	NM_174952	ENSG00000163116	STPG2	C4orf37	sperm-tail PG-rich repeat containing 2	protein-coding
chr4-51	chr4	91658463	91658635	+	1	NA	intron (NM_001145065, intron 7 of 10)	L1MA3|LINE|L1	502367	NM_207491	401145	Hs.654735	NM_001145065	ENSG00000184305	CCSER1	FAM190A	coiled-coil serine-rich protein 1	protein-coding
chr4-4349	chr4	38839234	38839406	+	1	NA	intron (NM_006068, intron 1 of 1)	L1MA4|LINE|L1	19118	NM_006068	10333	Hs.743572	XM_005262636	ENSG00000174130	TLR6	CD286	toll-like receptor 6	protein-coding
chr9-517	chr9	647398	647570	+	1	NA	intron (NM_001256877, intron 2 of 12)	intron (NM_001256877, intron 2 of 12)	-59322	NM_153186	23189	Hs.306764	XM_005251410	ENSG00000107104	KANK1	ANKRD15|CPSQ2|KANK	KN motif and ankyrin repeat domains 1	protein-coding
chr10-1785	chr10	59304669	59304841	+	1	NA	Intergenic	L1ME1|LINE|L1	-240436	NR_037490	100500834		NR_037490	ENSG00000264747	MIR3924	-	microRNA 3924	ncRNA
chr6-822	chr6	105276644	105276816	+	1	NA	intron (NR_104424, intron 6 of 25)	intron (NR_104424, intron 6 of 25)	31064	NR_104424	57531	Hs.434340	XM_005267071	ENSG00000085382	HACE1	-	HECT domain and ankyrin repeat containing E3 ubiquitin protein ligase 1	protein-coding
chr7-72	chr7	7755420	7755592	+	1	NA	intron (NM_002947, intron 1 of 7)	intron (NM_002947, intron 1 of 7)	2732	NM_002947	6119	Hs.487540	XM_005249821		RPA3	REPA3	replication protein A3, 14kDa	protein-coding
chr5-2954	chr5	31435750	31435922	+	1	NA	intron (NM_001100412, intron 24 of 34)	intron (NM_001100412, intron 24 of 34)	96446	NM_013235	29102	Hs.97997	XM_005248291	ENSG00000113360	DROSHA	ETOHI2|HSA242976|RANSE3L|RN3|RNASE3L|RNASEN	drosha, ribonuclease type III	protein-coding
chr3-3871	chr3	84248681	84248853	+	1	NA	Intergenic	L1M2|LINE|L1	669959	NR_033860	440970	Hs.411049	NR_033860	ENSG00000242641	LINC00971	RP11-735B13.1	long intergenic non-protein coding RNA 971	ncRNA
chr17-58	chr17	59113793	59113965	+	1	NA	intron (NM_017679, intron 17 of 23)	intron (NM_017679, intron 17 of 23)	358707	NM_001099432	54828	Hs.655028	XM_005257472	ENSG00000141376	BCAS3	GAOB1|MAAB	breast carcinoma amplified sequence 3	protein-coding
chr7-1720	chr7	89136851	89137023	+	1	NA	Intergenic	(TAGA)n|Simple_repeat|Simple_repeat	-611777	NR_003551	442523	Hs.406964	NR_003551	ENSG00000235436	DPY19L2P4	-	DPY19L2 pseudogene 4	pseudo
chr15-288	chr15	35404921	35405093	+	1	NA	Intergenic	Intergenic	-124510	NM_014106	54989	Hs.744990	NM_014106	ENSG00000198146	ZNF770	PRO1914	zinc finger protein 770	protein-coding
chr1-260	chr1	200765372	200765544	+	1	NA	intron (NM_203459, intron 2 of 16)	L1M4|LINE|L1	56772	NM_203459	23271	Hs.23585	XM_005245040	ENSG00000118200	CAMSAP2	CAMSAP1L1	calmodulin regulated spectrin-associated protein family, member 2	protein-coding
chr3-592	chr3	33631117	33631289	+	1	NA	intron (NM_001207044, intron 15 of 32)	intron (NM_001207044, intron 15 of 32)	69730	NM_001207044	23122	Hs.108614	NM_001207044	ENSG00000163539	CLASP2	-	cytoplasmic linker associated protein 2	protein-coding
chr2-8730	chr2	75209745	75209917	+	1	NA	Intergenic	Intergenic	24056	NM_019896	56655	Hs.469060	NM_019896		POLE4	YHHQ1|p12	polymerase (DNA-directed), epsilon 4, accessory subunit	protein-coding
chr12-308	chr12	105322912	105323084	+	1	NA	promoter-TSS (NM_032148)	promoter-TSS (NM_032148)	-526	NM_032148	84102	Hs.577463	XM_005269176	ENSG00000136052	SLC41A2	SLC41A1-L1	solute carrier family 41 (magnesium transporter), member 2	protein-coding
chr5-1280	chr5	28268811	28268983	+	1	NA	Intergenic	L1MC4|LINE|L1	-658080	NR_033961	729862	Hs.646006	NR_033961		LSP1P3	-	lymphocyte-specific protein 1 pseudogene 3	pseudo
chr12-2637	chr12	77531412	77531584	+	1	NA	Intergenic	L1ME3A|LINE|L1	-72138	NM_203394	144455	Hs.416375	NM_203394	ENSG00000165891	E2F7	-	E2F transcription factor 7	protein-coding
chr11-117	chr11	21995837	21996009	+	1	NA	Intergenic	Intergenic	-218799	NM_213599	203859	Hs.154329	XM_005252820	ENSG00000171714	ANO5	GDD1|LGMD2L|TMEM16E	anoctamin 5	protein-coding
chr17-483	chr17	60485962	60486134	+	1	NA	intron (NM_173503, intron 8 of 9)	MER3|DNA|hAT-Charlie	-15198	NM_181725	339175	Hs.381204	XM_005257295	ENSG00000087995	METTL2A	METTL2	methyltransferase like 2A	protein-coding
chr4-7026	chr4	149936910	149937082	+	1	NA	Intergenic	L2b|LINE|L2	-573324	NM_001166104	4306	Hs.163924	XM_005263014	ENSG00000151623	NR3C2	MCR|MLR|MR|NR3C2VIT	nuclear receptor subfamily 3, group C, member 2	protein-coding
chr7-4634	chr7	132596673	132596845	+	1	NA	intron (NM_017812, intron 4 of 7)	intron (NM_017812, intron 4 of 7)	170069	NM_017812	54927	Hs.655010	XM_005250471	ENSG00000106554	CHCHD3	MINOS3|PPP1R22	coiled-coil-helix-coiled-coil-helix domain containing 3	protein-coding
chr5-154	chr5	94270989	94271161	+	1	NA	intron (NM_001002796, intron 5 of 22)	intron (NM_001002796, intron 5 of 22)	146470	NM_001002796	79772	Hs.655087	XM_005272082	ENSG00000175471	MCTP1	-	multiple C2 domains, transmembrane 1	protein-coding
chr18-1835	chr18	72525764	72525936	+	1	NA	intron (NM_001146189, intron 3 of 6)	intron (NM_001146189, intron 3 of 6)	182931	NM_001146189	55628	Hs.536490	XM_005266726	ENSG00000215421	ZNF407	-	zinc finger protein 407	protein-coding
chr7-1041	chr7	148410504	148410676	+	1	NA	intron (NM_003592, intron 1 of 21)	intron (NM_003592, intron 1 of 21)	14657	NM_003592	8454	Hs.146806	XM_005250060	ENSG00000055130	CUL1	-	cullin 1	protein-coding
chr21-746	chr21	38052383	38052555	+	1	NA	Intergenic	Intergenic	-19522	NM_005069	6493	Hs.146186	NM_005069	ENSG00000159263	SIM2	HMC13F06|HMC29C01|SIM|bHLHe15	single-minded family bHLH transcription factor 2	protein-coding
chr4-13473	chr4	139976792	139976964	+	1	NA	Intergenic	MIR|SINE|MIR	28690	NM_001276459	1998	Hs.634040	XM_005262803	ENSG00000109381	ELF2	EU32|NERF|NERF-1A|NERF-1B|NERF-1a,b|NERF-2	E74-like factor 2 (ets domain transcription factor)	protein-coding
chr6-4889	chr6	150135870	150136042	+	1	NA	Intergenic	Intergenic	-48678	NR_045126	100652739	Hs.642734	NR_045126	ENSG00000223701	RAET1E-AS1	RAET1G-AS1|RP11-244K5.1	RAET1E antisense RNA 1	ncRNA
chr14-95	chr14	48606022	48606194	+	1	NA	Intergenic	Intergenic	-341891	NR_039996	100506433	Hs.547419	NR_039996	ENSG00000259129	LINC00648	RP11-479H16.1	long intergenic non-protein coding RNA 648	ncRNA
chr16-1030	chr16	75968849	75969021	+	1	NA	Intergenic	Intergenic	287300	NM_018975	54386	Hs.301419	XR_243412	ENSG00000166848	TERF2IP	DRIP5|RAP1	telomeric repeat binding factor 2, interacting protein	protein-coding
chr7-3037	chr7	43006589	43006761	+	1	NA	Intergenic	L2|LINE|L2	34736	NM_031903	64983	Hs.50252	XR_242098	ENSG00000106591	MRPL32	L32mt|MRP-L32|bMRP-59b	mitochondrial ribosomal protein L32	protein-coding
chr3-511	chr3	189419413	189419585	+	1	NA	intron (NM_001114978, intron 1 of 12)	MIRc|SINE|MIR	70283	NM_003722	8626	Hs.137569	XM_005247843	ENSG00000073282	TP63	AIS|B(p51A)|B(p51B)|EEC3|KET|LMS|NBP|OFC8|RHS|SHFM4|TP53CP|TP53L|TP73L|p40|p51|p53CP|p63|p73H|p73L	tumor protein p63	protein-coding
chr3-2989	chr3	24405498	24405670	+	1	NA	intron (NM_001128176, intron 1 of 10)	intron (NM_001128176, intron 1 of 10)	-129994	NR_046244	644990	Hs.631912	XR_245154		THRB-AS1	-	THRB antisense RNA 1	ncRNA
chr15-197	chr15	68394550	68394722	+	1	NA	intron (NM_016166, intron 2 of 13)	L1MD1|LINE|L1	48064	NM_016166	8554	Hs.162458	XM_005254734	ENSG00000033800	PIAS1	DDXBP1|GBP|GU/RH-II|ZMIZ3	protein inhibitor of activated STAT, 1	protein-coding
chr13-3952	chr13	22567561	22567733	+	1	NA	Intergenic	L1MA9|LINE|L1	-115348	NR_047040	100874182	Hs.737034	NR_047040		LINC00424	-	long intergenic non-protein coding RNA 424	ncRNA
chr4-1172	chr4	99208579	99208751	+	1	NA	intron (NM_001100427, intron 1 of 14)	intron (NM_001100427, intron 1 of 14)	26138	NM_001100427	5910	Hs.132858	XM_005263169	ENSG00000138698	RAP1GDS1	GDS1|SmgGDS	RAP1, GTP-GDP dissociation stimulator 1	protein-coding
chr14-3780	chr14	89483710	89483882	+	1	NA	Intergenic	Intergenic	193299	NM_001288782	123016	Hs.303055	XM_005267334	ENSG00000165533	TTC8	BBS8|RP51	tetratricopeptide repeat domain 8	protein-coding
chr8-520	chr8	88673532	88673704	+	1	NA	Intergenic	(TC)n|Simple_repeat|Simple_repeat	212678	NM_152418	138009	Hs.371738	NM_152418	ENSG00000176566	DCAF4L2	WDR21C	DDB1 and CUL4 associated factor 4-like 2	protein-coding
chr1-9932	chr1	202980080	202980252	+	1	NA	intron (NM_138391, intron 3 of 7)	L1MB7|LINE|L1	3630	NM_001079809	653659	Hs.652908	NM_001079809		TMEM183B	C1orf37-DUP	transmembrane protein 183B	protein-coding
chr8-803	chr8	28727966	28728138	+	1	NA	intron (NM_001145159, intron 1 of 15)	intron (NM_001145159, intron 1 of 15)	19380	NM_001172562	55756	Hs.162397	XM_005273565	ENSG00000104299	INTS9	CPSF2L|INT9|RC74	integrator complex subunit 9	protein-coding
chr20-228	chr20	6965379	6965551	+	1	NA	Intergenic	L1PA15|LINE|L1	216720	NM_001200	650	Hs.73853	NM_001200	ENSG00000125845	BMP2	BDA2|BMP2A	bone morphogenetic protein 2	protein-coding
chr2-1418	chr2	13751766	13751938	+	1	NA	Intergenic	L1MC3|LINE|L1	-604714	NR_038434	100506474	Hs.242196	XR_241245	ENSG00000225649	LOC100506474	-	uncharacterized LOC100506474	ncRNA
chr4-570	chr4	125605905	125606077	+	1	NA	intron (NM_001167882, intron 1 of 3)	intron (NM_001167882, intron 1 of 3)	27896	NM_001167882	57182	Hs.480694	NM_001167882	ENSG00000151458	ANKRD50	-	ankyrin repeat domain 50	protein-coding
chr4-285	chr4	155011437	155011609	+	1	NA	Intergenic	L1ME4a|LINE|L1	300926	NM_017639	54798	Hs.655664	NM_199348	ENSG00000197410	DCHS2	CDH27|CDHJ|CDHR7|PCDH23|PCDHJ	dachsous cadherin-related 2	protein-coding
chr19-128	chr19	46348098	46348270	+	1	NA	intron (NM_004819, intron 7 of 26)	L1MA3|LINE|L1	18364	NM_004819	8189	Hs.515475	XM_005259286	ENSG00000125755	SYMPK	SPK|SYM	symplekin	protein-coding
chr5-2584	chr5	8281606	8281778	+	1	NA	Intergenic	Intergenic	175985	NR_039984	729506	Hs.566412	NR_039984	ENSG00000245729	LOC729506	RP11-480D4.1|RP11-480D4.2	uncharacterized LOC729506	ncRNA
chr3-5371	chr3	163025837	163026009	+	1	NA	Intergenic	L1MA1|LINE|L1	-4834	NR_033945	647107	Hs.408584	NR_033945	ENSG00000241369	LINC01192	CT64|RP11-10O22.2	long intergenic non-protein coding RNA 1192	ncRNA
chr4-547	chr4	116479786	116479958	+	1	NA	Intergenic	Intergenic	-444840	NM_022569	64579	Hs.591700	NM_022569	ENSG00000138653	NDST4	NDST-4|NHSST4	N-deacetylase/N-sulfotransferase (heparan glucosaminyl) 4	protein-coding
chr7-3658	chr7	87372980	87373152	+	1	NA	intron (NM_001134405, intron 6 of 10)	L1PB1|LINE|L1	-30427	NM_000927	5243	Hs.737655	NM_000927	ENSG00000085563	ABCB1	ABC20|CD243|CLCS|GP170|MDR1|P-GP|PGY1	ATP-binding cassette, sub-family B (MDR/TAP), member 1	protein-coding
chr3-2753	chr3	4369138	4369310	+	1	NA	Intergenic	LTR49-int|LTR|ERV1	23927	NR_024022	6419	Hs.475300	NM_001243723	ENSG00000170364	SETMAR	HsMar1|METNASE|Mar1	SET domain and mariner transposase fusion gene	protein-coding
chr3-2792	chr3	12698564	12698736	+	1	NA	intron (NM_002880, intron 1 of 16)	intron (NM_002880, intron 1 of 16)	7050	NM_002880	5894	Hs.159130	XM_005265355	ENSG00000132155	RAF1	CRAF|NS5|Raf-1|c-Raf	v-raf-1 murine leukemia viral oncogene homolog 1	protein-coding
chr15-601	chr15	32126735	32126907	+	1	NA	Intergenic	Intergenic	-179279	NM_130901	161725	Hs.355236	XM_005254201	ENSG00000169918	OTUD7A	C15orf16|C16ORF15|CEZANNE2|OTUD7	OTU domain containing 7A	protein-coding
chr5-6555	chr5	41238822	41238994	+	1	NA	intron (NM_001115131, intron 1 of 17)	MER63D|DNA|hAT-Blackjack	22632	NM_001115131	729	Hs.481992	XM_005248356	ENSG00000039537	C6	-	complement component 6	protein-coding
chr2-6362	chr2	204263941	204264113	+	1	NA	intron (NM_001282925, intron 8 of 10)	L1ME1|LINE|L1	32420	NM_001282927	10152	Hs.471156	XM_005246217	ENSG00000138443	ABI2	ABI-2|ABI2B|AIP-1|AblBP3|SSH3BP2|argBP1|argBPIA|argBPIB	abl-interactor 2	protein-coding
chr13-4282	chr13	37455687	37455859	+	1	NA	intron (NM_005905, intron 1 of 5)	intron (NM_005905, intron 1 of 5)	38636	NM_001127217	4093	Hs.123119	XM_005266400	ENSG00000120693	SMAD9	MADH6|MADH9|PPH2|SMAD8|SMAD8A|SMAD8B	SMAD family member 9	protein-coding
chr2-2239	chr2	150893931	150894103	+	1	NA	Intergenic	L1P4a|LINE|L1	-449687	NM_015702	27249	Hs.5324	NM_015702	ENSG00000168288	MMADHC	C2orf25|CL25022|cblD	methylmalonic aciduria (cobalamin deficiency) cblD type, with homocystinuria	protein-coding
chr6-2165	chr6	134870589	134870761	+	1	NA	Intergenic	Intergenic	111147	NR_038218	154092	Hs.223718	XR_245507		LINC01010	RP11-557H15.2	long intergenic non-protein coding RNA 1010	ncRNA
chr4-13906	chr4	152011369	152011541	+	1	NA	Intergenic	AluSz|SINE|Alu	-9270	NM_001006	6189	Hs.356572	XM_005263174	ENSG00000145425	RPS3A	FTE1|MFTL|S3A	ribosomal protein S3A	protein-coding
chr7-1393	chr7	41536607	41536779	+	1	NA	Intergenic	L2b|LINE|L2	-196821	NR_027118	285954	Hs.656869	NR_027118	ENSG00000224116	INHBA-AS1	AC005027.4	INHBA antisense RNA 1	ncRNA
chr7-488	chr7	13592302	13592474	+	1	NA	Intergenic	Intergenic	433751	NM_001163150	2115	Hs.22634	XM_005249635	ENSG00000006468	ETV1	ER81	ets variant 1	protein-coding
chr4-2653	chr4	98389998	98390170	+	1	NA	intron (NR_102713, intron 4 of 5)	intron (NR_102713, intron 4 of 5)	102007	NR_102713	101410545	Hs.628520	NR_102713	ENSG00000251620	STPG2-AS1	RP11-18N21.2	STPG2 antisense RNA 1	ncRNA
chr11-8	chr11	22430694	22430866	+	1	NA	Intergenic	L1MA8|LINE|L1	71113	NM_020346	57084	Hs.242821	NM_020346	ENSG00000091664	SLC17A6	DNPI|VGLUT2	solute carrier family 17 (vesicular glutamate transporter), member 6	protein-coding
chr5-6833	chr5	53019369	53019541	+	1	NA	Intergenic	MER39|LTR|ERV1	162990	NM_002495	4724	Hs.528222	XM_005248525	ENSG00000164258	NDUFS4	AQDQ|CI-18	NADH dehydrogenase (ubiquinone) Fe-S protein 4, 18kDa (NADH-coenzyme Q reductase)	protein-coding
chr15-2085	chr15	67551552	67551724	+	1	NA	intron (NM_001284347, intron 1 of 15)	MIRb|SINE|MIR	-4102	NM_001271885	79719	Hs.602761	XM_005254664	ENSG00000103591	AAGAB	KPPP1|PPKP1|PPKP1A|p34	alpha- and gamma-adaptin binding protein	protein-coding
chr11-257	chr11	20452468	20452640	+	1	NA	intron (NM_001145167, intron 9 of 14)	intron (NM_001145167, intron 9 of 14)	43478	NM_005788	10196	Hs.152337	XM_005252730	ENSG00000185238	PRMT3	HRMT1L3	protein arginine methyltransferase 3	protein-coding
chr2-2032	chr2	120502663	120502835	+	1	NA	Intergenic	Intergenic	-14458	NM_002830	5775	Hs.469809	XM_005263723	ENSG00000088179	PTPN4	MEG|PTPMEG|PTPMEG1	protein tyrosine phosphatase, non-receptor type 4 (megakaryocyte)	protein-coding
chr11-2596	chr11	119415616	119415788	+	1	NA	Intergenic	L1MC1|LINE|L1	-121456	NM_006288	7070	Hs.644697	NM_006288		THY1	CD90	Thy-1 cell surface antigen	protein-coding
chr3-10154	chr3	141727584	141727756	+	1	NA	intron (NM_001178139, intron 3 of 12)	(TATG)n|Simple_repeat|Simple_repeat	-8441	NM_001178140	7029	Hs.379018	XM_005247731	ENSG00000114126	TFDP2	DP2|RP11-271K21.11	transcription factor Dp-2 (E2F dimerization partner 2)	protein-coding
chr3-414	chr3	149995439	149995611	+	1	NA	intron (NR_110186, intron 2 of 3)	intron (NR_110186, intron 2 of 3)	39038	NR_110167	101927992	Hs.534682	XR_241591	ENSG00000244541	RP11-167H9.6	-	uncharacterized LOC101927992	ncRNA
chr7-3866	chr7	98686190	98686362	+	1	NA	intron (NM_020429, intron 1 of 18)	intron (NM_020429, intron 1 of 18)	55467	NM_020429	57154	Hs.189329	XM_005250507	ENSG00000198742	SMURF1	-	SMAD specific E3 ubiquitin protein ligase 1	protein-coding
chr8-4002	chr8	18346798	18346970	+	1	NA	Intergenic	Intergenic	98129	NM_000015	10	Hs.2	NM_000015	ENSG00000156006	NAT2	AAC2|NAT-2|PNAT	N-acetyltransferase 2 (arylamine N-acetyltransferase)	protein-coding
chr5-251	chr5	44341926	44342098	+	1	NA	intron (NM_004465, intron 1 of 2)	intron (NM_004465, intron 1 of 2)	46772	NM_004465	2255	Hs.664499	XM_005248264		FGF10	-	fibroblast growth factor 10	protein-coding
chr8-527	chr8	89680516	89680688	+	1	NA	Intergenic	Intergenic	-340885	NM_005941	4325	Hs.546267	XM_005250921		MMP16	C8orf57|MMP-X2|MT-MMP2|MT-MMP3|MT3-MMP	matrix metallopeptidase 16 (membrane-inserted)	protein-coding
chr5-1538	chr5	71037481	71037653	+	1	NA	Intergenic	MER34A|LTR|ERV1	22577	NM_004291	9607	Hs.1707	NM_004291	ENSG00000164326	CARTPT	CART	CART prepropeptide	protein-coding
chr5-1060	chr5	143395962	143396134	+	1	NA	Intergenic	Intergenic	154230	NM_001024947	81555	Hs.372050	XM_005268514	ENSG00000145817	YIPF5	FinGER5|SB140|SMAP-5|SMAP5|YIP1A	Yip1 domain family, member 5	protein-coding
chr6-1389	chr6	66860009	66860181	+	1	NA	Intergenic	L1MA9|LINE|L1	362323	NR_026540	442229	Hs.390414	NR_026540		SLC25A51P1	MCART3P|bA707M13.1	solute carrier family 25, member 51 pseudogene 1	pseudo
chr8-7498	chr8	137241749	137241921	+	1	NA	Intergenic	Intergenic	772119	NM_006558	10656	Hs.444558	XM_005250757	ENSG00000131773	KHDRBS3	Etle|SALP|SLM-2|SLM2|T-STAR|TSTAR|etoile	KH domain containing, RNA binding, signal transduction associated 3	protein-coding
chr5-1100	chr5	163383925	163384097	+	1	NA	Intergenic	L1MEg|LINE|L1	451477	NM_013283	27430	Hs.54642	NM_013283	ENSG00000038274	MAT2B	MAT-II|MATIIbeta|Nbla02999|SDR23E1|TGR	methionine adenosyltransferase II, beta	protein-coding
chr2-1271	chr2	197335691	197335863	+	1	NA	intron (NM_020760, intron 1 of 28)	L1M5|LINE|L1	121558	NM_020760	57520	Hs.654742	XM_005246704	ENSG00000138411	HECW2	NEDL2	HECT, C2 and WW domain containing E3 ubiquitin protein ligase 2	protein-coding
chr13-5168	chr13	59879313	59879485	+	1	NA	Intergenic	L1MC|LINE|L1	-707453	NR_046539	100874195	Hs.664101	XR_245372	ENSG00000227528	DIAPH3-AS1	RP11-442F12.2	DIAPH3 antisense RNA 1	ncRNA
chr4-617	chr4	133897586	133897758	+	1	NA	Intergenic	Intergenic	-172798	NM_032961	57575	Hs.192859	NM_020815		PCDH10	OL-PCDH|PCDH19	protocadherin 10	protein-coding
chr5-5558	chr5	7083802	7083974	+	1	NA	Intergenic	Intergenic	185579	NR_039659	100616234		NR_039659		MIR4454	-	microRNA 4454	ncRNA
chr6-5631	chr6	35544916	35545088	+	1	NA	exon (NM_004117, exon 10 of 11)	exon (NM_004117, exon 10 of 11)	-64323	NM_003322	7287	Hs.485208	XM_005249360	ENSG00000112041	TULP1	LCA15|RP14|TUBL1	tubby like protein 1	protein-coding
chr1-10199	chr1	216546290	216546462	+	1	NA	intron (NM_206933, intron 3 of 71)	intron (NM_206933, intron 3 of 71)	50362	NM_206933	7399	Hs.655974	NM_007123	ENSG00000042781	USH2A	RP39|US2|USH2|dJ1111A8.1	Usher syndrome 2A (autosomal recessive, mild)	protein-coding
chr4-1454	chr4	138628607	138628779	+	1	NA	Intergenic	Intergenic	-175064	NM_019035	54510	Hs.738416	XM_005263070	ENSG00000189184	PCDH18	PCDH68L	protocadherin 18	protein-coding
chr14-3386	chr14	78725700	78725872	+	1	NA	intron (NR_073547, intron 2 of 20)	intron (NR_073547, intron 2 of 20)	89070	NR_073547	9369	Hs.368307	XM_005268218		NRXN3	C14orf60	neurexin 3	protein-coding
chr3-9886	chr3	124348208	124348380	+	1	NA	intron (NM_007064, intron 1 of 26)	intron (NM_007064, intron 1 of 26)	44788	NM_007064	8997	Hs.8004	NM_001024660	ENSG00000160145	KALRN	ARHGEF24|CHD5|CHDS5|DUET|DUO|HAPIP|TRAD	kalirin, RhoGEF kinase	protein-coding
chr4-5202	chr4	87554617	87554789	+	1	NA	intron (NM_080685, intron 1 of 47)	LTR78|LTR|ERV1	39235	NM_080685	5783	Hs.436142	XM_005263167	ENSG00000163629	PTPN13	FAP-1|PNP1|PTP-BAS|PTP-BL|PTP1E|PTPL1|PTPLE|hPTP1E	protein tyrosine phosphatase, non-receptor type 13 (APO-1/CD95 (Fas)-associated phosphatase)	protein-coding
chr18-3790	chr18	68345020	68345192	+	1	NA	Intergenic	Intergenic	-27013	NM_001278515	220158	Hs.448217	NM_178506	ENSG00000263417	GTSCR1	-	Gilles de la Tourette syndrome chromosome region, candidate 1	protein-coding
chr5-2454	chr5	153933364	153933536	+	1	NA	Intergenic	L1MC1|LINE|L1	42182	NR_036094	100422950		NR_036094	ENSG00000264760	MIR3141	-	microRNA 3141	ncRNA
chr7-4203	chr7	117960135	117960307	+	1	NA	Intergenic	MER41A|LTR|ERV1	95509	NM_019644	56311	Hs.729340	XM_005250499	ENSG00000106013	ANKRD7	TSA806	ankyrin repeat domain 7	protein-coding
chr2-8470	chr2	63461991	63462163	+	1	NA	intron (NM_015910, intron 14 of 17)	intron (NM_015910, intron 14 of 17)	-115400	NR_036635	100169989	Hs.606147	NR_036635	ENSG00000242412	DBIL5P2	ELP1P	diazepam binding inhibitor-like 5 pseudogene 2	pseudo
chr3-1856	chr3	96085510	96085682	+	1	NA	Intergenic	Intergenic	6788	NR_107027	102465864		NR_107027		MIR8060	hsa-mir-8060	microRNA mir-8060	ncRNA
chr2-500	chr2	171401421	171401593	+	1	NA	intron (NM_001083615, intron 31 of 33)	L1MEc|LINE|L1	169570	NR_027433	440925	Hs.668461	NM_001013712	ENSG00000222033	LINC01124	-	long intergenic non-protein coding RNA 1124	ncRNA
chr8-301	chr8	127594683	127594855	+	1	NA	Intergenic	Intergenic	-24058	NM_174911	157638	Hs.741352	XM_005250798	ENSG00000168672	FAM84B	BCMP101|NSE2	family with sequence similarity 84, member B	protein-coding
chr2-6784	chr2	228467569	228467741	+	1	NA	Intergenic	Intergenic	30381	NM_001162483	56918	Hs.283092	NM_001162483	ENSG00000042304	C2orf83	-	chromosome 2 open reading frame 83	protein-coding
chr15-460	chr15	72044954	72045126	+	1	NA	intron (NM_001286429, intron 8 of 11)	intron (NM_001286429, intron 8 of 11)	-57848	NM_014249	10002	Hs.636007	NM_014249		NR2E3	ESCS|PNR|RNR|RP37|rd7	nuclear receptor subfamily 2, group E, member 3	protein-coding
chr14-259	chr14	51391293	51391465	+	1	NA	intron (NM_001163940, intron 3 of 18)	intron (NM_001163940, intron 3 of 18)	19869	NM_001163940	5836	Hs.282417	NM_001163940	ENSG00000100504	PYGL	GSD6	phosphorylase, glycogen, liver	protein-coding
chr4-608	chr4	132363649	132363821	+	1	NA	Intergenic	Intergenic	-1706735	NM_032961	57575	Hs.192859	NM_020815		PCDH10	OL-PCDH|PCDH19	protocadherin 10	protein-coding
chr6-10297	chr6	168301540	168301712	+	1	NA	intron (NM_001040000, intron 11 of 29)	intron (NM_001040000, intron 11 of 29)	73955	NM_001207008	4301	Hs.741785	XM_005266993	ENSG00000130396	MLLT4	AF6|RP3-431P23.3	myeloid/lymphoid or mixed-lineage leukemia (trithorax homolog, Drosophila); translocated to, 4	protein-coding
chr20-51	chr20	38399092	38399264	+	1	NA	Intergenic	L1MEc|LINE|L1	-233925	NR_109936	100505663	Hs.559348	XR_109599	ENSG00000237767	RP11-101E14.2	-	uncharacterized LOC100505663	ncRNA
chr12-207	chr12	74620450	74620622	+	1	NA	intron (NR_038300, intron 3 of 6)	Tigger3b|DNA|TcMar-Tigger	65875	NR_038300	100507377	Hs.738728	NR_038300	ENSG00000251138	RP11-81H3.2	-	uncharacterized LOC100507377	ncRNA
chr1-10241	chr1	217626082	217626254	+	1	NA	intron (NM_018040, intron 8 of 9)	intron (NM_018040, intron 8 of 9)	178241	NM_018040	55105	Hs.420757	XM_005273174	ENSG00000092978	GPATCH2	CT110|GPATC2|PPP1R30|RP11-361K17.1	G patch domain containing 2	protein-coding
chr7-411	chr7	132611856	132612028	+	1	NA	intron (NM_017812, intron 4 of 7)	intron (NM_017812, intron 4 of 7)	154886	NM_017812	54927	Hs.655010	XM_005250471	ENSG00000106554	CHCHD3	MINOS3|PPP1R22	coiled-coil-helix-coiled-coil-helix domain containing 3	protein-coding
chr13-1228	chr13	61721701	61721873	+	1	NA	Intergenic	Intergenic	52227	NR_036128	100422973		NR_036128	ENSG00000266663	MIR3169	-	microRNA 3169	ncRNA
chr13-874	chr13	25683129	25683301	+	1	NA	Intergenic	L1MA3|LINE|L1	12939	NM_030979	5042	Hs.458280	NM_030979		PABPC3	PABP3|PABPL3|tPABP	poly(A) binding protein, cytoplasmic 3	protein-coding
chr9-1221	chr9	6037147	6037319	+	1	NA	Intergenic	Intergenic	-21593	NM_012416	26953	Hs.732683	NM_001243202	ENSG00000137040	RANBP6	-	RAN binding protein 6	protein-coding
chr6-537	chr6	24779522	24779694	+	1	NA	intron (NM_001251990, intron 2 of 6)	intron (NM_001251990, intron 2 of 6)	3967	NM_001251991	51053	Hs.234896	XM_005249159	ENSG00000112312	GMNN	Gem	geminin, DNA replication inhibitor	protein-coding
chr6-1846	chr6	110497857	110498029	+	1	NA	intron (NM_001024935, intron 1 of 9)	L2a|LINE|L2	3264	NM_001024935	8936	Hs.75850	XM_005267203	ENSG00000112290	WASF1	SCAR1|WAVE|WAVE1	WAS protein family, member 1	protein-coding
chr11-755	chr11	42721046	42721218	+	1	NA	Intergenic	Intergenic	-445892	NR_038309	100507205	Hs.99310	XR_242773		LOC100507205	-	uncharacterized LOC100507205	ncRNA
chr10-1996	chr10	72628756	72628928	+	1	NA	intron (NM_003901, intron 8 of 14)	intron (NM_003901, intron 8 of 14)	19699	NM_000281	5092	Hs.3192	XM_005269877	ENSG00000166228	PCBD1	DCOH|PCBD|PCD|PHS	pterin-4 alpha-carbinolamine dehydratase/dimerization cofactor of hepatocyte nuclear factor 1 alpha	protein-coding
chr6-4925	chr6	154362493	154362665	+	1	NA	intron (NM_001285522, intron 1 of 1)	intron (NM_001285522, intron 1 of 1)	2033	NR_104349	4988	Hs.2353	XM_005267002	ENSG00000112038	OPRM1	LMOR|M-OR-1|MOP|MOR|MOR1|OPRM	opioid receptor, mu 1	protein-coding
chr1-4054	chr1	157787461	157787633	+	1	NA	intron (NM_052938, intron 1 of 10)	L1MA6|LINE|L1	2393	NM_001159398	115350	Hs.656112	XM_005244866	ENSG00000163534	FCRL1	CD307a|FCRH1|IFGP1|IRTA5	Fc receptor-like 1	protein-coding
chr2-452	chr2	156308238	156308410	+	1	NA	Intergenic	Intergenic	753231	NM_001260509	3760	Hs.591606	NM_001260508	ENSG00000162989	KCNJ3	GIRK1|KGA|KIR3.1	potassium inwardly-rectifying channel, subfamily J, member 3	protein-coding
chr6-2140	chr6	132136458	132136630	+	1	NA	intron (NM_006208, intron 1 of 24)	intron (NM_006208, intron 1 of 24)	7388	NM_006208	5167	Hs.527295	XM_005267017	ENSG00000197594	ENPP1	ARHR2|COLED|M6S1|NPP1|NPPS|PC-1|PCA1|PDNP1	ectonucleotide pyrophosphatase/phosphodiesterase 1	protein-coding
chr6-232	chr6	20649247	20649419	+	1	NA	intron (NM_017774, intron 4 of 15)	intron (NM_017774, intron 4 of 15)	114645	NM_017774	54901	Hs.657604	XM_005249201	ENSG00000145996	CDKAL1	-	CDK5 regulatory subunit associated protein 1-like 1	protein-coding
chr6-197	chr6	136593001	136593173	+	1	NA	intron (NM_001077440, intron 8 of 11)	intron (NM_001077440, intron 8 of 11)	17902	NM_014739	9774	Hs.486542	XM_005267236	ENSG00000029363	BCLAF1	BTF|bK211L9.1	BCL2-associated transcription factor 1	protein-coding
chr2-466	chr2	159444362	159444534	+	1	NA	intron (NM_001005476, intron 3 of 20)	L1ME3C|LINE|L1	130972	NM_001005476	8502	Hs.407580	NM_001005476	ENSG00000144283	PKP4	p0071	plakophilin 4	protein-coding
chr5-7337	chr5	72762386	72762558	+	1	NA	Intergenic	MER4B|LTR|ERV1	-18120	NM_004472	2297	Hs.519385	NM_004472	ENSG00000251493	FOXD1	FKHL8|FREAC4	forkhead box D1	protein-coding
chr11-99	chr11	6904557	6904729	+	1	NA	Intergenic	L2|LINE|L2	6787	NM_207186	283297	Hs.448685	NM_207186	ENSG00000170782	OR10A4	JCG5|OR10A4P	olfactory receptor, family 10, subfamily A, member 4	protein-coding
chr3-1208	chr3	187382172	187382344	+	1	NA	Intergenic	Intergenic	5943	NM_001048	6750	Hs.12409	NM_001048	ENSG00000157005	SST	SMST	somatostatin	protein-coding
chr6-1380	chr6	63756081	63756253	+	1	NA	Intergenic	Intergenic	273715	NM_016571	51557	Hs.149585	NM_001143940	ENSG00000146166	LGSN	GLULD1|LGS	lengsin, lens protein with glutamine synthetase domain	protein-coding
chr4-1467	chr4	141087193	141087365	+	1	NA	Intergenic	L1MC|LINE|L1	-12046	NM_018717	55534	Hs.586165	NM_018717	ENSG00000196782	MAML3	CAGH3|ERDA3|GDN|MAM-2|MAM2|TNRC3	mastermind-like 3 (Drosophila)	protein-coding
chr11-1324	chr11	13157703	13157875	+	1	NA	Intergenic	L2b|LINE|L2	126819	NM_001080521	644943	Hs.134650	NM_001080521		RASSF10	-	Ras association (RalGDS/AF-6) domain family (N-terminal) member 10	protein-coding
chr9-214	chr9	109305977	109306149	+	1	NA	Intergenic	L1M6|LINE|L1	-57146	NR_107048	102465995		NR_107048		MIR8081	hsa-mir-8081	microRNA mir-8081	ncRNA
chr4-8857	chr4	39751852	39752024	+	1	NA	intron (NM_001111112, intron 3 of 5)	intron (NM_001111112, intron 3 of 5)	52274	NM_001111112	3093	Hs.50308	XM_005262653	ENSG00000078140	UBE2K	E2-25K|HIP2|HYPG|LIG|UBC1	ubiquitin-conjugating enzyme E2K	protein-coding
chr2-3355	chr2	18123579	18123751	+	1	NA	Intergenic	Intergenic	63741	NM_002252	3790	Hs.414489	XM_005262614	ENSG00000170745	KCNS3	KV9.3	potassium voltage-gated channel, delayed-rectifier, subfamily S, member 3	protein-coding
chr1-203	chr1	103537786	103537958	+	1	NA	intron (NM_080630, intron 4 of 64)	intron (NM_080630, intron 4 of 64)	36180	NM_080630	1301	Hs.523446	NM_001190709	ENSG00000060718	COL11A1	CO11A1|COLL6|STL2	collagen, type XI, alpha 1	protein-coding
chr2-5887	chr2	186737507	186737679	+	1	NA	Intergenic	Intergenic	-132389	NR_110217	101927196	Hs.244783	XR_241362	ENSG00000226747	AC007966.1	-	uncharacterized LOC101927196	ncRNA
chr1-696	chr1	77539642	77539814	+	1	NA	Intergenic	L1MEe|LINE|L1	13900	NR_106978	102466995		NR_106978		MIR7156	hsa-mir-7156	microRNA mir-7156	ncRNA
chr4-1990	chr4	48153956	48154128	+	1	NA	intron (NM_003215, intron 9 of 17)	intron (NM_003215, intron 9 of 17)	-17769	NM_003328	7294	Hs.479669	NM_003328	ENSG00000074966	TXK	BTKL|PSCTK5|PTK4|RLK|TKL	TXK tyrosine kinase	protein-coding
chr3-2016	chr3	111214260	111214432	+	1	NA	Intergenic	L1M6|LINE|L1	-46580	NM_005816	10225	Hs.142023	XM_005247063	ENSG00000153283	CD96	TACTILE	CD96 molecule	protein-coding
chr5-4599	chr5	113228226	113228398	+	1	NA	Intergenic	Intergenic	378921	NM_022828	64848	Hs.231942	XM_005272052	ENSG00000047188	YTHDC2	CAHL	YTH domain containing 2	protein-coding
chr5-71	chr5	112124632	112124804	+	1	NA	intron (NM_001127511, intron 5 of 13)	L1M5|LINE|L1	51162	NM_001127510	324	Hs.158932	XM_005271974	ENSG00000134982	APC	BTPS2|DP2|DP2.5|DP3|GS|PPP1R46	adenomatous polyposis coli	protein-coding
chr5-145	chr5	86597430	86597602	+	1	NA	intron (NM_022650, intron 1 of 24)	Tigger4a|DNA|TcMar-Tigger	32775	NM_022650	5921	Hs.664080	XM_005248562	ENSG00000145715	RASA1	CM-AVM|CMAVM|GAP|PKWS|RASA|RASGAP|p120GAP|p120RASGAP	RAS p21 protein activator (GTPase activating protein) 1	protein-coding
chr9-552	chr9	5325080	5325252	+	1	NA	Intergenic	Intergenic	14707	NM_006911	6013	Hs.368996	XM_005251541	ENSG00000107018	RLN1	H1|H1RLX|RLXH1|bA12D24.3.1|bA12D24.3.2	relaxin 1	protein-coding
chr7-561	chr7	25172783	25172955	+	1	NA	Intergenic	Intergenic	-7889	NM_018947	54205	Hs.617193	NM_018947		CYCS	CYC|HCS|THC4	cytochrome c, somatic	protein-coding
chr6-2288	chr6	146256952	146257124	+	1	NA	intron (NM_001042683, intron 11 of 29)	L1M5|LINE|L1	28195	NM_001042683	257218	Hs.723297	XM_005266905	ENSG00000146414	SHPRH	bA545I5.2	SNF2 histone linker PHD RING helicase, E3 ubiquitin protein ligase	protein-coding
chr1-5263	chr1	235610540	235610712	+	1	NA	3' UTR (NM_152490, exon 12 of 12)	3' UTR (NM_152490, exon 12 of 12)	57155	NM_001277155	148789	Hs.498143	XM_005273071	ENSG00000162885	B3GALNT2	B3GalNAc-T2|MDDGA11	beta-1,3-N-acetylgalactosaminyltransferase 2	protein-coding
chr5-10448	chr5	145749836	145750008	+	1	NA	Intergenic	MIRc|SINE|MIR	31335	NM_002700	5459	Hs.553499	NM_002700	ENSG00000091010	POU4F3	BRN3C|DFNA15	POU class 4 homeobox 3	protein-coding
chr1-1154	chr1	225124872	225125044	+	1	NA	intron (NM_144989, intron 1 of 6)	L1MA4|LINE|L1	7595	NM_144989	127602	Hs.133977	NM_001145154	ENSG00000185842	DNAH14	C1orf67|Dnahc14|HL-18|HL18	dynein, axonemal, heavy chain 14	protein-coding
chr10-1380	chr10	22801879	22802051	+	1	NA	Intergenic	L1PA7|LINE|L1	-75107	NR_036533	100499489	Hs.729523	NR_036533		LOC100499489	-	uncharacterized LOC100499489	ncRNA
chr6-845	chr6	112474730	112474902	+	1	NA	intron (NM_001105207, intron 16 of 38)	intron (NM_001105207, intron 16 of 38)	-66065	NM_016262	51175	Hs.34851	XM_005267007	ENSG00000074935	TUBE1	TUBE|dJ142L7.2	tubulin, epsilon 1	protein-coding
chr6-4605	chr6	133744249	133744421	+	1	NA	intron (NM_172105, intron 3 of 19)	intron (NM_172105, intron 3 of 19)	181840	NM_172105	2070	Hs.596680	XM_005266850	ENSG00000112319	EYA4	CMD1J|DFNA10	eyes absent homolog 4 (Drosophila)	protein-coding
chr4-5672	chr4	98921967	98922139	+	1	NA	intron (NM_174952, intron 5 of 10)	intron (NM_174952, intron 5 of 10)	142338	NM_174952	285555	Hs.680226	NM_174952	ENSG00000163116	STPG2	C4orf37	sperm-tail PG-rich repeat containing 2	protein-coding
chr5-2118	chr5	114605269	114605441	+	1	NA	intron (NM_152549, intron 8 of 9)	intron (NM_152549, intron 8 of 9)	-6786	NM_005023	5229	Hs.254006	XM_005272020	ENSG00000164219	PGGT1B	BGGI|GGTI	protein geranylgeranyltransferase type I, beta subunit	protein-coding
chr4-1289	chr4	117538241	117538413	+	1	NA	Intergenic	Intergenic	317446	NR_031737	100302290		NR_031737		MIR1973	hsa-mir-1973	microRNA 1973	ncRNA
chr5-5455	chr5	166545649	166545821	+	1	NA	Intergenic	Intergenic	-166108	NM_001122679	57451	Hs.631957	NM_001122679	ENSG00000145934	TENM2	ODZ2|TEN-M2|TNM2	teneurin transmembrane protein 2	protein-coding
chr10-411	chr10	66535035	66535207	+	1	NA	Intergenic	Intergenic	-50164	NR_001446	305	Hs.591361	NR_001446		ANXA2P3	ANX2L3|ANX2P3|LIP2|LPC2C	annexin A2 pseudogene 3	pseudo
chr1-7983	chr1	108899239	108899411	+	1	NA	Intergenic	L1MEc|LINE|L1	-93579	NM_001143988	653149	Hs.712226	XM_005271143	ENSG00000186086	NBPF6	-	neuroblastoma breakpoint family, member 6	protein-coding
chr17-1204	chr17	73360313	73360485	+	1	NA	intron (NM_002086, intron 2 of 5)	intron (NM_002086, intron 2 of 5)	41390	NM_002086	2885	Hs.444356	NM_002086	ENSG00000177885	GRB2	ASH|EGFRBP-GRB2|Grb3-3|MST084|MSTP084|NCKAP2	growth factor receptor-bound protein 2	protein-coding
chr2-2979	chr2	200854543	200854715	+	1	NA	Intergenic	Intergenic	-34170	NR_004862	129450	Hs.204619	NM_152382	ENSG00000162971	TYW5	C2orf60|hTYW5	tRNA-yW synthesizing protein 5	protein-coding
chr2-12	chr2	1217831	1218003	+	1	NA	intron (NM_018968, intron 9 of 16)	(TC)n|Simple_repeat|Simple_repeat	-199316	NM_001206744	7173	Hs.467554	XM_005264698	ENSG00000115705	TPO	MSA|TDH2A|TPX	thyroid peroxidase	protein-coding
chr18-124	chr18	38005149	38005321	+	1	NA	Intergenic	Intergenic	-673276	NR_024391	647946	Hs.649350	NR_024391	ENSG00000267374	LINC00669	RP11-244M2.1	long intergenic non-protein coding RNA 669	ncRNA
chr9-57	chr9	9452753	9452925	+	1	NA	intron (NM_002839, intron 8 of 45)	intron (NM_002839, intron 8 of 45)	-718893	NM_130391	5789	Hs.446083	XM_005251529	ENSG00000153707	PTPRD	HPTP|HPTPD|HPTPDELTA|PTPD|RPTPDELTA	protein tyrosine phosphatase, receptor type, D	protein-coding
chr12-1585	chr12	4864938	4865110	+	1	NA	intron (NM_017417, intron 6 of 10)	MLT1I|LTR|ERVL-MaLR	35272	NM_017417	26290	Hs.511985	NM_017417	ENSG00000130035	GALNT8	GALNAC-T8	UDP-N-acetyl-alpha-D-galactosamine:polypeptide N-acetylgalactosaminyltransferase 8 (GalNAc-T8)	protein-coding
chr6-705	chr6	85592191	85592363	+	1	NA	Intergenic	Intergenic	-118323	NM_001080508	9096	Hs.251830	NM_001080508	ENSG00000112837	TBX18	-	T-box 18	protein-coding
chr2-1472	chr2	22001495	22001667	+	1	NA	Intergenic	Intergenic	-68057	NR_038837	645949	Hs.742487	NR_038837	ENSG00000229621	AC018742.1	-	uncharacterized LOC645949	ncRNA
chr8-1314	chr8	102318854	102319026	+	1	NA	Intergenic	Tigger2b_Pri|DNA|TcMar-Tigger	-62181	NR_002182	83955	Hs.567608	NR_002182	ENSG00000228224	NACAP1	-	nascent-polypeptide-associated complex alpha polypeptide pseudogene 1	pseudo
chr2-8647	chr2	70011815	70011987	+	1	NA	intron (NM_001153, intron 2 of 12)	MLT1C|LTR|ERVL-MaLR	42774	NM_001153	307	Hs.422986	XM_005264277	ENSG00000196975	ANXA4	ANX4|PIG28|ZAP36	annexin A4	protein-coding
chr7-1488	chr7	79365948	79366120	+	1	NA	Intergenic	Intergenic	-34538	NR_031667	100313772		NR_031667	ENSG00000221187	MIR548M	MIRN548M	microRNA 548m	ncRNA
chr3-2663	chr3	184865791	184865963	+	1	NA	intron (NM_001025266, intron 1 of 1)	L2|LINE|L2	4925	NM_001025266	285382	Hs.380048	NM_001025266	ENSG00000187068	C3orf70	-	chromosome 3 open reading frame 70	protein-coding
chr2-9555	chr2	133038564	133038736	+	1	NA	Intergenic	LSU-rRNA_Hsa|rRNA|rRNA	-23108	NR_027020	554226	Hs.380689	NR_027019	ENSG00000163046	ANKRD30BL	ANKRD30BP3|NCRNA00164	ankyrin repeat domain 30B-like	pseudo
chr2-3072	chr2	211357306	211357478	+	1	NA	intron (NM_001122633, intron 1 of 38)	intron (NM_001122633, intron 1 of 38)	14986	NM_001122633	1373	Hs.149252	XM_005246322	ENSG00000021826	CPS1	CPSASE1|PHN	carbamoyl-phosphate synthase 1, mitochondrial	protein-coding
chr3-1548	chr3	70847102	70847274	+	1	NA	Intergenic	CR1_Mam|LINE|CR1	266886	NM_001244813	27086	Hs.59368	XM_005264729	ENSG00000114861	FOXP1	12CC4|QRF1|hFKH1B	forkhead box P1	protein-coding
chr17-1063	chr17	62488845	62489017	+	1	NA	intron (NM_007215, intron 2 of 7)	intron (NM_007215, intron 2 of 7)	4253	NM_007215	11232	Hs.437009	XM_005276869	ENSG00000256525	POLG2	HP55|MTPOLB|PEOA4|POLB|POLG-BETA|POLGB	polymerase (DNA directed), gamma 2, accessory subunit	protein-coding
chr13-4056	chr13	30066958	30067130	+	1	NA	intron (NM_001033602, intron 10 of 13)	L2b|LINE|L2	-5157	NR_046378	100874107	Hs.577987	NR_046378		MTUS2-AS1	RP11-274A8.2	MTUS2 antisense RNA 1	ncRNA
chr9-4939	chr9	115100996	115101168	+	1	NA	intron (NR_036085, intron 1 of 3)	intron (NR_036085, intron 1 of 3)	-5138	NM_001163788	9991	Hs.269988	XM_005252324	ENSG00000119314	PTBP3	ROD1	polypyrimidine tract binding protein 3	protein-coding
chr4-7622	chr4	175492563	175492735	+	1	NA	Intergenic	L1MA10|LINE|L1	-48600	NM_000860	3248	Hs.596913	NM_000860	ENSG00000164120	HPGD	15-PGDH|PGDH|PGDH1|PHOAR1|SDR36C1	hydroxyprostaglandin dehydrogenase 15-(NAD)	protein-coding
chr21-741	chr21	37014640	37014812	+	1	NA	Intergenic	Intergenic	-61664	NR_073512	100506403	Hs.536609	NR_073512	ENSG00000159216	LOC100506403	-	uncharacterized LOC100506403	ncRNA
chr2-93	chr2	36565566	36565738	+	1	NA	Intergenic	Intergenic	17061	NR_037631	100288911	Hs.432924	NR_037631		LOC100288911	-	uncharacterized LOC100288911	ncRNA
chr17-64	chr17	67177741	67177913	+	1	NA	intron (NM_080282, intron 23 of 39)	intron (NM_080282, intron 23 of 39)	-39812	NM_080284	23460	Hs.709514	NM_080284	ENSG00000154262	ABCA6	EST155051	ATP-binding cassette, sub-family A (ABC1), member 6	protein-coding
chr3-1513	chr3	65056574	65056746	+	1	NA	Intergenic	Intergenic	350977	NR_030317	693126		NR_030317	ENSG00000207689	MIR548A2	MIRN548A2	microRNA 548a-2	ncRNA
chr5-1067	chr5	145349680	145349852	+	1	NA	intron (NM_152550, intron 2 of 9)	L1PB1|LINE|L1	33640	NM_152550	153769	Hs.443728	XM_005268380	ENSG00000156463	SH3RF2	HEPP1|POSHER|PPP1R39|RNF158	SH3 domain containing ring finger 2	protein-coding
chr15-1379	chr15	34353666	34353838	+	1	NA	intron (NM_012125, intron 2 of 2)	L1ME4a|LINE|L1	-22449	NM_020371	57099	Hs.555966	XM_005254563	ENSG00000169857	AVEN	PDCD12	apoptosis, caspase activation inhibitor	protein-coding
chr7-588	chr7	34835060	34835232	+	1	NA	intron (NM_207172, intron 3 of 8)	L1MC1|LINE|L1	-37262	NR_033664	404744	Hs.487951	NM_207283	ENSG00000197085	NPSR1-AS1	AAA1	NPSR1 antisense RNA 1	ncRNA
chr18-347	chr18	66953534	66953706	+	1	NA	Intergenic	L1MEe|LINE|L1	-114664	NM_152721	220164	Hs.278285	NM_152721	ENSG00000206052	DOK6	DOK5L|HsT3226	docking protein 6	protein-coding
chr11-1144	chr11	115067993	115068165	+	1	NA	intron (NM_001098517, intron 7 of 8)	intron (NM_001098517, intron 7 of 8)	307162	NM_014333	23705	Hs.370510	XM_005271491	ENSG00000182985	CADM1	BL2|IGSF4|IGSF4A|NECL2|Necl-2|RA175|ST17|SYNCAM|TSLC1|sTSLC-1|sgIGSF|synCAM1	cell adhesion molecule 1	protein-coding
chr6-5308	chr6	16623730	16623902	+	1	NA	intron (NM_000332, intron 4 of 8)	intron (NM_000332, intron 4 of 8)	137905	NM_001128164	6310	Hs.434961	XM_005249287	ENSG00000124788	ATXN1	ATX1|D6S504E|SCA1	ataxin 1	protein-coding
chr5-1287	chr5	29680988	29681160	+	1	NA	Intergenic	MER76|LTR|ERVL	-284991	NR_104628	101929681	Hs.549659	XR_241753		LOC101929681	-	uncharacterized LOC101929681	ncRNA
chr4-5617	chr4	97349554	97349726	+	1	NA	Intergenic	MLT1D-int|LTR|ERVL-MaLR	588401	NM_005390	5161	Hs.131361	NM_005390	ENSG00000163114	PDHA2	PDHAL	pyruvate dehydrogenase (lipoamide) alpha 2	protein-coding
chr1-3927	chr1	112110121	112110293	+	1	NA	Intergenic	MLT1B|LTR|ERVL-MaLR	-3610	NM_001081976	140	Hs.281342	XM_005270485	ENSG00000121933	ADORA3	A3AR|AD026|bA552M11.5	adenosine A3 receptor	protein-coding
chrX-100	chrX	5638282	5638454	+	1	NA	Intergenic	Intergenic	506876	NM_001282146	57502	Hs.21107	XM_005274564	ENSG00000146938	NLGN4X	ASPGX2|AUTSX2|HLNX|HNL4X|NLGN4	neuroligin 4, X-linked	protein-coding
chr13-7735	chr13	111376348	111376520	+	1	NA	Intergenic	Intergenic	8650	NM_001267728	3621	Hs.508725	XM_005254047	ENSG00000153487	ING1	p24ING1c|p33|p33ING1|p33ING1b|p47|p47ING1a	inhibitor of growth family, member 1	protein-coding
chr1-7863	chr1	105706207	105706379	+	1	NA	Intergenic	Intergenic	1090648	NR_033990	100129138	Hs.514487	NR_033990	ENSG00000215869	LOC100129138	-	THAP domain containing, apoptosis associated protein 3 pseudogene	pseudo
chr13-3810	chr13	103810683	103810855	+	1	NA	Intergenic	Intergenic	-91573	NM_000452	6555	Hs.194783	NM_000452	ENSG00000125255	SLC10A2	ASBT|IBAT|ISBT|NTCP2|PBAM	solute carrier family 10 (sodium/bile acid cotransporter), member 2	protein-coding
chr5-2154	chr5	116380009	116380181	+	1	NA	Intergenic	Intergenic	-282190	NR_104678	102467223	Hs.570916	NR_104678		LOC102467223	-	uncharacterized LOC102467223	ncRNA
chr2-1060	chr2	164283024	164283196	+	1	NA	Intergenic	MLT1K|LTR|ERVL-MaLR	309403	NM_018086	55137	Hs.593650	XM_005246661		FIGN	-	fidgetin	protein-coding
chr2-1533	chr2	35117722	35117894	+	1	NA	Intergenic	Intergenic	-1164524	NR_003143	151325	Hs.528847	NM_207329	ENSG00000239649	MYADML	-	myeloid-associated differentiation marker-like (pseudogene)	pseudo
chr14-568	chr14	47755321	47755493	+	1	NA	intron (NM_001113498, intron 2 of 16)	L1MA4|LINE|L1	57042	NM_182830	161357	Hs.436380	NM_001113498	ENSG00000139915	MDGA2	MAMDC1|c14_5286	MAM domain containing glycosylphosphatidylinositol anchor 2	protein-coding
chr1-210	chr1	119736841	119737013	+	1	NA	Intergenic	MIR|SINE|MIR	-53632	NM_015836	10352	Hs.523506	XM_005270350	ENSG00000116874	WARS2	TrpRS	tryptophanyl tRNA synthetase 2, mitochondrial	protein-coding
chr11-1030	chr11	101534156	101534328	+	1	NA	Intergenic	L1MA2|LINE|L1	-79583	NM_004621	7225	Hs.159003	XM_005271654	ENSG00000137672	TRPC6	FSGS2|TRP6	transient receptor potential cation channel, subfamily C, member 6	protein-coding
chr13-1411	chr13	71586132	71586304	+	1	NA	Intergenic	Intergenic	-3055	NR_047699	100885781	Hs.372660	NR_047699	ENSG00000226846	LINC00348	RP11-77P3.1	long intergenic non-protein coding RNA 348	ncRNA
chr7-1773	chr7	92793386	92793558	+	1	NA	Intergenic	Intergenic	-15792	NM_152703	219285	Hs.489118	XM_005250191	ENSG00000177409	SAMD9L	C7orf6|DRIF2|UEF1	sterile alpha motif domain containing 9-like	protein-coding
chr13-7722	chr13	110033652	110033824	+	1	NA	Intergenic	Intergenic	-214087	NR_047700	100885782	Hs.655942	NR_047700	ENSG00000236242	MYO16-AS1	RP11-54H7.3	MYO16 antisense RNA 1	ncRNA
chr10-1363	chr10	22181499	22181671	+	1	NA	intron (NM_022365, intron 7 of 11)	L1MDa|LINE|L1	111065	NM_022365	64215	Hs.499000	XM_005252554	ENSG00000136770	DNAJC1	DNAJL1|ERdj1|HTJ1|MTJ1	DnaJ (Hsp40) homolog, subfamily C, member 1	protein-coding
chr7-2170	chr7	130819449	130819621	+	1	NA	intron (NM_001145354, intron 1 of 18)	intron (NM_001145354, intron 1 of 18)	24680	NM_001145354	4289	Hs.44693	XM_005250355	ENSG00000128585	MKLN1	TWA2	muskelin 1, intracellular mediator containing kelch motifs	protein-coding
chr4-4875	chr4	70097410	70097582	+	1	NA	Intergenic	Intergenic	-17047	NM_001073	10720	Hs.339811	NM_001073	ENSG00000213759	UGT2B11	-	UDP glucuronosyltransferase 2 family, polypeptide B11	protein-coding
chr10-2407	chr10	112348449	112348621	+	1	NA	intron (NM_005445, intron 13 of 28)	intron (NM_005445, intron 13 of 28)	21086	NM_005445	9126	Hs.24485	NM_005445	ENSG00000108055	SMC3	BAM|BMH|CDLS3|CSPG6|HCAP|SMC3L1	structural maintenance of chromosomes 3	protein-coding
chr9-933	chr9	76767066	76767238	+	1	NA	intron (NR_106746, intron 5 of 7)	intron (NR_106746, intron 5 of 7)	-345100	NM_006914	6096	Hs.494178	XM_005252129	ENSG00000198963	RORB	NR1F2|ROR-BETA|RZR-BETA|RZRB|bA133M9.1	RAR-related orphan receptor B	protein-coding
chr4-128	chr4	162976064	162976236	+	1	NA	intron (NM_020116, intron 2 of 15)	MER67C|LTR|ERV1	109036	NM_020116	56884	Hs.32452	NM_001128427	ENSG00000168843	FSTL5	-	follistatin-like 5	protein-coding
chr2-1654	chr2	50065582	50065754	+	1	NA	Intergenic	Intergenic	509226	NM_138735	9378	Hs.637685	XM_005264642	ENSG00000179915	NRXN1	Hs.22998|PTHSL2|SCZD17	neurexin 1	protein-coding
chr15-4	chr15	96431719	96431891	+	1	NA	Intergenic	Intergenic	-437352	NM_001145155	7026	Hs.519445	NM_001145155	ENSG00000185551	NR2F2	ARP1|COUPTFB|COUPTFII|NF-E3|NR2F1|SVP40|TFCOUP2	nuclear receptor subfamily 2, group F, member 2	protein-coding
chr4-1305	chr4	120108259	120108431	+	1	NA	3' UTR (NM_016599, exon 6 of 6)	3' UTR (NM_016599, exon 6 of 6)	-25437	NM_019050	54532	Hs.595368	XM_005263073	ENSG00000145390	USP53	-	ubiquitin specific peptidase 53	protein-coding
chr2-1003	chr2	156102113	156102285	+	1	NA	Intergenic	Intergenic	547106	NM_001260509	3760	Hs.591606	NM_001260508	ENSG00000162989	KCNJ3	GIRK1|KGA|KIR3.1	potassium inwardly-rectifying channel, subfamily J, member 3	protein-coding
chr2-9527	chr2	129711146	129711318	+	1	NA	Intergenic	HAL1b|LINE|L1	89058	NR_110278	101927881	Hs.570247	XR_244849		LOC101927881	-	uncharacterized LOC101927881	ncRNA
chr2-280	chr2	210564274	210564446	+	1	NA	intron (NM_002374, intron 9 of 14)	intron (NM_002374, intron 9 of 14)	-72357	NM_182587	285175	Hs.396201	XM_005246476	ENSG00000144406	UNC80	C2orf21|UNC-80	unc-80 homolog (C. elegans)	protein-coding
chr12-244	chr12	82975885	82976057	+	1	NA	Intergenic	L1M4c|LINE|L1	-104963	NM_152588	160335	Hs.577775	XM_005268680	ENSG00000179104	TMTC2	IBDBP1	transmembrane and tetratricopeptide repeat containing 2	protein-coding
chr10-430	chr10	74480585	74480757	+	1	NA	promoter-TSS (NR_039823)	promoter-TSS (NR_039823)	-116	NR_039823	100616286		NR_039823		MIR4676	-	microRNA 4676	ncRNA
chr2-342	chr2	51993987	51994159	+	1	NA	Intergenic	L1MA8|LINE|L1	-734399	NM_001135659	9378	Hs.637685	XM_005264642	ENSG00000179915	NRXN1	Hs.22998|PTHSL2|SCZD17	neurexin 1	protein-coding
chr10-76	chr10	53920988	53921160	+	1	NA	intron (NM_001098512, intron 8 of 17)	intron (NM_001098512, intron 8 of 17)	152814	NR_038277	100506939	Hs.637806	NR_038277		PRKG1-AS1	RP11-573I11.2	PRKG1 antisense RNA 1	ncRNA
chr12-13	chr12	10915033	10915205	+	1	NA	Intergenic	L1MC2|LINE|L1	-39166	NM_003651	8531	Hs.221889	XM_005253518	ENSG00000060138	YBX3	CSDA|CSDA1|DBPA|ZONAB	Y box binding protein 3	protein-coding
chr2-6458	chr2	209592961	209593133	+	1	NA	Intergenic	L1PA15|LINE|L1	321492	NM_005048	5746	Hs.570296	NM_005048	ENSG00000144407	PTH2R	PTHR2	parathyroid hormone 2 receptor	protein-coding
chr9-117	chr9	11226672	11226844	+	1	NA	Intergenic	HAL1b|LINE|L1	-614035	NM_002839	5789	Hs.446083	XM_005251529	ENSG00000153707	PTPRD	HPTP|HPTPD|HPTPDELTA|PTPD|RPTPDELTA	protein tyrosine phosphatase, receptor type, D	protein-coding
chr8-670	chr8	121814343	121814515	+	1	NA	intron (NM_021021, intron 1 of 6)	intron (NM_021021, intron 1 of 6)	9880	NM_021021	6641	Hs.46701	XM_005251031	ENSG00000172164	SNTB1	59-DAP|A1B|BSYN2|DAPA1B|SNT2|SNT2B1|TIP-43	syntrophin, beta 1 (dystrophin-associated protein A1, 59kDa, basic component 1)	protein-coding
chr17-789	chr17	43756687	43756859	+	1	NA	intron (NM_001256299, intron 3 of 14)	MLT1F1|LTR|ERVL-MaLR	40432	NR_026905	147081	Hs.128813	NR_026905	ENSG00000204650	CRHR1-IT1	C17orf69	CRHR1 intronic transcript 1 (non-protein coding)	ncRNA
chr4-1881	chr4	32685429	32685601	+	1	NA	Intergenic	Intergenic	1963478	NM_032457	5099	Hs.479439	XM_005248163	ENSG00000169851	PCDH7	BH-Pcdh|BHPCDH	protocadherin 7	protein-coding
chr2-8158	chr2	54044961	54045133	+	1	NA	exon (NM_001127397, exon 13 of 13)	exon (NM_001127397, exon 13 of 13)	-30901	NM_016115	51130	Hs.40763	XM_005264353	ENSG00000115239	ASB3	ASB-3	ankyrin repeat and SOCS box containing 3	protein-coding
chr12-520	chr12	76853654	76853826	+	1	NA	intron (NM_020841, intron 2 of 23)	intron (NM_020841, intron 2 of 23)	99849	NM_020841	114882	Hs.430849	XM_005268621	ENSG00000091039	OSBPL8	MST120|MSTP120|ORP8|OSBP10	oxysterol binding protein-like 8	protein-coding
chr1-5615	chr1	41511280	41511452	+	1	NA	intron (NM_001031694, intron 12 of 15)	intron (NM_001031694, intron 12 of 15)	-23939	NM_144990	200172	Hs.194609	XM_005270596	ENSG00000171790	SLFNL1	-	schlafen-like 1	protein-coding
chr2-12770	chr2	198601701	198601873	+	1	NA	intron (NM_197970, intron 10 of 10)	intron (NM_197970, intron 10 of 10)	31759	NM_138395	92935	Hs.744330	NM_138395	ENSG00000247626	MARS2	MetRS|mtMetRS	methionyl-tRNA synthetase 2, mitochondrial	protein-coding
chr1-1259	chr1	46951794	46951966	+	1	NA	Intergenic	(CAGA)n|Simple_repeat|Simple_repeat	-20788	NM_147192	127343	Hs.375623	NM_147192	ENSG00000197587	DMBX1	MBX|OTX3|PAXB	diencephalon/mesencephalon homeobox 1	protein-coding
chr8-338	chr8	22901038	22901210	+	1	NA	intron (NM_147187, intron 1 of 9)	CT-rich|Low_complexity|Low_complexity	-24618	NR_038873	286059	Hs.306673	NR_038873	ENSG00000246130	RP11-875O11.2	-	tumor necrosis factor receptor superfamily, member 10d, decoy with truncated death domain pseudogene	pseudo
chr6-572	chr6	47507061	47507233	+	1	NA	intron (NM_012120, intron 3 of 17)	L2c|LINE|L2	61622	NM_012120	23607	Hs.485518	XM_005248976	ENSG00000198087	CD2AP	CMS	CD2-associated protein	protein-coding
chr10-953	chr10	77697721	77697893	+	1	NA	intron (NM_032024, intron 1 of 5)	intron (NM_032024, intron 1 of 5)	155288	NM_032024	83938	Hs.690504	XM_005270212	ENSG00000148655	C10orf11	OCA5|OCA7	chromosome 10 open reading frame 11	protein-coding
chr4-3853	chr4	11600395	11600567	+	1	NA	Intergenic	MER81|DNA|hAT-Blackjack	-169944	NM_005114	9957	Hs.605349	XM_005248221		HS3ST1	3OST|3OST1	heparan sulfate (glucosamine) 3-O-sulfotransferase 1	protein-coding
chr4-5918	chr4	109275851	109276023	+	1	NA	Intergenic	MLT1J2|LTR|ERVL-MaLR	182661	NR_029373	641518	Hs.535760	NR_029373	ENSG00000232021	LEF1-AS1	-	LEF1 antisense RNA 1	ncRNA
chr6-488	chr6	153615784	153615956	+	1	NA	Intergenic	Intergenic	-163481	NM_012419	26575	Hs.166313	NM_012419	ENSG00000091844	RGS17	RGS-17|RGSZ2|hRGS17	regulator of G-protein signaling 17	protein-coding
chr2-6816	chr2	232212506	232212678	+	1	NA	intron (NM_001271466, intron 21 of 24)	L1M5|LINE|L1	-14827	NR_039937	100616317		NR_039937		MIR4777	-	microRNA 4777	ncRNA
chr5-6468	chr5	38138375	38138547	+	1	NA	Intergenic	L1MB8|LINE|L1	-120050	NM_001205301	133584	Hs.20103	NM_182799	ENSG00000164318	EGFLAM	AGRINL|AGRNL	EGF-like, fibronectin type III and laminin G domains	protein-coding
chr4-6095	chr4	115449317	115449489	+	1	NA	Intergenic	Intergenic	-70208	NM_001128174	7368	Hs.144197	XR_244645	ENSG00000174607	UGT8	CGT|UGT4	UDP glycosyltransferase 8	protein-coding
chr9-2384	chr9	118427797	118427969	+	1	NA	Intergenic	MLT1C|LTR|ERVL-MaLR	78635	NR_109805	101928775	Hs.522362	XR_242668		LOC101928775	-	uncharacterized LOC101928775	ncRNA
chr8-5820	chr8	88647532	88647704	+	1	NA	Intergenic	Charlie1a|DNA|hAT-Charlie	238678	NM_152418	138009	Hs.371738	NM_152418	ENSG00000176566	DCAF4L2	WDR21C	DDB1 and CUL4 associated factor 4-like 2	protein-coding
chr2-13893	chr2	234985671	234985843	+	1	NA	TTS (NM_006944)	TTS (NM_006944)	26411	NM_006944	6694	Hs.444488	XM_005246102	ENSG00000072080	SPP2	SPP-24|SPP24	secreted phosphoprotein 2, 24kDa	protein-coding
chr2-520	chr2	181257431	181257603	+	1	NA	Intergenic	L1MB7|LINE|L1	-299314	NR_104322	101669767		XR_241356		SCHLAP1	LINC00913|PCAT11|PCAT114	SWI/SNF complex antagonist associated with prostate cancer 1 (non-protein coding)	ncRNA
chr17-877	chr17	51553528	51553700	+	1	NA	Intergenic	Intergenic	-346625	NM_032559	84643	Hs.744513	NM_032559	ENSG00000141200	KIF2B	-	kinesin family member 2B	protein-coding
chr12-490	chr12	73235057	73235229	+	1	NA	Intergenic	L1PA13|LINE|L1	-317827	NR_110130	101928137	Hs.694666	XR_246006	ENSG00000258123	RP11-314D7.2	-	uncharacterized LOC101928137	ncRNA
chr3-1028	chr3	156676811	156676983	+	1	NA	intron (NM_001004316, intron 6 of 12)	intron (NM_001004316, intron 6 of 12)	-130773	NR_034008	100498859	Hs.633655	NR_034008	ENSG00000241135	LINC00881	RP11-6F2.6	long intergenic non-protein coding RNA 881	ncRNA
chr17-55	chr17	55560518	55560690	+	1	NA	intron (NM_170721, intron 5 of 9)	MER41B|LTR|ERV1	226230	NM_170721	124540	Hs.658922	XM_005257014	ENSG00000153944	MSI2	MSI2H	musashi RNA-binding protein 2	protein-coding
chr3-12234	chr3	187979225	187979397	+	1	NA	intron (NM_005578, intron 2 of 10)	intron (NM_005578, intron 2 of 10)	36118	NM_001167671	4026	Hs.720220	XM_005247444	ENSG00000145012	LPP	-	LIM domain containing preferred translocation partner in lipoma	protein-coding
chr8-498	chr8	83845464	83845636	+	1	NA	Intergenic	Intergenic	-1091029	NM_022133	64089	Hs.492121	XM_005251282	ENSG00000104497	SNX16	-	sorting nexin 16	protein-coding
chr9-69	chr9	22129893	22130065	+	1	NA	Intergenic	Intergenic	-120667	NM_078487	1030	Hs.72901	NM_004936	ENSG00000147883	CDKN2B	CDK4I|INK4B|MTS2|P15|TP15|p15INK4b	cyclin-dependent kinase inhibitor 2B (p15, inhibits CDK4)	protein-coding
chr4-1574	chr4	163377353	163377525	+	1	NA	Intergenic	MLT1I|LTR|ERVL-MaLR	-292253	NM_001128427	56884	Hs.32452	NM_001128427	ENSG00000168843	FSTL5	-	follistatin-like 5	protein-coding
chr11-1545	chr11	27825005	27825177	+	1	NA	Intergenic	Intergenic	-81486	NM_170731	627	Hs.502182	XM_005253060	ENSG00000176697	BDNF	ANON2|BULN2	brain-derived neurotrophic factor	protein-coding
chr5-2464	chr5	156622736	156622908	+	1	NA	intron (NM_005546, intron 1 of 16)	L1MC4a|LINE|L1	14915	NM_005546	3702	Hs.558348	NM_005546	ENSG00000113263	ITK	EMT|LPFS1|LYK|PSCTK2	IL2-inducible T-cell kinase	protein-coding
chr9-3602	chr9	27253380	27253552	+	1	NA	intron (NR_026679, intron 15 of 16)	L1PA7|LINE|L1	29325	NR_026679	158035	Hs.201554	NR_026679	ENSG00000231459	LINC00032	C9orf14|NCRNA00032	long intergenic non-protein coding RNA 32	ncRNA
chr8-535	chr8	90865579	90865751	+	1	NA	Intergenic	Intergenic	-48431	NM_004337	734	Hs.436445	NM_001126111	ENSG00000164823	OSGIN2	C8orf1|hT41	oxidative stress induced growth inhibitor family member 2	protein-coding
chr13-1650	chr13	86595015	86595187	+	1	NA	Intergenic	Intergenic	-221618	NM_032229	84189	Hs.525105	NM_032229	ENSG00000184564	SLITRK6	DFNMYP	SLIT and NTRK-like family, member 6	protein-coding
chr5-6930	chr5	57244525	57244697	+	1	NA	Intergenic	LTR16C|LTR|ERVL	-49622	NR_109900	101928539	Hs.639385	XR_241798	ENSG00000249584	RP11-478P10.1	-	uncharacterized LOC101928539	ncRNA
chr20-29	chr20	11067006	11067178	+	1	NA	Intergenic	Intergenic	-177172	NR_109866	101929413	Hs.385604	XR_244245	ENSG00000232900	RP4-697P8.3	-	uncharacterized LOC101929413	ncRNA
chr13-1093	chr13	55823204	55823376	+	1	NA	Intergenic	L1MA4|LINE|L1	74701	NR_049804	100846996		NR_049804	ENSG00000264387	MIR5007	-	microRNA 5007	ncRNA
chr9-1046	chr9	107256202	107256374	+	1	NA	Intergenic	(TA)n|Simple_repeat|Simple_repeat	-10256	NM_001004485	138805	Hs.553602	NM_001004485	ENSG00000186881	OR13F1	OR9-6	olfactory receptor, family 13, subfamily F, member 1	protein-coding
chr3-816	chr3	102834673	102834845	+	1	NA	Intergenic	L1MA2|LINE|L1	680900	NM_175056	131368	Hs.352213	XM_005247110	ENSG00000170044	ZPLD1	-	zona pellucida-like domain containing 1	protein-coding
chr11-198	chr11	105729216	105729388	+	1	NA	intron (NM_000829, intron 4 of 16)	L1MA3|LINE|L1	163652	NM_032424	84437	Hs.266782	XM_005271697	ENSG00000170903	MSANTD4	KIAA1826	Myb/SANT-like DNA-binding domain containing 4 with coiled-coils	protein-coding
chr1-1108	chr1	204846358	204846530	+	1	NA	intron (NM_001005388, intron 1 of 29)	MER72|LTR|ERV1	48662	NM_001005388	23114	Hs.13349	XM_005244973	ENSG00000163531	NFASC	NF|NRCAML	neurofascin	protein-coding
chr1-10395	chr1	222878464	222878636	+	1	NA	intron (NM_022831, intron 1 of 9)	intron (NM_022831, intron 1 of 9)	7314	NM_022831	64853	Hs.534965	XM_005273232	ENSG00000186063	AIDA	C1orf80|RP11-378J18.7	axin interactor, dorsalization associated	protein-coding
chr8-120	chr8	110486637	110486809	+	1	NA	intron (NM_177531, intron 50 of 77)	intron (NM_177531, intron 50 of 77)	-65206	NM_198120	9166	Hs.632960	XM_005251097	ENSG00000147654	EBAG9	EB9|PDAF	estrogen receptor binding site associated, antigen, 9	protein-coding
chr7-823	chr7	106611508	106611680	+	1	NA	Intergenic	Intergenic	-73584	NM_002736	5577	Hs.433068	NM_002736	ENSG00000005249	PRKAR2B	PRKAR2|RII-BETA	protein kinase, cAMP-dependent, regulatory, type II, beta	protein-coding
chr2-3820	chr2	54134573	54134745	+	1	NA	intron (NM_014614, intron 24 of 46)	intron (NM_014614, intron 24 of 46)	-47489	NM_006794	10936	Hs.40763	NM_006794	ENSG00000119737	GPR75	GPRchr2|WI31133	G protein-coupled receptor 75	protein-coding
chr18-350	chr18	67225960	67226132	+	1	NA	intron (NM_152721, intron 1 of 7)	L1MD3|LINE|L1	157762	NM_152721	220164	Hs.278285	NM_152721	ENSG00000206052	DOK6	DOK5L|HsT3226	docking protein 6	protein-coding
chr3-317	chr3	86816049	86816221	+	1	NA	Intergenic	Intergenic	224122	NM_016206	389136	Hs.744116	XM_005264752	ENSG00000206538	VGLL3	VGL-3|VGL3	vestigial like 3 (Drosophila)	protein-coding
chr2-6652	chr2	216097820	216097992	+	1	NA	Intergenic	L1ME3D|LINE|L1	-78773	NM_004044	471	Hs.90280	NM_004044	ENSG00000138363	ATIC	AICAR|AICARFT|HEL-S-70p|IMPCHASE|PURH	5-aminoimidazole-4-carboxamide ribonucleotide formyltransferase/IMP cyclohydrolase	protein-coding
chr1-321	chr1	69864461	69864633	+	1	NA	Intergenic	L2c|LINE|L2	-361311	NM_020794	57554	Hs.479658	XM_005271060	ENSG00000033122	LRRC7	DENSIN	leucine rich repeat containing 7	protein-coding
chr10-2637	chr10	5133470	5133642	+	1	NA	intron (NM_001253908, intron 1 of 8)	MLT1D|LTR|ERVL-MaLR	-3012	NM_001253909	8644	Hs.78183	XM_005252637	ENSG00000196139	AKR1C3	DD3|DDX|HA1753|HAKRB|HAKRe|HSD17B5|PGFS|hluPGFS	aldo-keto reductase family 1, member C3	protein-coding
chr3-4208	chr3	98347264	98347436	+	1	NA	Intergenic	Intergenic	-34895	NM_000097	1371	Hs.476982	XM_005247125	ENSG00000080819	CPOX	CPO|CPX|HCP	coproporphyrinogen oxidase	protein-coding
chr11-51	chr11	23768492	23768664	+	1	NA	Intergenic	Intergenic	-327842	NR_107021	102465860		NR_107021		MIR8054	hsa-mir-8054	microRNA mir-8054	ncRNA
chr10-1951	chr10	68454879	68455051	+	1	NA	intron (NM_001127384, intron 9 of 17)	intron (NM_001127384, intron 9 of 17)	-230827	NM_178011	347731	Hs.652155	XM_005269771		LRRTM3	-	leucine rich repeat transmembrane neuronal 3	protein-coding
chr20-84	chr20	21183800	21183972	+	1	NA	intron (NR_109956, intron 3 of 7)	L1MC5|LINE|L1	15041	NR_109956	101929591	Hs.656066	XR_244252	ENSG00000232712	RP4-777D9.2	RP5-872K7.7	uncharacterized LOC101929591	ncRNA
chr8-482	chr8	79537220	79537392	+	1	NA	Intergenic	L1MC4a|LINE|L1	-40976	NM_016010	51101	Hs.271876	XM_005251256	ENSG00000104427	ZC2HC1A	C8orf70|FAM164A	zinc finger, C2HC-type containing 1A	protein-coding
chr11-289	chr11	31017159	31017331	+	1	NA	Intergenic	L1MD3|LINE|L1	-3012	NM_020869	100506627	Hs.730375	NM_198462		DCDC5	-	doublecortin domain containing 5	protein-coding
chr1-3485	chr1	88885509	88885681	+	1	NA	Intergenic	L1MB3|LINE|L1	-264327	NM_006256	5586	Hs.440833	XM_005271031	ENSG00000065243	PKN2	PAK2|PRK2|PRKCL2|PRO2042|Pak-2	protein kinase N2	protein-coding
chr2-334	chr2	50283376	50283548	+	1	NA	intron (NM_001135659, intron 20 of 23)	intron (NM_001135659, intron 20 of 23)	291432	NM_138735	9378	Hs.637685	XM_005264642	ENSG00000179915	NRXN1	Hs.22998|PTHSL2|SCZD17	neurexin 1	protein-coding
chr20-92	chr20	33040704	33040876	+	1	NA	intron (NM_031483, intron 12 of 24)	intron (NM_031483, intron 12 of 24)	-13340	NR_030374	693229		NR_030374		MIR644A	MIR644|MIRN644|hsa-mir-644|hsa-mir-644a	microRNA 644a	ncRNA
chr11-748	chr11	40505030	40505202	+	1	NA	intron (NM_020929, intron 2 of 4)	L1MC4a|LINE|L1	-190436	NR_047673	57689	Hs.745123	XM_005253030	ENSG00000148948	LRRC4C	NGL-1|NGL1	leucine rich repeat containing 4C	protein-coding
chr8-224	chr8	89106581	89106753	+	1	NA	intron (NM_005941, intron 6 of 9)	intron (NM_005941, intron 6 of 9)	-220371	NM_152418	138009	Hs.371738	NM_152418	ENSG00000176566	DCAF4L2	WDR21C	DDB1 and CUL4 associated factor 4-like 2	protein-coding
chr5-3541	chr5	80353985	80354157	+	1	NA	intron (NM_006909, intron 2 of 26)	intron (NM_006909, intron 2 of 26)	-97345	NR_105015	102524628	Hs.737159	NG_030334		LOC102524628	-	uncharacterized LOC102524628	ncRNA
chr2-1456	chr2	18019280	18019452	+	1	NA	Intergenic	Intergenic	21580	NM_001105569	343930	Hs.705359	NM_001105569	ENSG00000151379	MSGN1	MSOG	mesogenin 1	protein-coding
chr1-512	chr1	198233276	198233448	+	1	NA	exon (NM_133494, exon 5 of 10)	exon (NM_133494, exon 5 of 10)	107254	NM_133494	140609	Hs.745083	NM_133494	ENSG00000151414	NEK7	-	NIMA-related kinase 7	protein-coding
chr8-1630	chr8	143944817	143944989	+	1	NA	Intergenic	L1PB4|LINE|L1	16333	NM_001026213	1584	Hs.184927	XM_005250807	ENSG00000160882	CYP11B1	CPN1|CYP11B|FHI|P450C11	cytochrome P450, family 11, subfamily B, polypeptide 1	protein-coding
chr6-164	chr6	114921223	114921395	+	1	NA	Intergenic	L1MEg|LINE|L1	-537268	NM_153612	222537	Hs.645477	XM_005266862	ENSG00000249853	HS3ST5	3-OST-5|3OST5|HS3OST5|NBLA04021	heparan sulfate (glucosamine) 3-O-sulfotransferase 5	protein-coding
chr3-1367	chr3	27351987	27352159	+	1	NA	intron (NM_199347, intron 10 of 24)	intron (NM_199347, intron 10 of 24)	58839	NM_199347	152110	Hs.743887	XM_005264896	ENSG00000163491	NEK10	-	NIMA-related kinase 10	protein-coding
chr6-5801	chr6	46833316	46833488	+	1	NA	intron (NM_001098518, intron 13 of 20)	L2c|LINE|L2	56312	NM_001098518	221395	Hs.362806	XM_005248892	ENSG00000069122	GPR116	KPG_001	G protein-coupled receptor 116	protein-coding
chr5-43	chr5	45273288	45273460	+	1	NA	intron (NM_021072, intron 6 of 7)	intron (NM_021072, intron 6 of 7)	422846	NM_021072	348980	Hs.353176	NM_021072		HCN1	BCNG-1|BCNG1|HAC-2	hyperpolarization activated cyclic nucleotide-gated potassium channel 1	protein-coding
chr14-2896	chr14	56251778	56251950	+	1	NA	intron (NR_026796, intron 3 of 3)	L1MC4a|LINE|L1	11528	NR_026796	645687	Hs.569345	NR_026796		LINC00520	C14orf34	long intergenic non-protein coding RNA 520	ncRNA
chr5-478	chr5	161743596	161743768	+	1	NA	Intergenic	(TC)n|Simple_repeat|Simple_repeat	249034	NM_198904	2566	Hs.7195	XM_005265870	ENSG00000113327	GABRG2	CAE2|ECA2|GEFSP3	gamma-aminobutyric acid (GABA) A receptor, gamma 2	protein-coding
chr12-685	chr12	103987614	103987786	+	1	NA	intron (NM_017564, intron 2 of 68)	L4|LINE|RTE	6631	NM_017564	55576	Hs.408249	NM_017564	ENSG00000136011	STAB2	FEEL2|FELE-2|FELL2|FEX2|HARE	stabilin 2	protein-coding
chr11-127	chr11	26330175	26330347	+	1	NA	Intergenic	L2c|LINE|L2	-23417	NM_031418	63982	Hs.91791	XM_005253063	ENSG00000134343	ANO3	C11orf25|DYT23|DYT24|TMEM16C	anoctamin 3	protein-coding
chr1-10564	chr1	234364753	234364925	+	1	NA	intron (NM_173508, intron 2 of 7)	MER103C|DNA|hAT-Charlie	-77374	NR_039818	100616380		NR_039818		MIR4671	-	microRNA 4671	ncRNA
chr8-1971	chr8	40463562	40463734	+	1	NA	intron (NM_001135731, intron 4 of 5)	L1PB1|LINE|L1	291695	NM_024645	79698	Hs.591850	XM_005273643	ENSG00000165061	ZMAT4	-	zinc finger, matrin-type 4	protein-coding
chr6-4985	chr6	160637437	160637609	+	1	NA	TTS (NM_003058)	TTS (NM_003058)	42440	NM_003058	6582	Hs.436385	NM_003058	ENSG00000112499	SLC22A2	2002-10-01	solute carrier family 22 (organic cation transporter), member 2	protein-coding
chr4-4369	chr4	40477949	40478121	+	1	NA	intron (NM_001098634, intron 2 of 6)	intron (NM_001098634, intron 2 of 6)	26101	NR_039966	100616274		NR_039966	ENSG00000263642	MIR4802	-	microRNA 4802	ncRNA
chrX-22	chrX	55930425	55930597	+	1	NA	Intergenic	L2c|LINE|L2	186401	NM_006064	10325	Hs.50282	XM_005261973	ENSG00000083750	RRAGB	RAGB|bA465E19.1	Ras-related GTP binding B	protein-coding
chr17-108	chr17	67293436	67293608	+	1	NA	intron (NM_172232, intron 9 of 38)	intron (NM_172232, intron 9 of 38)	18252	NM_018672	23461	Hs.731824	XM_005257177	ENSG00000154265	ABCA5	ABC13|EST90625	ATP-binding cassette, sub-family A (ABC1), member 5	protein-coding
chr13-310	chr13	81466360	81466532	+	1	NA	Intergenic	Intergenic	-551360	NM_005842	10253	Hs.18676	XM_005266217	ENSG00000136158	SPRY2	hSPRY2	sprouty homolog 2 (Drosophila)	protein-coding
chr8-447	chr8	74344783	74344955	+	1	NA	intron (NM_001164383, intron 8 of 9)	intron (NM_001164383, intron 8 of 9)	12560	NR_038406	100128126	Hs.679921	NR_038406	ENSG00000253302	STAU2-AS1	RP11-181D18.2	STAU2 antisense RNA 1	ncRNA
chr7-2119	chr7	124731834	124732006	+	1	NA	Intergenic	Intergenic	-92703	NR_110188	101928283	Hs.566650	XR_242339	ENSG00000237764	RP11-3B12.2	-	uncharacterized LOC101928283	ncRNA
chr10-2361	chr10	108823589	108823761	+	1	NA	intron (NM_001206571, intron 1 of 24)	intron (NM_001206571, intron 1 of 24)	100791	NM_001206570	114815	Hs.591915	XM_005269473	ENSG00000108018	SORCS1	hSorCS	sortilin-related VPS10 domain containing receptor 1	protein-coding
chr8-2108	chr8	59378879	59379051	+	1	NA	Intergenic	Intergenic	33755	NM_000780	1581	Hs.1644	NM_000780	ENSG00000167910	CYP7A1	CP7A|CYP7|CYPVII	cytochrome P450, family 7, subfamily A, polypeptide 1	protein-coding
chr11-1368	chr11	18106795	18106967	+	1	NA	intron (NM_138421, intron 9 of 11)	L1M5|LINE|L1	20757	NM_138421	113174	Hs.591998	XM_005252767	ENSG00000166788	SAAL1	SPACIA1	serum amyloid A-like 1	protein-coding
chr4-2673	chr4	99737405	99737577	+	1	NA	Intergenic	MER41-int|LTR|ERV1	112752	NM_001130678	1977	Hs.249718	NM_001130678		EIF4E	AUTS19|CBP|EIF4E1|EIF4EL1|EIF4F	eukaryotic translation initiation factor 4E	protein-coding
chr2-116	chr2	141265988	141266160	+	1	NA	intron (NM_018557, intron 52 of 90)	intron (NM_018557, intron 52 of 90)	1611180	NR_033658	647012	Hs.639411	NR_033658		YY1P2	-	YY1 transcription factor pseudogene 2	pseudo
chr2-1765	chr2	59036410	59036582	+	1	NA	intron (NR_033873, intron 2 of 13)	intron (NR_033873, intron 2 of 13)	288608	NR_033873	400955	Hs.503210	NR_033873	ENSG00000233723	LINC01122	AC007092.1	long intergenic non-protein coding RNA 1122	ncRNA
chr5-5817	chr5	17746843	17747015	+	1	NA	Intergenic	L2a|LINE|L2	-359510	NR_033975	401177	Hs.508311	NR_033975	ENSG00000250822	LOC401177	-	uncharacterized LOC401177	ncRNA
chr6-55	chr6	50397147	50397319	+	1	NA	Intergenic	L3|LINE|CR1	-284024	NM_172238	83741	Hs.434107	NM_172238	ENSG00000008197	TFAP2D	TFAP2BL1	transcription factor AP-2 delta (activating enhancer binding protein 2 delta)	protein-coding
chr12-194	chr12	69657913	69658085	+	1	NA	intron (NM_007007, intron 9 of 9)	intron (NM_007007, intron 9 of 9)	8999	NR_031692	100302182		NR_031692		MIR1279	MIRN1279|hsa-mir-1279	microRNA 1279	ncRNA
chr11-1648	chr11	32821193	32821365	+	1	NA	Intergenic	Intergenic	-5075	NM_001008391	493860	Hs.706808	NM_001008391	ENSG00000186714	CCDC73	NY-SAR-79	coiled-coil domain containing 73	protein-coding
chr5-68	chr5	107449831	107450003	+	1	NA	intron (NM_001163315, intron 6 of 8)	intron (NM_001163315, intron 6 of 8)	267882	NM_001163315	64839	Hs.657225	XM_005272048	ENSG00000145743	FBXL17	FBXO13|Fbl17|Fbx13	F-box and leucine-rich repeat protein 17	protein-coding
chr8-538	chr8	91191524	91191696	+	1	NA	Intergenic	Intergenic	-42106	NR_051989	100874052	Hs.571514	NR_051989	ENSG00000253394	LINC00534	RP11-1058B10.1	long intergenic non-protein coding RNA 534	ncRNA
chr12-411	chr12	39713467	39713639	+	1	NA	intron (NM_001173463, intron 26 of 33)	intron (NM_001173463, intron 26 of 33)	123639	NM_001173463	55605	Hs.374201	XM_005269007	ENSG00000139116	KIF21A	CFEOM1|FEOM1|FEOM3A	kinesin family member 21A	protein-coding
chr4-5242	chr4	89287325	89287497	+	1	NA	Intergenic	Intergenic	-12480	NM_001165136	55008	Hs.529317	XM_005263083	ENSG00000138642	HERC6	-	HECT and RLD domain containing E3 ubiquitin protein ligase family member 6	protein-coding
chr16-344	chr16	55397769	55397941	+	1	NA	Intergenic	Intergenic	39384	NM_024335	79190	Hs.369907	XM_005256137		IRX6	IRX-3|IRX7|IRXB3	iroquois homeobox 6	protein-coding
chr3-5888	chr3	180327333	180327505	+	1	NA	exon (NM_001288582, exon 12 of 13)	exon (NM_001288582, exon 12 of 13)	7501	NM_001288582	151613	Hs.43213	XM_005247129	ENSG00000163728	TTC14	DRDL5813|PRO19630	tetratricopeptide repeat domain 14	protein-coding
chr7-2923	chr7	34158942	34159114	+	1	NA	intron (NM_133468, intron 14 of 15)	intron (NM_133468, intron 14 of 15)	214505	NM_133468	168667	Hs.660998	XM_005249632	ENSG00000164619	BMPER	CRIM3|CV-2|CV2	BMP binding endothelial regulator	protein-coding
chr3-1537	chr3	68827100	68827272	+	1	NA	intron (NM_001005527, intron 3 of 5)	L1MEc|LINE|L1	154575	NM_001005527	151647	Hs.736925	NM_001005527	ENSG00000163377	FAM19A4	TAFA-4|TAFA4	family with sequence similarity 19 (chemokine (C-C motif)-like), member A4	protein-coding
chr4-14329	chr4	161952340	161952512	+	1	NA	Intergenic	Tigger1|DNA|TcMar-Tigger	1132760	NM_020116	56884	Hs.32452	NM_001128427	ENSG00000168843	FSTL5	-	follistatin-like 5	protein-coding
chr7-3050	chr7	44588553	44588725	+	1	NA	Intergenic	L1M4c|LINE|L1	-7725	NM_013389	29881	Hs.567486	XM_005249723	ENSG00000015520	NPC1L1	NPC11L1	NPC1-like 1	protein-coding
chr11-775	chr11	60291507	60291679	+	1	NA	intron (NM_001100909, intron 4 of 5)	intron (NM_001100909, intron 4 of 5)	8707	NM_001278320	503497	Hs.523704	NM_001012417	ENSG00000204979	MS4A13	-	membrane-spanning 4-domains, subfamily A, member 13	protein-coding
chr13-914	chr13	33948149	33948321	+	1	NA	intron (NM_001243476, intron 5 of 17)	L1MB3|LINE|L1	-88334	NM_178006	90627	Hs.721224	XM_005266586	ENSG00000133121	STARD13	ARHGAP37|DLC2|GT650|LINC00464	StAR-related lipid transfer (START) domain containing 13	protein-coding
chr1-1963	chr1	168459990	168460162	+	1	NA	Intergenic	Intergenic	53159	NM_003175	6846	Hs.458346	NM_003175	ENSG00000143185	XCL2	SCM-1b|SCM1B|SCYC2	chemokine (C motif) ligand 2	protein-coding
chr10-2545	chr10	123609658	123609830	+	1	NA	intron (NM_001001976, intron 8 of 11)	intron (NM_001001976, intron 8 of 11)	77834	NM_007041	11101	Hs.632080	XM_005269456	ENSG00000107669	ATE1	-	arginyltransferase 1	protein-coding
chr6-305	chr6	75023538	75023710	+	1	NA	Intergenic	Intergenic	618110	NM_133493	135228	Hs.399891	XM_005248659	ENSG00000156535	CD109	CPAMD7|RP11-525G3.1	CD109 molecule	protein-coding
chr11-891	chr11	88987071	88987243	+	1	NA	intron (NM_000372, intron 3 of 4)	L1PB|LINE|L1	76117	NM_000372	7299	Hs.503555	NM_000372	ENSG00000077498	TYR	ATN|CMM8|OCA1|OCA1A|OCAIA|SHEP3	tyrosinase	protein-coding
chr3-437	chr3	162177493	162177665	+	1	NA	Intergenic	Intergenic	843510	NR_033945	647107	Hs.408584	NR_033945	ENSG00000241369	LINC01192	CT64|RP11-10O22.2	long intergenic non-protein coding RNA 1192	ncRNA
chr3-5492	chr3	166620252	166620424	+	1	NA	Intergenic	Intergenic	477733	NM_001199202	79740	Hs.478143	XM_005247777	ENSG00000169064	ZBBX	-	zinc finger, B-box domain containing	protein-coding
chr6-4065	chr6	114465622	114465794	+	1	NA	Intergenic	Intergenic	-81667	NM_153612	222537	Hs.645477	XM_005266862	ENSG00000249853	HS3ST5	3-OST-5|3OST5|HS3OST5|NBLA04021	heparan sulfate (glucosamine) 3-O-sulfotransferase 5	protein-coding
chr16-526	chr16	10366774	10366946	+	1	NA	Intergenic	Intergenic	-90249	NM_000833	2903	Hs.411472	XM_005255267	ENSG00000183454	GRIN2A	EPND|FESD|GluN2A|LKS|NMDAR2A|NR2A|RP11-297M9.2	glutamate receptor, ionotropic, N-methyl D-aspartate 2A	protein-coding
chr1-1622	chr1	84716537	84716709	+	1	NA	Intergenic	L1M2|LINE|L1	-47426	NM_001010971	148418	Hs.591445	NM_001010971	ENSG00000203943	SAMD13	RP11-376N17.1	sterile alpha motif domain containing 13	protein-coding
chr2-5632	chr2	178515885	178516057	+	1	NA	intron (NM_001077358, intron 18 of 18)	MIRc|SINE|MIR	-32277	NM_152275	92104	Hs.128384	NM_152275		TTC30A	-	tetratricopeptide repeat domain 30A	protein-coding
chr3-12472	chr3	194701264	194701436	+	1	NA	Intergenic	L1ME3C|LINE|L1	-113967	NR_104188	100874528	Hs.581659	NR_104188		XXYLT1-AS1	-	XXYLT1 antisense RNA 1	ncRNA
chr2-1709	chr2	53193459	53193631	+	1	NA	Intergenic	Intergenic	-801384	NM_001008708	494143	Hs.585944	XM_005264336	ENSG00000143942	CHAC2	-	ChaC, cation transport regulator homolog 2 (E. coli)	protein-coding
chr7-3007	chr7	40237575	40237747	+	1	NA	intron (NM_024728, intron 6 of 14)	intron (NM_024728, intron 6 of 14)	63086	NM_001193312	79783	Hs.586313	NM_001193311	ENSG00000175600	SUGCT	C7orf10|DERP13|ORF19	succinylCoA:glutarate-CoA transferase	protein-coding
chr6-2304	chr6	147725914	147726086	+	1	NA	Intergenic	L1MA3|LINE|L1	-103828	NM_001030060	389432	Hs.567973	XM_005266976	ENSG00000203727	SAMD5	dJ875H10.1	sterile alpha motif domain containing 5	protein-coding
chr5-10281	chr5	136848794	136848966	+	1	NA	Intergenic	L1MC4a|LINE|L1	-13862	NM_004598	6695	Hs.596136	XM_005272067	ENSG00000152377	SPOCK1	SPOCK|TESTICAN|TIC1	sparc/osteonectin, cwcv and kazal-like domains proteoglycan (testican) 1	protein-coding
chr6-1243	chr6	46232066	46232238	+	1	NA	intron (NM_001251973, intron 2 of 4)	intron (NM_001251973, intron 2 of 4)	61477	NM_005822	10231	Hs.710016	XM_005248782	ENSG00000172348	RCAN2	CSP2|DSCR1L1|MCIP2|RCN2|ZAKI-4|ZAKI4	regulator of calcineurin 2	protein-coding
chr2-2548	chr2	171843848	171844020	+	1	NA	Intergenic	Intergenic	58898	NM_015530	26003	Hs.431317	XM_005246450	ENSG00000115806	GORASP2	GOLPH6|GRASP55|GRS2|p59	golgi reassembly stacking protein 2, 55kDa	protein-coding
chr16-505	chr16	86920517	86920689	+	1	NA	Intergenic	L1M5|LINE|L1	308488	NM_005250	2300	Hs.533830	NM_005250	ENSG00000176678	FOXL1	FKH6|FKHL11|FREAC7	forkhead box L1	protein-coding
chr7-3899	chr7	105671157	105671329	+	1	NA	exon (NM_152750, exon 18 of 19)	exon (NM_152750, exon 18 of 19)	67586	NM_152750	222256	Hs.150120	XM_005250222	ENSG00000128536	CDHR3	CDH28	cadherin-related family member 3	protein-coding
chr20-408	chr20	34437350	34437522	+	1	NA	intron (NM_016436, intron 4 of 17)	intron (NM_016436, intron 4 of 17)	77513	NM_016436	51230	Hs.517044	XM_005260420	ENSG00000025293	PHF20	C20orf104|GLEA2|HCA58|NZF|TDRD20A|TZP	PHD finger protein 20	protein-coding
chr2-267	chr2	190609341	190609513	+	1	NA	intron (NM_144708, intron 21 of 22)	intron (NM_144708, intron 21 of 22)	-18079	NR_102429	101409258	Hs.738558	NR_102429		OSGEPL1-AS1	-	OSGEPL1 antisense RNA 1	ncRNA
chr2-12726	chr2	196945138	196945310	+	1	NA	Intergenic	Intergenic	-11688	NM_018897	56171	Hs.97403	NM_018897	ENSG00000118997	DNAH7	-	dynein, axonemal, heavy chain 7	protein-coding
chr2-130	chr2	181249525	181249697	+	1	NA	Intergenic	Intergenic	-307220	NR_104322	101669767		XR_241356		SCHLAP1	LINC00913|PCAT11|PCAT114	SWI/SNF complex antagonist associated with prostate cancer 1 (non-protein coding)	ncRNA
chrX-243	chrX	141123717	141123889	+	1	NA	Intergenic	Intergenic	132161	NM_005462	9947	Hs.132194	XM_003846772	ENSG00000155495	MAGEC1	CT7|CT7.1	melanoma antigen family C, 1	protein-coding
chr7-243	chr7	54680543	54680715	+	1	NA	Intergenic	L1M5|LINE|L1	55966	NR_038994	285878	Hs.335933	NR_038994		GS1-18A18.1	-	uncharacterized LOC285878	ncRNA
chr5-10238	chr5	132826832	132827004	+	1	NA	intron (NM_015082, intron 3 of 15)	L1MEe|LINE|L1	-63520	NR_031621	100302134		NR_031621		MIR1289-2	MIRN1289-2|hsa-mir-1289-2	microRNA 1289-2	ncRNA
chr11-5476	chr11	121517513	121517685	+	1	NA	Intergenic	Intergenic	194687	NM_003105	6653	Hs.368592	XM_005271652	ENSG00000137642	SORL1	C11orf32|LR11|LRP9|SORLA|SorLA-1|gp250	sortilin-related receptor, L(DLR class) A repeats containing	protein-coding
chr7-4769	chr7	141417346	141417518	+	1	NA	intron (NM_001105558, intron 3 of 11)	(TATG)n|Simple_repeat|Simple_repeat	9279	NM_001105558	494551	Hs.657927	NM_001105558	ENSG00000214102	WEE2	WEE1B	WEE1 homolog 2 (S. pombe)	protein-coding
chr2-2517	chr2	168585116	168585288	+	1	NA	Intergenic	L1M5|LINE|L1	-89980	NM_020981	8708	Hs.735833	XM_005246931	ENSG00000172318	B3GALT1	beta3Gal-T1	UDP-Gal:betaGlcNAc beta 1,3-galactosyltransferase, polypeptide 1	protein-coding
chr11-600	chr11	21910132	21910304	+	1	NA	Intergenic	Intergenic	-304504	NM_213599	203859	Hs.154329	XM_005252820	ENSG00000171714	ANO5	GDD1|LGMD2L|TMEM16E	anoctamin 5	protein-coding
chr1-1718	chr1	96301793	96301965	+	1	NA	Intergenic	L1MA4A|LINE|L1	361586	NR_033966	440594	Hs.514123	NR_033966	ENSG00000233907	FLJ31662	RP4-617C6.1	uncharacterized LOC440594	ncRNA
chr18-1790	chr18	67031142	67031314	+	1	NA	Intergenic	Intergenic	-37056	NM_152721	220164	Hs.278285	NM_152721	ENSG00000206052	DOK6	DOK5L|HsT3226	docking protein 6	protein-coding
chrX-217	chrX	123091670	123091842	+	1	NA	Intergenic	Intergenic	-2654	NM_001042749	10735	Hs.624663	XM_005262357	ENSG00000101972	STAG2	SA-2|SA2|SCC3B|bA517O1.1	stromal antigen 2	protein-coding
chr7-253	chr7	77877664	77877836	+	1	NA	intron (NM_012301, intron 10 of 21)	L1ME1|LINE|L1	-98809	NR_003680	399670	Hs.568045	NR_003680	ENSG00000231322	RPL13AP17	RPL13A_6_816	ribosomal protein L13a pseudogene 17	pseudo
chr8-1529	chr8	115800756	115800928	+	1	NA	Intergenic	L1MC4|LINE|L1	879397	NM_001282902	7227	Hs.657018	XM_005251046	ENSG00000104447	TRPS1	GC79|LGCR	trichorhinophalangeal syndrome I	protein-coding
chr6-4676	chr6	138295291	138295463	+	1	NA	Intergenic	Intergenic	-106007	NR_049793	100130476	Hs.598050	NR_049793	ENSG00000237499	RP11-356I2.4	-	uncharacterized LOC100130476	ncRNA
chr10-559	chr10	9118912	9119084	+	1	NA	Intergenic	L2a|LINE|L2	-198578	NR_108039	100507163	Hs.649223	XR_109006		LINC00709	-	long intergenic non-protein coding RNA 709	ncRNA
chr18-365	chr18	74044257	74044429	+	1	NA	Intergenic	L1MA5|LINE|L1	162803	NM_014643	9658	Hs.436973	NM_014643	ENSG00000101493	ZNF516	HsT287	zinc finger protein 516	protein-coding
chr1-353	chr1	85028530	85028702	+	1	NA	intron (NM_004388, intron 6 of 6)	intron (NM_004388, intron 6 of 6)	11547	NM_004388	1486	Hs.513557	XM_005270500		CTBS	CTB	chitobiase, di-N-acetyl-	protein-coding
chr7-416	chr7	133668132	133668304	+	1	NA	intron (NM_021807, intron 14 of 17)	MIR|SINE|MIR	-143887	NM_144648	136332	Hs.149774	NM_144648	ENSG00000155530	LRGUK	-	leucine-rich repeats and guanylate kinase domain containing	protein-coding
chr6-1094	chr6	8126776	8126948	+	1	NA	Intergenic	L1PA17|LINE|L1	-24034	NM_004280	9521	Hs.745033	XM_005249486	ENSG00000124802	EEF1E1	AIMP3|P18	eukaryotic translation elongation factor 1 epsilon 1	protein-coding
chr4-2434	chr4	89951114	89951286	+	1	NA	intron (NM_014883, intron 1 of 23)	intron (NM_014883, intron 1 of 23)	27146	NM_014883	10144	Hs.714536	XM_005262681	ENSG00000138640	FAM13A	ARHGAP48|FAM13A1	family with sequence similarity 13, member A	protein-coding
chr7-89	chr7	17886554	17886726	+	1	NA	intron (NM_015132, intron 11 of 25)	intron (NM_015132, intron 11 of 25)	93491	NM_015132	23161	Hs.487648	XM_005249672	ENSG00000071189	SNX13	RGS-PX1	sorting nexin 13	protein-coding
chr7-9258	chr7	139607878	139608050	+	1	NA	intron (NR_029394, intron 3 of 12)	L1MDa|LINE|L1	79012	NR_029394	6916	Hs.520757	NM_001061	ENSG00000059377	TBXAS1	BDPLT14|CYP5|CYP5A1|GHOSAL|THAS|TS|TXAS|TXS	thromboxane A synthase 1 (platelet)	protein-coding
chr7-206	chr7	15045472	15045644	+	1	NA	Intergenic	Intergenic	-164483	NM_004080	1607	Hs.567255	XM_005249628	ENSG00000136267	DGKB	DAGK2|DGK|DGK-BETA	diacylglycerol kinase, beta 90kDa	protein-coding
chr3-989	chr3	148306219	148306391	+	1	NA	Intergenic	MLT1H|LTR|ERVL-MaLR	-109353	NM_009585	185	Hs.744837	NM_000685	ENSG00000144891	AGTR1	AG2S|AGTR1A|AGTR1B|AT1|AT1AR|AT1B|AT1BR|AT1R|AT2R1|AT2R1A|AT2R1B|HAT1R	angiotensin II receptor, type 1	protein-coding
chr2-700	chr2	38484006	38484178	+	1	NA	Intergenic	Intergenic	120340	NM_022374	64225	Hs.727652	NM_001135673	ENSG00000119787	ATL2	ARL3IP2|ARL6IP2|atlastin2	atlastin GTPase 2	protein-coding
chr16-770	chr16	61081134	61081306	+	1	NA	Intergenic	L1PA13|LINE|L1	-687553	NM_001282301	729159		XM_001129515		LOC729159	-	UPF0607 protein ENSP00000381418-like	protein-coding
chr9-206	chr9	103170087	103170259	+	1	NA	Intergenic	Intergenic	-19322	NM_080655	91283	Hs.732964	XM_005252301		MSANTD3	C9orf30	Myb/SANT-like DNA-binding domain containing 3	protein-coding
chr8-476	chr8	78875302	78875474	+	1	NA	Intergenic	Intergenic	-552948	NM_181839	5569	Hs.732129	NM_006823	ENSG00000171033	PKIA	PRKACN1	protein kinase (cAMP-dependent, catalytic) inhibitor alpha	protein-coding
chr5-10262	chr5	135446488	135446660	+	1	NA	Intergenic	Intergenic	-21962	NM_005903	4090	Hs.167700	NM_001001419	ENSG00000113658	SMAD5	DWFC|JV5-1|MADH5	SMAD family member 5	protein-coding
chr8-593	chr8	106834381	106834553	+	1	NA	Intergenic	L1MC4a|LINE|L1	-447939	NM_018002	55074	Hs.701892	XM_005250993	ENSG00000164830	OXR1	TLDC3	oxidation resistance 1	protein-coding
chr13-35	chr13	56133230	56133402	+	1	NA	Intergenic	Intergenic	384727	NR_049804	100846996		NR_049804	ENSG00000264387	MIR5007	-	microRNA 5007	ncRNA
chr5-2522	chr5	164162468	164162640	+	1	NA	Intergenic	Intergenic	265269	NR_105065	102546299	Hs.437730	NR_105065		LOC102546299	-	uncharacterized LOC102546299	ncRNA
chr2-6808	chr2	231425185	231425357	+	1	NA	Intergenic	L1ME3A|LINE|L1	139973	NR_040038	151475	Hs.528154	NR_040038	ENSG00000226125	AC098823.3	-	uncharacterized LOC151475	ncRNA
chr2-5935	chr2	187783612	187783784	+	1	NA	Intergenic	Intergenic	-69801	NM_182521	151112	Hs.375054	NM_182521	ENSG00000163012	ZSWIM2	MEX|ZZZ2	zinc finger, SWIM-type containing 2	protein-coding
chr5-3223	chr5	58312448	58312620	+	1	NA	intron (NM_001197219, intron 6 of 14)	intron (NM_001197219, intron 6 of 14)	-16775	NM_001197223	5144	Hs.117545	XM_005248537	ENSG00000113448	PDE4D	ACRDYS2|DPDE3|HSPDE4D|PDE43|PDE4DN2|STRK1	phosphodiesterase 4D, cAMP-specific	protein-coding
chr15-371	chr15	52692952	52693124	+	1	NA	intron (NM_000259, intron 9 of 40)	L1MC4|LINE|L1	-105043	NM_018728	55930	Hs.487036	NM_018728	ENSG00000128833	MYO5C	-	myosin VC	protein-coding
chr6-1248	chr6	47294750	47294922	+	1	NA	Intergenic	L1MA8|LINE|L1	-17153	NM_014452	27242	Hs.443577	NM_014452	ENSG00000146072	TNFRSF21	BM-018|CD358|DR6	tumor necrosis factor receptor superfamily, member 21	protein-coding
chr3-12483	chr3	196177824	196177996	+	1	NA	Intergenic	MamGypLTR1d|LTR|Gypsy	-18565	NM_015562	26043	Hs.518524	XM_005269316		UBXN7	UBXD7	UBX domain protein 7	protein-coding
chr2-1153	chr2	182574774	182574946	+	1	NA	Intergenic	Intergenic	-29468	NM_002500	4760	Hs.709709	NM_002500	ENSG00000162992	NEUROD1	BETA2|BHF-1|MODY6|NEUROD|bHLHa3	neuronal differentiation 1	protein-coding
chr13-157	chr13	34072530	34072702	+	1	NA	intron (NM_001243476, intron 4 of 17)	intron (NM_001243476, intron 4 of 17)	178316	NM_001243476	90627	Hs.721224	XM_005266586	ENSG00000133121	STARD13	ARHGAP37|DLC2|GT650|LINC00464	StAR-related lipid transfer (START) domain containing 13	protein-coding
chr12-3257	chr12	96821412	96821584	+	1	NA	Intergenic	Intergenic	-27132	NM_001170464	5128	Hs.506415	NM_001170464	ENSG00000059758	CDK17	PCTAIRE2|PCTK2	cyclin-dependent kinase 17	protein-coding
chr6-1386	chr6	65514930	65515102	+	1	NA	intron (NM_001142800, intron 22 of 42)	intron (NM_001142800, intron 22 of 42)	-496295	NM_001271675	441155	Hs.546686	NM_001271675		LOC441155	-	zinc finger CCCH-type domain-containing-like	protein-coding
chr4-10696	chr4	90013854	90014026	+	1	NA	Intergenic	Intergenic	-20028	NM_145715	166815	Hs.58924	XM_005262789	ENSG00000180346	TIGD2	HEL106	tigger transposable element derived 2	protein-coding
chr17-304	chr17	10606883	10607055	+	1	NA	intron (NM_020233, intron 1 of 3)	intron (NM_020233, intron 1 of 3)	6042	NM_020233	56985	Hs.708369	XM_005256738		ADPRM	C17orf48|NBLA03831	ADP-ribose/CDP-alcohol diphosphatase, manganese-dependent	protein-coding
chr1-1268	chr1	51055777	51055949	+	1	NA	intron (NM_007051, intron 9 of 18)	L1M3|LINE|L1	-166744	NM_032110	63950	Hs.334481	NM_032110	ENSG00000142700	DMRTA2	-	DMRT-like family A2	protein-coding
chr14-623	chr14	56918376	56918548	+	1	NA	Intergenic	L1MC4a|LINE|L1	-128049	NM_017799	54916	Hs.497253	XM_005267771	ENSG00000070269	TMEM260	C14orf101	transmembrane protein 260	protein-coding
chr13-4607	chr13	48845828	48846000	+	1	NA	Intergenic	Ricksha_0|DNA|MuDR	31883	NR_046414	100862704	Hs.374221	NR_046414	ENSG00000231473	LINC00441	RP11-305D15.2	long intergenic non-protein coding RNA 441	ncRNA
chr10-3110	chr10	29399864	29400036	+	1	NA	Intergenic	L2a|LINE|L2	-178040	NM_032517	84569	Hs.558572	XM_005252627	ENSG00000120563	LYZL1	KAAG648|LYC2|PRO1278|bA534G20.1	lysozyme-like 1	protein-coding
chr1-393	chr1	98720978	98721150	+	1	NA	intron (NR_046088, intron 2 of 2)	L1P4|LINE|L1	44797	NR_046088	729987	Hs.683961	NR_046088	ENSG00000226053	RP5-1070A16.1	-	uncharacterized LOC729987	ncRNA
chr6-4652	chr6	136387287	136387459	+	1	NA	intron (NM_018945, intron 2 of 12)	intron (NM_018945, intron 2 of 12)	184076	NM_138419	113115	Hs.121536	NM_001099286	ENSG00000146410	MTFR2	DUFD1|FAM54A	mitochondrial fission regulator 2	protein-coding
chr20-62	chr20	9348120	9348292	+	1	NA	intron (NM_182797, intron 7 of 35)	intron (NM_182797, intron 7 of 35)	59759	NM_000933	5332	Hs.472101	XM_005260722	ENSG00000101333	PLCB4	ARCND2|PI-PLC	phospholipase C, beta 4	protein-coding
chr4-3641	chr4	171903401	171903573	+	1	NA	Intergenic	L1MB7|LINE|L1	-58266	NR_038838	100506122	Hs.434205	NR_038838	ENSG00000248872	RP11-344G13.1	-	uncharacterized LOC100506122	ncRNA
chr2-247	chr2	175719370	175719542	+	1	NA	intron (NR_038133, intron 5 of 11)	MIRb|SINE|MIR	-7110	NM_001206602	1123	Hs.380138	XM_005246250	ENSG00000128656	CHN1	ARHGAP2|CHN|DURS2|NC|RHOGAP2	chimerin 1	protein-coding
chr9-992	chr9	86679632	86679804	+	1	NA	Intergenic	MLT1A|LTR|ERVL-MaLR	84081	NM_024945	80010	Hs.726327	XM_005252211	ENSG00000178966	RMI1	BLAP75|C9orf76|FAAP75|RP11-346I8.1	RecQ mediated genome instability 1	protein-coding
chr16-191	chr16	59507506	59507678	+	1	NA	Intergenic	L1PA13|LINE|L1	281503	NR_028471	644649	Hs.729577	NR_028471		APOOP5	-	apolipoprotein O pseudogene 5	pseudo
chr7-226	chr7	27003987	27004159	+	1	NA	Intergenic	Intergenic	-99732	NM_003930	8935	Hs.610137	XM_005249901	ENSG00000005020	SKAP2	PRAP|RA70|SAPS|SCAP2|SKAP-HOM|SKAP55R	src kinase associated phosphoprotein 2	protein-coding
chr9-847	chr9	31494485	31494657	+	1	NA	Intergenic	Intergenic	-890030	NM_002197	48	Hs.567229	XM_005251476	ENSG00000122729	ACO1	ACONS|HEL60|IREB1|IREBP|IREBP1|IRP1	aconitase 1, soluble	protein-coding
chr3-89	chr3	16859346	16859518	+	1	NA	Intergenic	Intergenic	-67020	NM_001144382	23228	Hs.741267	NM_001144382	ENSG00000154822	PLCL2	PLCE2	phospholipase C-like 2	protein-coding
chr2-305	chr2	26320614	26320786	+	1	NA	intron (NM_016131, intron 1 of 5)	L1M5|LINE|L1	63971	NM_016131	10890	Hs.467960	NM_016131	ENSG00000084733	RAB10	-	RAB10, member RAS oncogene family	protein-coding
chr4-8212	chr4	22928626	22928798	+	1	NA	Intergenic	Intergenic	213000	NM_001277225	57733	Hs.653107	NM_001128432	ENSG00000249948	GBA3	CBG|CBGL1|GLUC|KLRP	glucosidase, beta, acid 3	protein-coding
chr4-2848	chr4	113775329	113775501	+	1	NA	intron (NM_001127493, intron 1 of 46)	intron (NM_001127493, intron 1 of 46)	36176	NM_001127493	287	Hs.620557	XM_005262941	ENSG00000145362	ANK2	ANK-2|LQT4|brank-2	ankyrin 2, neuronal	protein-coding
chr8-1889	chr8	33216613	33216785	+	1	NA	Intergenic	L1MC4|LINE|L1	113965	NM_032664	84750	Hs.458713	XM_005273664	ENSG00000172728	FUT10	-	fucosyltransferase 10 (alpha (1,3) fucosyltransferase)	protein-coding
chr18-1617	chr18	59494617	59494789	+	1	NA	intron (NM_173557, intron 1 of 1)	intron (NM_173557, intron 1 of 1)	65601	NM_173557	220441	Hs.667457	XM_005266650		RNF152	-	ring finger protein 152	protein-coding
chr13-283	chr13	70385511	70385683	+	1	NA	intron (NM_001286725, intron 5 of 9)	L1PA5|LINE|L1	-295748	NR_002717	6315	Hs.676453	NR_002717		ATXN8OS	KLHL1AS|NCRNA00003|SCA8	ATXN8 opposite strand (non-protein coding)	ncRNA
chr12-322	chr12	7604658	7604830	+	1	NA	Intergenic	Intergenic	-7995	NM_174941	283316	Hs.631727	XM_005253348	ENSG00000177675	CD163L1	CD163B|M160	CD163 molecule-like 1	protein-coding
chr9-378	chr9	39060138	39060310	+	1	NA	Intergenic	Intergenic	228076	NM_033655	79937	Hs.604441	XM_005251584	ENSG00000106714	CNTNAP3	CASPR3|CNTNAP3A|RP11-138L21.1|RP11-290L7.1	contactin associated protein-like 3	protein-coding
chr6-712	chr6	88256738	88256910	+	1	NA	intron (NM_020320, intron 6 of 19)	MIR|SINE|MIR	42911	NM_020320	57038	Hs.485910	XM_005248735	ENSG00000146282	RARS2	ArgRS|DALRD2|PCH6|PRO1992|RARSL|dJ382I10.6	arginyl-tRNA synthetase 2, mitochondrial	protein-coding
chr2-3401	chr2	22780419	22780591	+	1	NA	Intergenic	Intergenic	-827793	NM_052920	114818	Hs.130593	NM_025067	ENSG00000119771	KLHL29	KBTBD9	kelch-like family member 29	protein-coding
chr2-906	chr2	124871528	124871700	+	1	NA	intron (NM_130773, intron 1 of 23)	L1ME3B|LINE|L1	88750	NM_130773	129684	Hs.660653	NM_130773	ENSG00000155052	CNTNAP5	caspr5	contactin associated protein-like 5	protein-coding
chr15-266	chr15	25624413	25624585	+	1	NA	intron (NM_000462, intron 5 of 13)	MIR|SINE|MIR	26154	NM_130838	7337	Hs.598862	XM_005268267	ENSG00000114062	UBE3A	ANCR|AS|E6-AP|EPVE6AP|HPVE6A	ubiquitin protein ligase E3A	protein-coding
chr14-3359	chr14	75590431	75590603	+	1	NA	intron (NM_033116, intron 2 of 21)	intron (NM_033116, intron 2 of 21)	3261	NM_033116	91754	Hs.7200	XM_005268208	ENSG00000119638	NEK9	NERCC|NERCC1|Nek8	NIMA-related kinase 9	protein-coding
chr11-88	chr11	116915723	116915895	+	1	NA	intron (NM_025164, intron 1 of 23)	intron (NM_025164, intron 1 of 23)	53322	NM_025164	23387	Hs.167451	XM_005271481	ENSG00000160584	SIK3	QSK|SIK-3	SIK family kinase 3	protein-coding
chr8-1166	chr8	85049641	85049813	+	1	NA	Intergenic	L1ME3E|LINE|L1	-45726	NM_001100393	138046	Hs.121663	XM_005251169	ENSG00000184672	RALYL	HNRPCL3	RALY RNA binding protein-like	protein-coding
chr9-3094	chr9	15579875	15580047	+	1	NA	intron (NM_173550, intron 4 of 25)	intron (NM_173550, intron 4 of 25)	26864	NM_173550	203238	Hs.17267	XM_005251397	ENSG00000164989	CCDC171	C9orf93|bA536D16.1|bA778P13.1	coiled-coil domain containing 171	protein-coding
chr12-1189	chr12	78012613	78012785	+	1	NA	Intergenic	Intergenic	-212370	NM_001024383	89795	Hs.655301	XM_005269214	ENSG00000067798	NAV3	POMFIL1|STEERIN3|unc53H3	neuron navigator 3	protein-coding
chr1-8214	chr1	145529915	145530087	+	1	NA	intron (NM_003637, intron 5 of 29)	(TA)n|Simple_repeat|Simple_repeat	5011	NM_003637	8515	Hs.158237	XM_005272977	ENSG00000143127	ITGA10	PRO827	integrin, alpha 10	protein-coding
chr2-480	chr2	166046094	166046266	+	1	NA	intron (NM_001081677, intron 1 of 27)	intron (NM_001081677, intron 1 of 27)	14397	NM_001081677	6328	Hs.435274	NM_001081676	ENSG00000153253	SCN3A	NAC3|Nav1.3	sodium channel, voltage-gated, type III, alpha subunit	protein-coding
chr3-31	chr3	172540284	172540456	+	1	NA	Intergenic	Intergenic	71895	NM_001258315	1894	Hs.518299	XM_005247175	ENSG00000114346	ECT2	ARHGEF31	epithelial cell transforming sequence 2 oncogene	protein-coding
chr9-13	chr9	76358622	76358794	+	1	NA	Intergenic	Intergenic	591927	NM_000700	301	Hs.494173	XM_005251950	ENSG00000135046	ANXA1	ANX1|LPC1	annexin A1	protein-coding
chr3-3248	chr3	44260798	44260970	+	1	NA	Intergenic	L1PA13|LINE|L1	-22494	NM_001145030	375337	Hs.132125	NM_001145030	ENSG00000173769	TOPAZ1	C3orf77	testis and ovary specific PAZ domain containing 1	protein-coding
chr1-3887	chr1	108038838	108039010	+	1	NA	Intergenic	Intergenic	192202	NM_001079874	10451	Hs.267659	XM_005270358	ENSG00000134215	VAV3	-	vav 3 guanine nucleotide exchange factor	protein-coding
chr1-1308	chr1	60086863	60087035	+	1	NA	intron (NR_103473, intron 10 of 16)	MLT1B|LTR|ERVL-MaLR	105648	NM_001278224	55277	Hs.444301	NM_001113411	ENSG00000172456	FGGY	-	FGGY carbohydrate kinase domain containing	protein-coding
chr15-2446	chr15	90223344	90223516	+	1	NA	promoter-TSS (NM_001145311)	promoter-TSS (NM_001145311)	-782	NM_002666	5346	Hs.103253	XM_005254934	ENSG00000166819	PLIN1	FPLD4|PERI|PLIN	perilipin 1	protein-coding
chr5-1488	chr5	62748340	62748512	+	1	NA	Intergenic	L1MEc|LINE|L1	509693	NM_000524	3350	Hs.247940	NM_000524		HTR1A	5-HT-1A|5-HT1A|5HT1a|ADRB2RL1|ADRBRL1|G-21|PFMCD	5-hydroxytryptamine (serotonin) receptor 1A, G protein-coupled	protein-coding
chr5-7047	chr5	61066577	61066749	+	1	NA	Intergenic	Intergenic	-35138	NR_105000	100506526	Hs.662277	XR_108602	ENSG00000251575	LOC100506526	-	uncharacterized LOC100506526	ncRNA
chr3-6589	chr3	25713326	25713498	+	1	NA	Intergenic	MER103C|DNA|hAT-Charlie	-6982	NR_039644	100616477		NR_039644	ENSG00000264219	MIR4442	-	microRNA 4442	ncRNA
chr11-2641	chr11	124389822	124389994	+	1	NA	Intergenic	L2|LINE|L2	23642	NM_001005195	219858	Hs.553634	NM_001005195	ENSG00000170953	OR8B12	OR11-317	olfactory receptor, family 8, subfamily B, member 12	protein-coding
chr9-4542	chr9	90561286	90561458	+	1	NA	Intergenic	L1MA10|LINE|L1	28323	NM_001039803	23552	Hs.522274	XM_005251858	ENSG00000156345	CDK20	CCRK|CDCH|P42|PNQALRE	cyclin-dependent kinase 20	protein-coding
chr2-9137	chr2	87108200	87108372	+	1	NA	intron (NR_037931, intron 7 of 14)	L1PB3|LINE|L1	-19239	NM_172213	926	Hs.405667	XR_244970	ENSG00000172116	CD8B	CD8B1|LEU2|LY3|LYT3|P37	CD8b molecule	protein-coding
chr21-54	chr21	28627320	28627492	+	1	NA	Intergenic	L1M5|LINE|L1	-287967	NM_007038	11096	Hs.58324	NM_007038	ENSG00000154736	ADAMTS5	ADAM-TS 11|ADAM-TS 5|ADAM-TS5|ADAMTS-11|ADAMTS-5|ADAMTS11|ADMP-2	ADAM metallopeptidase with thrombospondin type 1 motif, 5	protein-coding
chr7-2301	chr7	158706909	158707081	+	1	NA	exon (NM_018051, exon 14 of 25)	exon (NM_018051, exon 14 of 25)	57726	NM_018051	55112	Hs.389945	XM_005249549	ENSG00000126870	WDR60	FAP163|SRPS6	WD repeat domain 60	protein-coding
chr4-1243	chr4	113607941	113608113	+	1	NA	Intergenic	Intergenic	-38314	NR_029857	442894		NR_029857	ENSG00000249532	MIR302B	MIRN302B	microRNA 302b	ncRNA
chr5-11120	chr5	171511729	171511901	+	1	NA	intron (NM_005990, intron 10 of 18)	Tigger4a|DNA|TcMar-Tigger	-77938	NM_033645	23291	Hs.484138	XM_005265855	ENSG00000072803	FBXW11	BTRC2|BTRCP2|FBW1B|FBXW1B|Fbw11|Hos	F-box and WD repeat domain containing 11	protein-coding
chr5-1481	chr5	62227434	62227606	+	1	NA	Intergenic	L3|LINE|CR1	352958	NM_181506	100130733	Hs.721348	NM_181506	ENSG00000186105	LRRC70	SLRN	leucine rich repeat containing 70	protein-coding
chr2-2898	chr2	194447638	194447810	+	1	NA	Intergenic	L1ME4a|LINE|L1	-761269	NR_110222	101927406	Hs.385793	XR_241369	ENSG00000225539	AC018799.1	-	uncharacterized LOC101927406	ncRNA
chr5-855	chr5	104189080	104189252	+	1	NA	Intergenic	Intergenic	-246009	NR_000039	9366	Hs.158296	NR_000039	ENSG00000232159	RAB9BP1	RAB9P1	RAB9B, member RAS oncogene family pseudogene 1	pseudo
chr18-489	chr18	26235705	26235877	+	1	NA	Intergenic	Intergenic	-478346	NM_001792	1000	Hs.606106	XM_005258181	ENSG00000170558	CDH2	CD325|CDHN|CDw325|NCAD	cadherin 2, type 1, N-cadherin (neuronal)	protein-coding
chr5-581	chr5	33965369	33965541	+	1	NA	intron (NM_001012509, intron 2 of 5)	intron (NM_001012509, intron 2 of 5)	19325	NM_016180	51151	Hs.278962	XM_005248311	ENSG00000164175	SLC45A2	1A1|AIM1|MATP|OCA4|SHEP5	solute carrier family 45, member 2	protein-coding
chr15-1599	chr15	42957173	42957345	+	1	NA	intron (NM_020759, intron 13 of 32)	MER5A|DNA|hAT-Charlie	72158	NM_138477	146059	Hs.599232	XM_005254176	ENSG00000140326	CDAN1	CDA1|CDAI|DLT|PRO1295	codanin 1	protein-coding
chr6-1070	chr6	165490394	165490566	+	1	NA	Intergenic	Intergenic	232631	NM_144980	168090	Hs.144734	XM_005266838	ENSG00000112539	C6orf118	bA85G2.1|dJ416F21.2	chromosome 6 open reading frame 118	protein-coding
chr12-85	chr12	74177476	74177648	+	1	NA	Intergenic	Intergenic	508849	NR_038300	100507377	Hs.738728	NR_038300	ENSG00000251138	RP11-81H3.2	-	uncharacterized LOC100507377	ncRNA
chr7-1386	chr7	38529388	38529560	+	1	NA	intron (NM_139316, intron 5 of 19)	L1MB1|LINE|L1	141693	NM_001635	273	Hs.592182	XM_005249702	ENSG00000078053	AMPH	AMPH1	amphiphysin	protein-coding
chr13-223	chr13	58969579	58969751	+	1	NA	Intergenic	Intergenic	763876	NM_001040429	27253	Hs.106511	XM_005266357	ENSG00000118946	PCDH17	PCDH68|PCH68	protocadherin 17	protein-coding
chr3-3380	chr3	62734894	62735066	+	1	NA	intron (NM_003716, intron 3 of 29)	intron (NM_003716, intron 3 of 29)	126084	NM_003716	8618	Hs.654933	XM_005265519	ENSG00000163618	CADPS	CADPS1|CAPS|CAPS1	Ca++-dependent secretion activator	protein-coding
chr12-614	chr12	86247869	86248041	+	1	NA	Intergenic	L1ME2z|LINE|L1	-17637	NM_005447	9182	Hs.527881	NM_005447	ENSG00000198774	RASSF9	P-CIP1|PAMCI|PCIP1	Ras association (RalGDS/AF-6) domain family (N-terminal) member 9	protein-coding
chr3-1610	chr3	78153601	78153773	+	1	NA	Intergenic	L1ME2|LINE|L1	914922	NM_001145845	6091	Hs.744218	NM_001145845	ENSG00000169855	ROBO1	DUTT1|SAX3	roundabout, axon guidance receptor, homolog 1 (Drosophila)	protein-coding
chr8-257	chr8	109983409	109983581	+	1	NA	Intergenic	L1MA4A|LINE|L1	-116158	NM_003301	7201	Hs.3022	NM_003301	ENSG00000174417	TRHR	TRH-R	thyrotropin-releasing hormone receptor	protein-coding
chr6-10	chr6	170489255	170489427	+	1	NA	Intergenic	(GA)n|Simple_repeat|Simple_repeat	82316	NR_002787	154449	Hs.447751	NR_002787	ENSG00000230960	RP5-1086L22.1	-	uncharacterized LOC154449	ncRNA
chrX-153	chrX	83362595	83362767	+	1	NA	exon (NM_014496, exon 13 of 22)	exon (NM_014496, exon 13 of 22)	80262	NM_014496	27330	Hs.234478	XM_005262123		RPS6KA6	PP90RSK4|RSK4	ribosomal protein S6 kinase, 90kDa, polypeptide 6	protein-coding
chr10-1873	chr10	64351395	64351567	+	1	NA	intron (NM_199452, intron 1 of 6)	intron (NM_199452, intron 1 of 6)	71274	NM_199452	22891	Hs.22653	NM_014951	ENSG00000138311	ZNF365	Su48|UAN|ZNF365D	zinc finger protein 365	protein-coding
chr10-701	chr10	52698857	52699029	+	1	NA	Intergenic	Intergenic	-51968	NM_001098512	5592	Hs.407535	XM_005269970	ENSG00000185532	PRKG1	1|AAT8|PKG|PRKG1B|PRKGR1B|cGK|cGK 1|cGK1|cGKI|cGKI-BETA|cGKI-alpha	protein kinase, cGMP-dependent, type I	protein-coding
chr3-3267	chr3	48845139	48845311	+	1	NA	intron (NM_004157, intron 1 of 10)	intron (NM_004157, intron 1 of 10)	40045	NM_004157	5576	Hs.631923	XM_005265313	ENSG00000114302	PRKAR2A	PKR2|PRKAR2	protein kinase, cAMP-dependent, regulatory, type II, alpha	protein-coding
chr10-53	chr10	118138162	118138334	+	1	NA	intron (NM_198515, intron 8 of 8)	intron (NM_198515, intron 8 of 8)	-49176	NM_001011709	119548	Hs.276724	NM_001011709	ENSG00000203837	PNLIPRP3	-	pancreatic lipase-related protein 3	protein-coding
chr19-59	chr19	52348055	52348227	+	1	NA	Intergenic	Intergenic	43048	NM_001135590	84765	Hs.729135	NM_001135590	ENSG00000161551	ZNF577	-	zinc finger protein 577	protein-coding
chr14-3741	chr14	88068068	88068240	+	1	NA	Intergenic	Intergenic	391461	NM_001201401	2581	Hs.513439	XM_005267501	ENSG00000054983	GALC	-	galactosylceramidase	protein-coding
chr8-3664	chr8	137212505	137212677	+	1	NA	Intergenic	L2|LINE|L2	742875	NM_006558	10656	Hs.444558	XM_005250757	ENSG00000131773	KHDRBS3	Etle|SALP|SLM-2|SLM2|T-STAR|TSTAR|etoile	KH domain containing, RNA binding, signal transduction associated 3	protein-coding
chr6-2599	chr6	21285794	21285966	+	1	NA	Intergenic	L1MB5|LINE|L1	226243	NR_103790	100874531	Hs.738315	NR_103790		LINC00581	-	long intergenic non-protein coding RNA 581	ncRNA
chr5-1455	chr5	58643057	58643229	+	1	NA	intron (NM_001165899, intron 3 of 16)	intron (NM_001165899, intron 3 of 16)	9584	NM_001197219	5144	Hs.117545	XM_005248537	ENSG00000113448	PDE4D	ACRDYS2|DPDE3|HSPDE4D|PDE43|PDE4DN2|STRK1	phosphodiesterase 4D, cAMP-specific	protein-coding
chr7-2234	chr7	137234408	137234580	+	1	NA	intron (NM_004717, intron 20 of 33)	intron (NM_004717, intron 20 of 33)	-205948	NM_002825	5764	Hs.371249	XM_005250515	ENSG00000105894	PTN	HARP|HBGF8|HBNF|NEGF1	pleiotrophin	protein-coding
chr12-422	chr12	45037558	45037730	+	1	NA	intron (NM_001145107, intron 14 of 20)	intron (NM_001145107, intron 14 of 20)	231800	NM_001145109	4753	Hs.505326	XM_005268905	ENSG00000184613	NELL2	NRP2	NEL-like 2 (chicken)	protein-coding
chr14-271	chr14	55898135	55898307	+	1	NA	intron (NM_199047, intron 4 of 6)	intron (NM_199047, intron 4 of 6)	9042	NM_199047	387332	Hs.528278	NM_199047		TBPL2	TBP2|TRF3	TATA box binding protein like 2	protein-coding
chr7-1809	chr7	96253564	96253736	+	1	NA	intron (NR_038948, intron 4 of 4)	intron (NR_038948, intron 4 of 4)	40000	NR_038948	100506136	Hs.729869	NR_038948		RP11-682N22.1	-	uncharacterized LOC100506136	ncRNA
chr18-26	chr18	63824838	63825010	+	1	NA	Intergenic	L1MEf|LINE|L1	406767	NM_004361	1005	Hs.657522	NM_004361	ENSG00000081138	CDH7	CDH7L1	cadherin 7, type 2	protein-coding
chr4-262	chr4	136397565	136397737	+	1	NA	Intergenic	Intergenic	411597	NR_103762	100507528	Hs.730081	NR_103762	ENSG00000248330	LINC00613	RP11-782E2.1	long intergenic non-protein coding RNA 613	ncRNA
chr7-537	chr7	19833441	19833613	+	1	NA	Intergenic	L1M3a|LINE|L1	-21123	NM_152774	256130	Hs.487670	XM_005249692	ENSG00000173452	TMEM196	-	transmembrane protein 196	protein-coding
chr3-131	chr3	86258702	86258874	+	1	NA	Intergenic	Intergenic	231573	NR_046939	100873773		NR_046939	ENSG00000252055	RNU6-69P	RNU6-69	RNA, U6 small nuclear 69, pseudogene	snRNA
chr5-3062	chr5	43163769	43163941	+	1	NA	intron (NM_003432, intron 6 of 7)	intron (NM_003432, intron 6 of 7)	-28315	NM_153361	167359	Hs.25845	NM_153361	ENSG00000177453	NIM1K	NIM1	NIM1 serine/threonine protein kinase	protein-coding
chr4-1703	chr4	190440871	190441043	+	1	NA	Intergenic	(TCTCTG)n|Simple_repeat|Simple_repeat	-421017	NM_004477	2483	Hs.203772	XM_005262879	ENSG00000109536	FRG1	FRG1A|FSG1	FSHD region gene 1	protein-coding
chr11-3940	chr11	73698052	73698224	+	1	NA	Intergenic	Intergenic	-4249	NM_003355	7351	Hs.80658	NM_003355		UCP2	BMIQ4|SLC25A8|UCPH	uncoupling protein 2 (mitochondrial, proton carrier)	protein-coding
chrX-115	chrX	26720850	26721022	+	1	NA	Intergenic	Intergenic	144482	NR_001559	139538	Hs.447377	NR_001559	ENSG00000259849	VENTXP1	CT18|NA88A|VENTX2P1	VENT homeobox pseudogene 1	pseudo
chr4-3133	chr4	131610189	131610361	+	1	NA	Intergenic	L1MC1|LINE|L1	1592993	NM_001099783	132321	Hs.567679	XM_005262734	ENSG00000151470	C4orf33	-	chromosome 4 open reading frame 33	protein-coding
chr6-2552	chr6	18598979	18599151	+	1	NA	Intergenic	Intergenic	27050	NR_030312	693125		NR_030312	ENSG00000207775	MIR548A1	MIRN548A1	microRNA 548a-1	ncRNA
chr2-5198	chr2	161032195	161032367	+	1	NA	intron (NM_001282355, intron 4 of 12)	MER82|DNA|TcMar-Tigger	24543	NM_001282389	3694	Hs.470399	XM_005246537	ENSG00000115221	ITGB6	-	integrin, beta 6	protein-coding
chr8-66	chr8	25492025	25492197	+	1	NA	Intergenic	L1MB8|LINE|L1	175598	NM_152562	157313	Hs.33366	XM_005273417	ENSG00000184661	CDCA2	Repo-Man	cell division cycle associated 2	protein-coding
chr15-2441	chr15	89501939	89502111	+	1	NA	Intergenic	Ricksha|DNA|MuDR	-45362	NM_001114614	4240	Hs.3745	XM_005254917	ENSG00000140545	MFGE8	BA46|EDIL1|HMFG|HsT19888|MFG-E8|MFGM|OAcGD3S|SED1|SPAG10|hP47	milk fat globule-EGF factor 8 protein	protein-coding
chr4-2844	chr4	113381813	113381985	+	1	NA	Intergenic	L1PA15|LINE|L1	55429	NM_024019	63973	Hs.744415	NM_024019	ENSG00000178403	NEUROG2	Atoh4|Math4A|NGN2|bHLHa8|ngn-2	neurogenin 2	protein-coding
chr11-44	chr11	128075098	128075270	+	1	NA	Intergenic	Intergenic	317021	NM_005238	2113	Hs.369438	XM_005271428	ENSG00000134954	ETS1	ETS-1|EWSR2	v-ets avian erythroblastosis virus E26 oncogene homolog 1	protein-coding
chr7-6211	chr7	39379766	39379938	+	1	NA	intron (NM_007252, intron 6 of 10)	intron (NM_007252, intron 6 of 10)	66093	NR_046711	100861520	Hs.571292	NR_046711	ENSG00000224122	POU6F2-AS1	-	POU6F2 antisense RNA 1	ncRNA
chr14-854	chr14	23045400	23045572	+	1	NA	intron (NM_001344, intron 1 of 2)	L1MB3|LINE|L1	12657	NM_001344	1603	Hs.82890	NM_001344	ENSG00000129562	DAD1	OST2	defender against cell death 1	protein-coding
chr13-432	chr13	49847485	49847657	+	1	NA	intron (NR_036439, intron 4 of 8)	intron (NR_036439, intron 4 of 8)	25524	NM_030911	81602	Hs.388220	NM_001193478	ENSG00000102543	CDADC1	NYD-SP15|bA103J18.1	cytidine and dCMP deaminase domain containing 1	protein-coding
chr7-3105	chr7	52045073	52045245	+	1	NA	Intergenic	Intergenic	-660644	NM_001287436	23242	Hs.99141	XM_005271749	ENSG00000106078	COBL	-	cordon-bleu WH2 repeat protein	protein-coding
chr10-2418	chr10	112932097	112932269	+	1	NA	Intergenic	L1PREC2|LINE|L1	95393	NM_000681	150	Hs.249159	NM_000681	ENSG00000150594	ADRA2A	ADRA2|ADRA2R|ADRAR|ALPHA2AAR|ZNF32	adrenoceptor alpha 2A	protein-coding
chr6-600	chr6	56401964	56402136	+	1	NA	intron (NM_183380, intron 52 of 93)	intron (NM_183380, intron 52 of 93)	105644	NM_015548	667	Hs.735651	XM_005249310	ENSG00000151914	DST	BP240|BPA|BPAG1|CATX-15|CATX15|D6S1101|DMH|DT|EBSB2|HSAN6|MACF2	dystonin	protein-coding
chr14-190	chr14	38206419	38206591	+	1	NA	Intergenic	Charlie17a|DNA|hAT-Charlie	-142180	NM_004496	3169	Hs.163484	XM_005267575	ENSG00000129514	FOXA1	HNF3A|TCF3A	forkhead box A1	protein-coding
chr10-5254	chr10	120757107	120757279	+	1	NA	Intergenic	L1MEg|LINE|L1	-32035	NM_199461	340719	Hs.591918	NM_001009553	ENSG00000188613	NANOS1	NOS1|SPGF12	nanos homolog 1 (Drosophila)	protein-coding
chr14-3043	chr14	60987554	60987726	+	1	NA	Intergenic	Intergenic	11702	NM_007374	4990	Hs.194756	NM_007374		SIX6	MCOPCT2|OPTX2|Six9	SIX homeobox 6	protein-coding
chr7-1928	chr7	114907479	114907651	+	1	NA	Intergenic	L1MC4a|LINE|L1	345356	NM_001166345	29969	Hs.741413	XM_005250300	ENSG00000135272	MDFIC	HIC	MyoD family inhibitor domain containing	protein-coding
chr2-8640	chr2	69685018	69685190	+	1	NA	TTS (NM_014911)	TTS (NM_014911)	-20344	NR_045631	27247	Hs.430439	XM_005264260	ENSG00000169599	NFU1	HIRIP|HIRIP5|MMDS1|NIFUC|Nfu|NifU	NFU1 iron-sulfur cluster scaffold homolog (S. cerevisiae)	protein-coding
chr11-332	chr11	72629809	72629981	+	1	NA	intron (NM_014824, intron 9 of 19)	intron (NM_014824, intron 9 of 19)	104444	NM_033388	89849	Hs.653186	XM_005274376	ENSG00000168010	ATG16L2	ATG16B|WDR80	autophagy related 16-like 2 (S. cerevisiae)	protein-coding
chr6-715	chr6	89214972	89215144	+	1	NA	Intergenic	L1MEf|LINE|L1	-339291	NM_001160258	1268	Hs.75110	XM_005248649	ENSG00000118432	CNR1	CANN6|CB-R|CB1|CB1A|CB1K5|CB1R|CNR	cannabinoid receptor 1 (brain)	protein-coding
chr17-407	chr17	47838944	47839116	+	1	NA	intron (NM_030802, intron 1 of 7)	intron (NM_030802, intron 1 of 7)	2488	NM_030802	81558	Hs.514308	NM_030802	ENSG00000121104	FAM117A	-	family with sequence similarity 117, member A	protein-coding
chr12-3398	chr12	111961773	111961945	+	1	NA	intron (NM_002973, intron 6 of 24)	L1MC4a|LINE|L1	75621	NM_002973	6311	Hs.76253	XM_005253924	ENSG00000204842	ATXN2	ASL13|ATX2|SCA2|TNRC13	ataxin 2	protein-coding
chr10-677	chr10	43256788	43256960	+	1	NA	Intergenic	MIR3|SINE|MIR	-21080	NM_014753	9790	Hs.10848	XM_005271846	ENSG00000165733	BMS1	BMS1L	BMS1 ribosome biogenesis factor	protein-coding
chr6-1223	chr6	41786986	41787158	+	1	NA	intron (NM_018561, intron 3 of 6)	intron (NM_018561, intron 3 of 6)	31891	NM_001134493	100188893	Hs.731633	NM_001134493		TOMM6	OBTP	translocase of outer mitochondrial membrane 6 homolog (yeast)	protein-coding
chr7-7475	chr7	90888979	90889151	+	1	NA	Intergenic	Intergenic	-4718	NM_003505	8321	Hs.94234	NM_003505	ENSG00000157240	FZD1	-	frizzled family receptor 1	protein-coding
chr6-1198	chr6	29381728	29381900	+	1	NA	Intergenic	L1PREC2|LINE|L1	13695	NM_013937	26531	Hs.676010	XM_005249001	ENSG00000204694	OR11A1	6M1-18|OR11A2|dJ994E9.6|hs6M1-18	olfactory receptor, family 11, subfamily A, member 1	protein-coding
chr3-12213	chr3	186749694	186749866	+	1	NA	intron (NM_003032, intron 1 of 6)	MIRb|SINE|MIR	10115	NM_003032	6480	Hs.207459	XM_005247717	ENSG00000073849	ST6GAL1	SIAT1|ST6GalI|ST6N	ST6 beta-galactosamide alpha-2,6-sialyltranferase 1	protein-coding
chr15-309	chr15	37859285	37859457	+	1	NA	Intergenic	L1MDa|LINE|L1	-368086	NM_152453	145942	Hs.179646	XM_005254168	ENSG00000166069	TMCO5A	TMCO5	transmembrane and coiled-coil domains 5A	protein-coding
chr6-8283	chr6	113140312	113140484	+	1	NA	Intergenic	L1ME4a|LINE|L1	471866	NM_001013734	442247	Hs.448264	NM_001013734	ENSG00000251258	RFPL4B	RNF211|RP11-506B6.6	ret finger protein-like 4B	protein-coding
chr4-13543	chr4	142104249	142104421	+	1	NA	Intergenic	Intergenic	-37714	NM_014487	27309	Hs.120766	XM_005262933	ENSG00000109445	ZNF330	HSA6591|NOA36	zinc finger protein 330	protein-coding
chr14-936	chr14	32028036	32028208	+	1	NA	Intergenic	Intergenic	-2469	NM_025152	80224	Hs.288981	XM_005268099	ENSG00000151413	NUBPL	C14orf127|IND1|huInd1	nucleotide binding protein-like	protein-coding
chr3-4463	chr3	109712822	109712994	+	1	NA	Intergenic	Intergenic	584071	NM_001145553	401082	Hs.477089	NM_001145553		FLJ25363	RP11-702L6.4	uncharacterized LOC401082	ncRNA
chr6-1064	chr6	163395400	163395572	+	1	NA	intron (NM_001080378, intron 3 of 5)	intron (NM_001080378, intron 3 of 5)	246484	NM_001080379	135138	Hs.25791	XM_005266824	ENSG00000112530	PACRG	GLUP|HAK005771|PARK2CRG|RP3-495O10.2	PARK2 co-regulated	protein-coding
chr16-211	chr16	63899302	63899474	+	1	NA	Intergenic	L1MC3|LINE|L1	1256531	NM_001797	1009	Hs.116471	XM_005255761		CDH11	CAD11|CDHOB|OB|OSF-4	cadherin 11, type 2, OB-cadherin (osteoblast)	protein-coding
chr2-9294	chr2	108796046	108796218	+	1	NA	Intergenic	Intergenic	-67519	NM_001008743	442038	Hs.535156	NM_001008743	ENSG00000196228	SULT1C3	ST1C3	sulfotransferase family, cytosolic, 1C, member 3	protein-coding
chr15-412	chr15	60040511	60040683	+	1	NA	Intergenic	L1MC4a|LINE|L1	-58955	NM_004330	663	Hs.646490	XM_005254607	ENSG00000140299	BNIP2	BNIP-2|NIP2	BCL2/adenovirus E1B 19kDa interacting protein 2	protein-coding
chr5-692	chr5	79795383	79795555	+	1	NA	intron (NM_205548, intron 1 of 5)	intron (NM_205548, intron 1 of 5)	11669	NM_205548	167555	Hs.592674	XM_005248454	ENSG00000152380	FAM151B	UNQ9217	family with sequence similarity 151, member B	protein-coding
chr10-292	chr10	19811900	19812072	+	1	NA	intron (NM_001142308, intron 31 of 39)	MIR|SINE|MIR	-293386	NM_001282736	84898	Hs.733859	XM_005252629	ENSG00000120594	PLXDC2	TEM7R	plexin domain containing 2	protein-coding
chr13-236	chr13	61978848	61979020	+	1	NA	Intergenic	Intergenic	10721	NM_022843	64881	Hs.391781	NM_022843	ENSG00000197991	PCDH20	PCDH13	protocadherin 20	protein-coding
chr11-5379	chr11	112766274	112766446	+	1	NA	Intergenic	Intergenic	-65609	NM_181351	4684	Hs.733031	NM_000615	ENSG00000149294	NCAM1	CD56|MSK39|NCAM	neural cell adhesion molecule 1	protein-coding
chr1-3473	chr1	87741640	87741812	+	1	NA	Intergenic	Intergenic	-52425	NM_006769	8543	Hs.436792	XM_005271291	ENSG00000143013	LMO4	-	LIM domain only 4	protein-coding
chr8-1230	chr8	90985058	90985230	+	1	NA	intron (NM_002485, intron 5 of 15)	intron (NM_002485, intron 5 of 15)	11755	NM_002485	4683	Hs.492208	XM_005250923	ENSG00000104320	NBN	AT-V1|AT-V2|ATV|NBS|NBS1|P95	nibrin	protein-coding
chr2-6796	chr2	229641747	229641919	+	1	NA	Intergenic	Intergenic	494224	NM_017933	55022	Hs.745038	NM_001100818	ENSG00000153823	PID1	NYGGF4|P-CLI1|PCLI1	phosphotyrosine interaction domain containing 1	protein-coding
chr6-733	chr6	92988489	92988661	+	1	NA	Intergenic	Intergenic	-588429	NR_104154	101929083	Hs.586238	XR_241877		CASC6	RP3-433F14.3	cancer susceptibility candidate 6 (non-protein coding)	ncRNA
chr4-7217	chr4	158559847	158560019	+	1	NA	Intergenic	L1M1|LINE|L1	66291	NR_026992	340017	Hs.428275	NR_026992	ENSG00000234111	RP11-364P22.1	-	uncharacterized LOC340017	ncRNA
chr1-2673	chr1	35725623	35725795	+	1	NA	Intergenic	Intergenic	-8859	NM_005095	9202	Hs.269211	XM_005271328	ENSG00000146463	ZMYM4	CDIR|MYM|ZNF198L3|ZNF262	zinc finger, MYM-type 4	protein-coding
chr6-385	chr6	112700935	112701107	+	1	NA	Intergenic	Intergenic	32489	NM_001013734	442247	Hs.448264	NM_001013734	ENSG00000251258	RFPL4B	RNF211|RP11-506B6.6	ret finger protein-like 4B	protein-coding
chr19-7	chr19	36066530	36066702	+	1	NA	Intergenic	LSU-rRNA_Hsa|rRNA|rRNA	-12056	NM_000704	495	Hs.36992	NM_000704	ENSG00000105675	ATP4A	ATP6A	ATPase, H+/K+ exchanging, alpha polypeptide	protein-coding
chr18-2227	chr18	23573162	23573334	+	1	NA	Intergenic	Intergenic	97363	NM_001007559	6760	Hs.129261	XM_005258334	ENSG00000141380	SS18	SSXT|SYT	synovial sarcoma translocation, chromosome 18	protein-coding
chrX-143	chrX	67381967	67382139	+	1	NA	intron (NM_002547, intron 15 of 24)	L1ME3E|LINE|L1	271246	NM_002547	4983	Hs.128824	XM_005262270	ENSG00000079482	OPHN1	ARHGAP41|MRX60|OPN1	oligophrenin 1	protein-coding
chr4-92	chr4	94434254	94434426	+	1	NA	intron (NM_001286838, intron 11 of 14)	intron (NM_001286838, intron 11 of 14)	-315738	NM_005172	474	Hs.532680	NM_005172	ENSG00000172238	ATOH1	ATH1|HATH1|MATH-1|bHLHa14	atonal homolog 1 (Drosophila)	protein-coding
chr2-4392	chr2	102911019	102911191	+	1	NA	Intergenic	Intergenic	-16857	NM_001282408	9173	Hs.731651	NM_001282408	ENSG00000115602	IL1RL1	DER4|FIT-1|IL33R|ST2|ST2L|ST2V|T1	interleukin 1 receptor-like 1	protein-coding
chr1-5552	chr1	31076438	31076610	+	1	NA	Intergenic	L2a|LINE|L2	-115095	NR_034182	100129196	Hs.659751	NR_034182	ENSG00000186056	MATN1-AS1	RP5-1166H10.2	MATN1 antisense RNA 1	ncRNA
chr2-10361	chr2	151506855	151507027	+	1	NA	Intergenic	MER20B|DNA|hAT-Charlie	21530	NR_110245	101929282	Hs.126866	XR_241329		AC104777.4	-	uncharacterized LOC101929282	ncRNA
chr4-2754	chr4	105562475	105562647	+	1	NA	Intergenic	Intergenic	-146503	NM_025212	80319	Hs.12248	NM_025212	ENSG00000168772	CXXC4	IDAX	CXXC finger protein 4	protein-coding
chr2-6822	chr2	235124749	235124921	+	1	NA	Intergenic	Intergenic	165489	NM_006944	6694	Hs.444488	XM_005246102	ENSG00000072080	SPP2	SPP-24|SPP24	secreted phosphoprotein 2, 24kDa	protein-coding
chr6-544	chr6	29310655	29310827	+	1	NA	Intergenic	Intergenic	13313	NM_030876	81696	Hs.666316	NM_030876	ENSG00000243729	OR5V1	6M1-21|hs6M1-21	olfactory receptor, family 5, subfamily V, member 1	protein-coding
chr5-9635	chr5	118601255	118601427	+	1	NA	Intergenic	Intergenic	-3046	NM_001286817	25816	Hs.656274	XM_005271952		TNFAIP8	GG2-1|MDC-3.13|NDED|SCC-S2|SCCS2	tumor necrosis factor, alpha-induced protein 8	protein-coding
chr7-5670	chr7	19274078	19274250	+	1	NA	Intergenic	Intergenic	-89120	NM_152898	222894	Hs.592168	XM_005249656	ENSG00000146618	FERD3L	N-TWIST|NATO3|NTWIST|bHLHa31	Fer3-like bHLH transcription factor	protein-coding
chr7-495	chr7	14317265	14317437	+	1	NA	intron (NM_145695, intron 22 of 23)	L1MA7|LINE|L1	-286301	NM_001163148	2115	Hs.22634	XM_005249635	ENSG00000006468	ETV1	ER81	ets variant 1	protein-coding
chr9-4975	chr9	116983738	116983910	+	1	NA	intron (NM_032888, intron 13 of 60)	intron (NM_032888, intron 13 of 60)	12110	NR_030255	619556		NR_030255		MIR455	MIRN455|hsa-mir-455	microRNA 455	ncRNA
chr12-1895	chr12	25300727	25300899	+	1	NA	intron (NM_001082973, intron 6 of 14)	intron (NM_001082973, intron 6 of 14)	47281	NM_001082973	55259	Hs.407771	XM_005253406	ENSG00000118307	CASC1	LAS1|PPP1R54	cancer susceptibility candidate 1	protein-coding
chr3-12	chr3	168675922	168676094	+	1	NA	Intergenic	Intergenic	56275	NR_109989	100507661	Hs.65918	XR_108509	ENSG00000242268	RP11-368I23.2	-	uncharacterized LOC100507661	ncRNA
chr8-164	chr8	51467715	51467887	+	1	NA	intron (NM_001287814, intron 11 of 16)	intron (NM_001287814, intron 11 of 16)	643462	NM_018967	54212	Hs.591869	XM_005251261	ENSG00000147481	SNTG1	G1SYN|SYN4	syntrophin, gamma 1	protein-coding
chr7-6511	chr7	64238894	64239066	+	1	NA	Intergenic	L1M1|LINE|L1	-15786	NR_073389	7697	Hs.184080	NM_001160183	ENSG00000197008	ZNF138	pHZ-32	zinc finger protein 138	protein-coding
chr1-2687	chr1	40667664	40667836	+	1	NA	intron (NM_012421, intron 4 of 7)	MIRb|SINE|MIR	40709	NM_012421	6018	Hs.205627	NM_012421	ENSG00000117000	RLF	ZN-15L|ZNF292L	rearranged L-myc fusion	protein-coding
chr2-1041	chr2	161515433	161515605	+	1	NA	Intergenic	L1ME1|LINE|L1	-165201	NM_002897	5937	Hs.708357	XM_005246737	ENSG00000153250	RBMS1	C2orf12|HCC-4|MSSP|MSSP-1|MSSP-2|MSSP-3|SCR2|YC1	RNA binding motif, single stranded interacting protein 1	protein-coding
chr2-8966	chr2	80526036	80526208	+	1	NA	intron (NM_001282598, intron 7 of 17)	intron (NM_001282598, intron 7 of 17)	5365	NM_178839	347730	Hs.591580	XR_244930	ENSG00000162951	LRRTM1	-	leucine rich repeat transmembrane neuronal 1	protein-coding
chr11-2894	chr11	11225449	11225621	+	1	NA	Intergenic	L1M7|LINE|L1	149369	NM_001256686	283106	Hs.741126	NR_002207	ENSG00000254598	CSNK2A3	CSNK2A1P	casein kinase 2, alpha 3 polypeptide	protein-coding
chr1-1915	chr1	150784809	150784981	+	1	NA	intron (NM_001286036, intron 21 of 21)	intron (NM_001286036, intron 21 of 21)	-3978	NM_000396	1513	Hs.632466	NM_000396	ENSG00000143387	CTSK	CTS02|CTSO|CTSO1|CTSO2|PKND|PYCD	cathepsin K	protein-coding
chr6-1582	chr6	88815177	88815349	+	1	NA	Intergenic	L2c|LINE|L2	39793	NM_033181	1268	Hs.75110	XM_005248649	ENSG00000118432	CNR1	CANN6|CB-R|CB1|CB1A|CB1K5|CB1R|CNR	cannabinoid receptor 1 (brain)	protein-coding
chr2-2567	chr2	174732750	174732922	+	1	NA	Intergenic	Intergenic	96111	NM_001017371	6670	Hs.531587	XM_005246801	ENSG00000172845	SP3	SPR2	Sp3 transcription factor	protein-coding
chr6-1193	chr6	27958090	27958262	+	1	NA	Intergenic	L2|LINE|L2	33157	NM_012367	26212	Hs.532145	NM_012367	ENSG00000124657	OR2B6	OR2B1|OR2B1P|OR2B5|OR2B6P|OR5-40|OR5-41|OR6-31|dJ408B20.2	olfactory receptor, family 2, subfamily B, member 6	protein-coding
chr18-143	chr18	56411393	56411565	+	1	NA	intron (NM_173844, intron 13 of 15)	intron (NM_173844, intron 13 of 15)	72861	NM_173844	10892	Hs.601217	XM_005266644	ENSG00000172175	MALT1	IMD12|MLT|MLT1	mucosa associated lymphoid tissue lymphoma translocation gene 1	protein-coding
chr7-337	chr7	106830459	106830631	+	1	NA	intron (NM_001244262, intron 7 of 10)	intron (NM_001244262, intron 7 of 10)	21085	NM_012257	26959	Hs.162032	XM_005250266	ENSG00000105856	HBP1	-	HMG-box transcription factor 1	protein-coding
chr6-719	chr6	89544026	89544198	+	1	NA	intron (NM_003800, intron 11 of 15)	intron (NM_003800, intron 11 of 15)	129236	NM_001286426	8732	Hs.627135	XM_005248767	ENSG00000111880	RNGTT	CAP1A|HCE|HCE1|hCAP	RNA guanylyltransferase and 5'-phosphatase	protein-coding
chr11-3882	chr11	58145922	58146094	+	1	NA	Intergenic	L1MA5|LINE|L1	-19466	NM_001005489	219965	Hs.554517	NM_001005489	ENSG00000197786	OR5B17	OR11-237|OR5B20P	olfactory receptor, family 5, subfamily B, member 17	protein-coding
chr18-1641	chr18	61706735	61706907	+	1	NA	Intergenic	Intergenic	-64504	NR_033881	284294	Hs.385642	NR_033881	ENSG00000267134	RP11-146N18.1	-	uncharacterized LOC284294	ncRNA
chr5-1806	chr5	92197761	92197933	+	1	NA	Intergenic	Intergenic	708652	NR_015369	441094	Hs.457407	NR_015369	ENSG00000237187	NR2F1-AS1	-	NR2F1 antisense RNA 1	ncRNA
chr3-3250	chr3	44450610	44450782	+	1	NA	3' UTR (NM_001282915, exon 11 of 11)	3' UTR (NM_001282915, exon 11 of 11)	68466	NM_181489	353274	Hs.250481	XM_005265102	ENSG00000185219	ZNF445	ZKSCAN15|ZNF168|ZSCAN47	zinc finger protein 445	protein-coding
chr20-409	chr20	35689679	35689851	+	1	NA	intron (NM_002895, intron 8 of 21)	intron (NM_002895, intron 8 of 21)	34638	NM_002895	5933	Hs.207745	NM_002895	ENSG00000080839	RBL1	CP107|PRB1|p107	retinoblastoma-like 1 (p107)	protein-coding
chr3-211	chr3	185877035	185877207	+	1	NA	intron (NM_001080745, intron 23 of 23)	L1M6|LINE|L1	-50220	NM_004454	2119	Hs.43697	XM_005247210	ENSG00000244405	ETV5	ERM	ets variant 5	protein-coding
chr17-784	chr17	41733179	41733351	+	1	NA	intron (NM_001040002, intron 2 of 3)	L1MB2|LINE|L1	5666	NM_013999	4222	Hs.438	NM_001040002	ENSG00000005102	MEOX1	KFS2|MOX1	mesenchyme homeobox 1	protein-coding
chr10-1440	chr10	29488029	29488201	+	1	NA	Intergenic	MER44A|DNA|TcMar-Tigger	-89875	NM_032517	84569	Hs.558572	XM_005252627	ENSG00000120563	LYZL1	KAAG648|LYC2|PRO1278|bA534G20.1	lysozyme-like 1	protein-coding
chr3-2275	chr3	149849654	149849826	+	1	NA	Intergenic	Intergenic	-106566	NR_110168	101927992	Hs.534682	XR_241591	ENSG00000244541	RP11-167H9.6	-	uncharacterized LOC101927992	ncRNA
chr17-103	chr17	63895744	63895916	+	1	NA	intron (NM_001199165, intron 20 of 26)	intron (NM_001199165, intron 20 of 26)	-73169	NM_001037325	201134	Hs.408676	XM_005257119	ENSG00000154240	CEP112	CCDC46|MACOCO	centrosomal protein 112kDa	protein-coding
chr5-6573	chr5	41947260	41947432	+	1	NA	Intergenic	Intergenic	21990	NM_033484	26272	Hs.165575	XM_005248287	ENSG00000151876	FBXO4	FBX4	F-box protein 4	protein-coding
chr1-6535	chr1	75186321	75186493	+	1	NA	intron (NM_001130042, intron 4 of 9)	intron (NM_001130042, intron 4 of 9)	-12429	NM_001162916	127253	Hs.348411	NM_001162916	ENSG00000162623	TYW3	C1orf171	tRNA-yW synthesizing protein 3 homolog (S. cerevisiae)	protein-coding
chr6-370	chr6	105071895	105072067	+	1	NA	Intergenic	Intergenic	235813	NR_104424	57531	Hs.434340	XM_005267071	ENSG00000085382	HACE1	-	HECT domain and ankyrin repeat containing E3 ubiquitin protein ligase 1	protein-coding
chr7-4764	chr7	141169576	141169748	+	1	NA	intron (NM_001195278, intron 3 of 3)	intron (NM_001195278, intron 3 of 3)	-81416	NM_018238	55750	Hs.743318	XM_005250021		AGK	CATC5|CTRCT38|MTDPS10|MULK	acylglycerol kinase	protein-coding
chr6-3685	chr6	97211552	97211724	+	1	NA	Intergenic	Intergenic	73715	NM_001143957	81491	Hs.221364	NM_001143957	ENSG00000112218	GPR63	PSP24(beta)|PSP24B	G protein-coupled receptor 63	protein-coding
chr7-426	chr7	144708926	144709098	+	1	NA	Intergenic	Intergenic	-175866	NM_001042482	27010	Hs.660232	XM_005249970	ENSG00000196511	TPK1	HTPK1|PP20|THMD5	thiamin pyrophosphokinase 1	protein-coding
chr3-6062	chr3	192226007	192226179	+	1	NA	intron (NM_004113, intron 2 of 5)	intron (NM_004113, intron 2 of 5)	-99255	NM_021032	2257	Hs.390250	XM_005247227	ENSG00000114279	FGF12	FGF12B|FHF1	fibroblast growth factor 12	protein-coding
chr8-561	chr8	98379431	98379603	+	1	NA	Intergenic	L1M4c|LINE|L1	-89341	NM_033512	85453	Hs.173094	XR_242397	ENSG00000180543	TSPYL5	-	TSPY-like 5	protein-coding
chr2-13711	chr2	225819986	225820158	+	1	NA	intron (NM_014689, intron 1 of 55)	intron (NM_014689, intron 1 of 55)	55185	NR_039641	100616207		NR_039641		MIR4439	-	microRNA 4439	ncRNA
chr3-1399	chr3	31247171	31247343	+	1	NA	Intergenic	Intergenic	-311104	NM_207359	339896	Hs.657052	NM_207359	ENSG00000144644	GADL1	-	glutamate decarboxylase-like 1	protein-coding
chr5-3066	chr5	43520645	43520817	+	1	NA	Intergenic	L2b|LINE|L2	-5458	NM_198566	375444	Hs.733375	NM_198566	ENSG00000172244	C5orf34	-	chromosome 5 open reading frame 34	protein-coding
chr6-923	chr6	124998858	124999030	+	1	NA	intron (NM_001040214, intron 4 of 6)	L1MB1|LINE|L1	-284747	NM_001286398	154214	Hs.656715	XM_005266832	ENSG00000146373	RNF217	C6orf172|IBRDC1|dJ84N20.1	ring finger protein 217	protein-coding
chr6-4768	chr6	143326191	143326363	+	1	NA	intron (NR_038987, intron 2 of 2)	intron (NR_038987, intron 2 of 2)	32442	NR_038987	100507489	Hs.486645	NR_038987		RP11-439L18.3	-	uncharacterized LOC100507489	ncRNA
chr2-13557	chr2	219321783	219321955	+	1	NA	exon (NM_020935, exon 24 of 26)	exon (NM_020935, exon 24 of 26)	38031	NM_007127	7429	Hs.654595	NM_007127		VIL1	D2S1471|VIL	villin 1	protein-coding
chr9-622	chr9	11693028	11693200	+	1	NA	Intergenic	Intergenic	-1000272	NM_000550	7306	Hs.270279	XM_005251574	ENSG00000107165	TYRP1	CAS2|CATB|GP75|OCA3|TRP|TRP1|TYRP|b-PROTEIN	tyrosinase-related protein 1	protein-coding
chr12-738	chr12	10667934	10668106	+	1	NA	Intergenic	L2a|LINE|L2	-60805	NM_213658	3821	Hs.512576	XM_005253359	ENSG00000134545	KLRC1	CD159A|NKG2|NKG2A	killer cell lectin-like receptor subfamily C, member 1	protein-coding
chr6-5629	chr6	35165479	35165651	+	1	NA	Intergenic	L1M6|LINE|L1	-16625	NM_152753	222663	Hs.12923	XM_005248943	ENSG00000146197	SCUBE3	CEGF3	signal peptide, CUB domain, EGF-like 3	protein-coding
chr1-10742	chr1	240751598	240751770	+	1	NA	intron (NM_022469, intron 1 of 1)	LTR16C|LTR|ERVL	23778	NM_022469	64388	Hs.98206	XM_005273226	ENSG00000180875	GREM2	CKTSF1B2|DAND3|PRDC	gremlin 2, DAN family BMP antagonist	protein-coding
chr4-3334	chr4	142315321	142315493	+	1	NA	Intergenic	Intergenic	173358	NM_014487	27309	Hs.120766	XM_005262933	ENSG00000109445	ZNF330	HSA6591|NOA36	zinc finger protein 330	protein-coding
chr20-411	chr20	36719649	36719821	+	1	NA	3' UTR (NM_021215, exon 7 of 7)	3' UTR (NM_021215, exon 7 of 7)	57787	NM_021215	58490	Hs.278839	XM_005260477	ENSG00000101413	RPRD1B	C20orf77|CREPT|NET60|dJ1057B20.2	regulation of nuclear pre-mRNA domain containing 1B	protein-coding
chr15-321	chr15	39810676	39810848	+	1	NA	Intergenic	Intergenic	-62518	NM_003246	7057	Hs.164226	NM_003246		THBS1	THBS|THBS-1|TSP|TSP-1|TSP1	thrombospondin 1	protein-coding
chr20-223	chr20	5878924	5879096	+	1	NA	Intergenic	L1MB7|LINE|L1	-12964	NM_001819	1114	Hs.516874	NM_001819	ENSG00000089199	CHGB	SCG1	chromogranin B (secretogranin 1)	protein-coding
chr4-9153	chr4	56551465	56551637	+	1	NA	Intergenic	Intergenic	-49086	NM_006681	10874	Hs.418367	XM_005265713	ENSG00000109255	NMU	-	neuromedin U	protein-coding
chr20-339	chr20	15801843	15802015	+	1	NA	intron (NM_001033087, intron 4 of 13)	intron (NM_001033087, intron 4 of 13)	624425	NM_001033087	140733	Hs.661576	XM_005260667	ENSG00000172264	MACROD2	C20orf133	MACRO domain containing 2	protein-coding
chr4-3535	chr4	162299719	162299891	+	1	NA	Intergenic	L1M4b|LINE|L1	785381	NM_020116	56884	Hs.32452	NM_001128427	ENSG00000168843	FSTL5	-	follistatin-like 5	protein-coding
chr1-790	chr1	93967093	93967265	+	1	NA	intron (NM_001164473, intron 2 of 16)	MSTB2|LTR|ERVL-MaLR	53491	NM_001024948	54874	Hs.134060	NM_001024948	ENSG00000137942	FNBP1L	C1orf39|TOCA1	formin binding protein 1-like	protein-coding
chr12-1003	chr12	55511487	55511659	+	1	NA	Intergenic	Intergenic	-11980	NM_001005243	441639	Hs.553827	NM_001005243	ENSG00000170605	OR9K2	OR12-2	olfactory receptor, family 9, subfamily K, member 2	protein-coding
chr13-3942	chr13	21273456	21273628	+	1	NA	Intergenic	L1MEg|LINE|L1	-3940	NM_138284	53342	Hs.655142	XM_005266421	ENSG00000172458	IL17D	IL-17D|IL-27|IL27	interleukin 17D	protein-coding
chr8-449	chr8	74762151	74762323	+	1	NA	intron (NM_018299, intron 1 of 5)	L1ME3D|LINE|L1	28908	NR_073119	55284	Hs.128841	NM_001001481	ENSG00000104343	UBE2W	UBC-16|UBC16	ubiquitin-conjugating enzyme E2W (putative)	protein-coding
chr4-7401	chr4	166417418	166417590	+	1	NA	intron (NM_001873, intron 8 of 8)	intron (NM_001873, intron 8 of 8)	110110	NR_030304	693163		NR_030304		MIR578	MIRN578|hsa-mir-578	microRNA 578	ncRNA
chr12-5602	chr12	78911891	78912063	+	1	NA	Intergenic	L1ME2|LINE|L1	-345796	NM_001135805	6857	Hs.310545	XM_005269113	ENSG00000067715	SYT1	P65|SVP65|SYT	synaptotagmin I	protein-coding
chr8-1080	chr8	77279957	77280129	+	1	NA	Intergenic	Intergenic	-38846	NR_105006	101926978	Hs.615028	XR_242486	ENSG00000254300	LINC01111	RP11-706J10.1	long intergenic non-protein coding RNA 1111	ncRNA
chr6-2137	chr6	131857730	131857902	+	1	NA	Intergenic	Intergenic	-36528	NM_000045	383	Hs.440934	NM_000045	ENSG00000118520	ARG1	-	arginase 1	protein-coding
chr4-1908	chr4	35037650	35037822	+	1	NA	Intergenic	L1MB1|LINE|L1	1208243	NM_015230	116984	Hs.479451	XM_005262638	ENSG00000047365	ARAP2	CENTD1|PARX	ArfGAP with RhoGAP domain, ankyrin repeat and PH domain 2	protein-coding
chr3-481	chr3	175215453	175215625	+	1	NA	intron (NM_207015, intron 9 of 13)	intron (NM_207015, intron 9 of 13)	82553	NR_106753	102465247		NR_106753		MIR548AY	hsa-mir-548ay	microRNA mir-548ay	ncRNA
chr11-149	chr11	73955806	73955978	+	1	NA	intron (NM_016147, intron 9 of 13)	L1MB2|LINE|L1	66829	NM_182904	283208	Hs.660541	XM_005273923	ENSG00000149380	P4HA3	-	prolyl 4-hydroxylase, alpha polypeptide III	protein-coding
chr2-160	chr2	19392748	19392920	+	1	NA	Intergenic	L1M5|LINE|L1	-155356	NR_039914	100616307		NR_039914	ENSG00000266738	MIR4757	-	microRNA 4757	ncRNA
chr1-186	chr1	77609437	77609609	+	1	NA	intron (NM_005482, intron 9 of 10)	intron (NM_005482, intron 9 of 10)	75609	NM_005482	10026	Hs.178305	XM_005270339	ENSG00000142892	PIGK	GPI8	phosphatidylinositol glycan anchor biosynthesis, class K	protein-coding
chr17-391	chr17	42973154	42973326	+	1	NA	intron (NM_001258354, intron 1 of 27)	L1MC4|LINE|L1	3496	NM_001258353	9343	Hs.151787	XM_005257814	ENSG00000108883	EFTUD2	MFDGA|MFDM|SNRNP116|Snrp116|Snu114|U5-116KD	elongation factor Tu GTP binding domain containing 2	protein-coding
chr3-10700	chr3	152202953	152203125	+	1	NA	Intergenic	Intergenic	-144260	NM_001123228	645843	Hs.632562	NM_001123228	ENSG00000221962	TMEM14E	-	transmembrane protein 14E	protein-coding
chr1-10889	chr1	246578406	246578578	+	1	NA	intron (NM_001167740, intron 1 of 11)	intron (NM_001167740, intron 1 of 11)	2222	NM_022743	64754	Hs.567571	XM_005273227	ENSG00000185420	SMYD3	KMT3E|ZMYND1|ZNFN3A1|bA74P14.1	SET and MYND domain containing 3	protein-coding
chr4-1651	chr4	176530756	176530928	+	1	NA	Intergenic	Intergenic	177985	NM_001261448	2823	Hs.75819	NM_001261447	ENSG00000150625	GPM6A	GPM6|M6A	glycoprotein M6A	protein-coding
chr3-503	chr3	182551641	182551813	+	1	NA	intron (NM_014616, intron 4 of 29)	intron (NM_014616, intron 4 of 29)	40436	NM_014616	23200	Hs.478429	XM_005247241	ENSG00000058063	ATP11B	ATPIF|ATPIR	ATPase, class VI, type 11B	protein-coding
chr13-1937	chr13	25889070	25889242	+	1	NA	intron (NM_001008564, intron 4 of 14)	intron (NM_001008564, intron 4 of 14)	13490	NM_014089	9818	Hs.732064	XM_005266600	ENSG00000139496	NUPL1	PRO2463	nucleoporin like 1	protein-coding
chr5-5387	chr5	163584370	163584542	+	1	NA	Intergenic	Intergenic	309952	NR_105064	101927835	Hs.735171	XR_245286		LOC101927835	-	uncharacterized LOC101927835	ncRNA
chr18-188	chr18	24829121	24829293	+	1	NA	Intergenic	Intergenic	-63905	NM_031422	83539	Hs.706552	XM_005258362	ENSG00000154080	CHST9	GALNAC4ST-2	carbohydrate (N-acetylgalactosamine 4-0) sulfotransferase 9	protein-coding
chr17-476	chr17	59816924	59817096	+	1	NA	intron (NM_032043, intron 16 of 19)	intron (NM_032043, intron 16 of 19)	123910	NM_032043	83990	Hs.128903	NM_032043		BRIP1	BACH1|FANCJ|OF	BRCA1 interacting protein C-terminal helicase 1	protein-coding
chr8-7533	chr8	141216389	141216561	+	1	NA	intron (NM_031466, intron 17 of 22)	intron (NM_031466, intron 17 of 22)	251386	NM_001160372	83696	Hs.733622	XM_005251077	ENSG00000167632	TRAPPC9	IBP|IKBKBBP|MRT13|NIBP|TRS120	trafficking protein particle complex 9	protein-coding
chrX-201	chrX	112675555	112675727	+	1	NA	Intergenic	L1MA3|LINE|L1	-591598	NM_133265	154796	Hs.528051	XM_005262087	ENSG00000126016	AMOT	-	angiomotin	protein-coding
chr6-315	chr6	83747885	83748057	+	1	NA	intron (NM_198920, intron 5 of 9)	intron (NM_198920, intron 5 of 9)	27574	NM_198920	90025	Hs.148609	NM_198920	ENSG00000118420	UBE3D	C6orf157|H10BH|UBE2CBP|YJR141W	ubiquitin protein ligase E3D	protein-coding
chr9-4213	chr9	77038569	77038741	+	1	NA	intron (NR_106746, intron 1 of 7)	intron (NR_106746, intron 1 of 7)	-73597	NM_006914	6096	Hs.494178	XM_005252129	ENSG00000198963	RORB	NR1F2|ROR-BETA|RZR-BETA|RZRB|bA133M9.1	RAR-related orphan receptor B	protein-coding
chr9-2320	chr9	111338466	111338638	+	1	NA	Intergenic	L1ME4a|LINE|L1	279723	NM_006686	10880	Hs.534390	NM_006686		ACTL7B	Tact1	actin-like 7B	protein-coding
chr6-1913	chr6	115895726	115895898	+	1	NA	Intergenic	Intergenic	-464082	NR_027338	728402	Hs.729953	NR_027338		TPI1P3	-	triosephosphate isomerase 1 pseudogene 3	pseudo
chr1-944	chr1	166974416	166974588	+	1	NA	exon (NM_001286378, exon 9 of 13)	exon (NM_001286378, exon 9 of 13)	16176	NM_001286377	84944	Hs.651245	XM_005245552	ENSG00000143194	MAEL	CT128|RP11-102C16.1|SPATA35	maelstrom spermatogenic transposon silencer	protein-coding
chr5-440	chr5	126696216	126696388	+	1	NA	intron (NM_001256545, intron 4 of 24)	L1ME1|LINE|L1	69846	NM_032446	84466	Hs.438709	XM_005272114	ENSG00000145794	MEGF10	EMARDD	multiple EGF-like-domains 10	protein-coding
chr6-549	chr6	36523623	36523795	+	1	NA	Intergenic	(CA)n|Simple_repeat|Simple_repeat	-8462	NM_007271	11329	Hs.409578	XM_005248839	ENSG00000112079	STK38	NDR|NDR1	serine/threonine kinase 38	protein-coding
chr11-1254	chr11	8002850	8003022	+	1	NA	Intergenic	L1ME3F|LINE|L1	-5931	NM_003754	8665	Hs.516023	XM_005253208	ENSG00000175390	EIF3F	EIF3S5|eIF3-p47	eukaryotic translation initiation factor 3, subunit F	protein-coding
chr5-16	chr5	147296674	147296846	+	1	NA	Intergenic	L1ME1|LINE|L1	-10659	NM_206966	389336	Hs.660038	XM_005268446	ENSG00000178776	C5orf46	SSSP1	chromosome 5 open reading frame 46	protein-coding
chr4-3380	chr4	148306965	148307137	+	1	NA	Intergenic	Zaphod2|DNA|hAT-Tip100	-95018	NM_001256283	1909	Hs.183713	NM_001166055	ENSG00000151617	EDNRA	ET-A|ETA|ETA-R|ETAR|ETRA|hET-AR	endothelin receptor type A	protein-coding
chr14-2112	chr14	35896297	35896469	+	1	NA	Intergenic	L2a|LINE|L2	-22423	NM_020529	4792	Hs.81328	NM_020529	ENSG00000100906	NFKBIA	IKBA|MAD-3|NFKBI	nuclear factor of kappa light polypeptide gene enhancer in B-cells inhibitor, alpha	protein-coding
chr15-79	chr15	72167522	72167694	+	1	NA	intron (NM_006901, intron 32 of 41)	L1MC|LINE|L1	64720	NM_016346	10002	Hs.636007	NM_014249		NR2E3	ESCS|PNR|RNR|RP37|rd7	nuclear receptor subfamily 2, group E, member 3	protein-coding
chr12-4994	chr12	64811908	64812080	+	1	NA	intron (NM_007235, intron 5 of 24)	intron (NM_007235, intron 5 of 24)	13841	NM_007235	11260	Hs.85951	NM_007235		XPOT	XPO3	exportin, tRNA	protein-coding
chr17-254	chr17	62588789	62588961	+	1	NA	intron (NM_022739, intron 4 of 18)	intron (NM_022739, intron 4 of 18)	69511	NM_022739	64750	Hs.515011	XM_005257585		SMURF2	-	SMAD specific E3 ubiquitin protein ligase 2	protein-coding
chr5-445	chr5	128447117	128447289	+	1	NA	intron (NM_016048, intron 4 of 4)	intron (NM_016048, intron 4 of 4)	13822	NR_039776	100616175		NR_039776		MIR4633	-	microRNA 4633	ncRNA
chr3-392	chr3	141314059	141314231	+	1	NA	intron (NM_006506, intron 19 of 23)	L1MEf|LINE|L1	108219	NM_006506	5922	Hs.655941	XM_005247687	ENSG00000155903	RASA2	GAP1M	RAS p21 protein activator 2	protein-coding
chr1-1553	chr1	80699236	80699408	+	1	NA	Intergenic	Intergenic	-1226827	NM_022159	64123	Hs.132314	NM_022159	ENSG00000162618	ELTD1	ETL|KPG_003	EGF, latrophilin and seven transmembrane domain containing 1	protein-coding
chr4-334	chr4	28868809	28868981	+	1	NA	Intergenic	Intergenic	47691	NR_036237	100422937		NR_036237		MIR4275	-	microRNA 4275	ncRNA
chr4-757	chr4	184084774	184084946	+	1	NA	intron (NM_024949, intron 1 of 22)	intron (NM_024949, intron 1 of 22)	64397	NM_024949	80014	Hs.333179	NM_024949	ENSG00000151718	WWC2	BOMB	WW and C2 domain containing 2	protein-coding
chr3-5119	chr3	150606850	150607022	+	1	NA	Intergenic	MLT1D|LTR|ERVL-MaLR	55087	NM_052995	7401	Hs.745448	NM_001195794	ENSG00000163646	CLRN1	RP61|USH3|USH3A	clarin 1	protein-coding
chr3-74	chr3	167599874	167600046	+	1	NA	Intergenic	Intergenic	-13776	NR_033843	646168	Hs.390443	NR_033843	ENSG00000244227	RP11-298O21.5	-	uncharacterized LOC646168	pseudo
chr6-3411	chr6	86395552	86395724	+	1	NA	Intergenic	Intergenic	-7187	NR_003038	387066	Hs.292457	NR_003038	ENSG00000203875	SNHG5	C6orf160|LINC00044|NCRNA00044|U50HG|bA33E24.2	small nucleolar RNA host gene 5 (non-protein coding)	ncRNA
chr9-2147	chr9	88480939	88481111	+	1	NA	Intergenic	L1PA16|LINE|L1	60108	NR_029410	389765	Hs.715986	NR_029410		LOC389765	-	kinesin family member 27 pseudogene	pseudo
chr12-3069	chr12	86992475	86992647	+	1	NA	intron (NM_013244, intron 1 of 6)	intron (NM_013244, intron 1 of 6)	-45832	NR_039710	100616215		NR_039710	ENSG00000264402	MIR548AL	-	microRNA 548al	ncRNA
chr10-583	chr10	18438345	18438517	+	1	NA	intron (NM_201571, intron 1 of 13)	intron (NM_201571, intron 1 of 13)	8689	NM_001167945	783	Hs.59093	XM_005252587	ENSG00000165995	CACNB2	CACNLB2|CAVB2|MYSB	calcium channel, voltage-dependent, beta 2 subunit	protein-coding
chr12-90	chr12	77709132	77709304	+	1	NA	Intergenic	Intergenic	-249858	NM_203394	144455	Hs.416375	NM_203394	ENSG00000165891	E2F7	-	E2F transcription factor 7	protein-coding
chr1-849	chr1	106215058	106215230	+	1	NA	Intergenic	Intergenic	-1384123	NM_018137	55170	Hs.26006	NM_018137	ENSG00000198890	PRMT6	HRMT1L6	protein arginine methyltransferase 6	protein-coding
chr9-3865	chr9	33120576	33120748	+	1	NA	intron (NM_001497, intron 2 of 5)	intron (NM_001497, intron 2 of 5)	-43948	NM_018225	55234	Hs.655351	XM_005251503	ENSG00000122692	SMU1	BWD|RP11-54K16.3|SMU-1|fSAP57	smu-1 suppressor of mec-8 and unc-52 homolog (C. elegans)	protein-coding
chr12-1459	chr12	92373540	92373712	+	1	NA	Intergenic	Intergenic	161863	NR_046159	256021	Hs.651357	NM_001256373	ENSG00000257242	C12orf79	-	chromosome 12 open reading frame 79	protein-coding
chr15-71	chr15	59569920	59570092	+	1	NA	intron (NM_004998, intron 1 of 27)	L1MC4a|LINE|L1	70991	NM_033195	92483	Hs.307052	NM_033195	ENSG00000171989	LDHAL6B	LDH6B|LDHAL6|LDHL	lactate dehydrogenase A-like 6B	protein-coding
chr2-2028	chr2	119130885	119131057	+	1	NA	Intergenic	Intergenic	229571	NR_110272	101927709	Hs.274529	XR_244841		LOC101927709	-	uncharacterized LOC101927709	ncRNA
chr1-10	chr1	32045713	32045885	+	1	NA	intron (NM_001204414, intron 3 of 10)	(TC)n|Simple_repeat|Simple_repeat	2053	NM_001204415	64129	Hs.199368	XM_005271106	ENSG00000142910	TINAGL1	ARG1|LCN7|LIECG3|TINAGRP	tubulointerstitial nephritis antigen-like 1	protein-coding
chr7-887	chr7	115855585	115855757	+	1	NA	intron (NM_015641, intron 1 of 6)	intron (NM_015641, intron 1 of 6)	5124	NM_015641	26136	Hs.664957	XM_005250258	ENSG00000135269	TES	TESS|TESS-2	testis derived transcript (3 LIM domains)	protein-coding
chr15-33	chr15	56268075	56268247	+	1	NA	intron (NM_006154, intron 1 of 28)	L1M1|LINE|L1	17783	NM_006154	4734	Hs.1565	XM_005254406	ENSG00000069869	NEDD4	NEDD4-1|RPF1	neural precursor cell expressed, developmentally down-regulated 4, E3 ubiquitin protein ligase	protein-coding
chr3-830	chr3	104667622	104667794	+	1	NA	Intergenic	Intergenic	-417849	NM_001243283	214	Hs.740441	NM_001243280	ENSG00000170017	ALCAM	CD166|MEMD	activated leukocyte cell adhesion molecule	protein-coding
chr4-1611	chr4	170142845	170143017	+	1	NA	intron (NM_020870, intron 2 of 11)	intron (NM_020870, intron 2 of 11)	49318	NM_020870	57630	Hs.301804	NM_020870	ENSG00000154447	SH3RF1	POSH|RNF142|SH3MD2	SH3 domain containing ring finger 1	protein-coding
chr17-20	chr17	6385292	6385464	+	1	NA	intron (NM_001165966, intron 5 of 18)	(TC)n|Simple_repeat|Simple_repeat	37643	NM_019013	54478	Hs.592116	XM_005256704	ENSG00000129195	FAM64A	CATS|RCS1	family with sequence similarity 64, member A	protein-coding
chr9-4747	chr9	105450730	105450902	+	1	NA	Intergenic	L1ME3A|LINE|L1	168897	NR_103830	414319	Hs.385790	NR_103830		LINC00587	C9orf107|bA785H23.1	long intergenic non-protein coding RNA 587	ncRNA
chr2-4123	chr2	74620264	74620436	+	1	NA	non-coding (NR_024463, exon 4 of 4)	non-coding (NR_024463, exon 4 of 4)	-1136	NM_001190836	1639	Hs.516111	NM_001135040	ENSG00000204843	DCTN1	DAP-150|DP-150|P135	dynactin 1	protein-coding
chr4-203	chr4	94474694	94474866	+	1	NA	intron (NM_001286838, intron 12 of 14)	L3|LINE|CR1	-275298	NM_005172	474	Hs.532680	NM_005172	ENSG00000172238	ATOH1	ATH1|HATH1|MATH-1|bHLHa14	atonal homolog 1 (Drosophila)	protein-coding
chr21-171	chr21	28994717	28994889	+	1	NA	intron (NR_049807, intron 2 of 4)	intron (NR_049807, intron 2 of 4)	-99895	NR_024357	54088	Hs.570434	NR_024357	ENSG00000225298	LINC00113	C21orf23|NCRNA00113	long intergenic non-protein coding RNA 113	ncRNA
chr12-2191	chr12	58395182	58395354	+	1	NA	Intergenic	L1MB3|LINE|L1	59823	NM_033276	91419	Hs.61188	XM_005269223	ENSG00000166896	XRCC6BP1	KUB3	XRCC6 binding protein 1	protein-coding
chr3-286	chr3	79402014	79402186	+	1	NA	intron (NM_002941, intron 2 of 30)	intron (NM_002941, intron 2 of 30)	-58777	NR_110133	101927374	Hs.570644	XR_245077		LOC101927374	-	uncharacterized LOC101927374	ncRNA
chr3-237	chr3	24258239	24258411	+	1	NA	intron (NM_001128177, intron 4 of 10)	intron (NM_001128177, intron 4 of 10)	-113587	NR_026834	152024	Hs.385606	XR_245096	ENSG00000224074	LINC00691	-	long intergenic non-protein coding RNA 691	ncRNA
chr10-5334	chr10	131620538	131620710	+	1	NA	Intergenic	L1ME3A|LINE|L1	21014	NR_036179	100422873		NR_036179		MIR4297	-	microRNA 4297	ncRNA
chr12-702	chr12	128900992	128901164	+	1	NA	intron (NM_001136103, intron 2 of 8)	intron (NM_001136103, intron 2 of 8)	122441	NR_037406	100500817		NR_037406		MIR3612	-	microRNA 3612	ncRNA
chr9-225	chr9	126467229	126467401	+	1	NA	intron (NM_024820, intron 5 of 20)	L1MEd|LINE|L1	-219414	NR_106972	102465688		NR_106972		MIR7150	hsa-mir-7150	microRNA mir-7150	ncRNA
chr14-3727	chr14	87633227	87633399	+	1	NA	Intergenic	L2a|LINE|L2	261191	NR_038445	283585	Hs.381998	NR_038445	ENSG00000258804	LOC283585	-	uncharacterized LOC283585	ncRNA
chr12-330	chr12	11426060	11426232	+	1	NA	Intergenic	Intergenic	-3505	NM_006249	5544	Hs.73031	XM_005253418	ENSG00000197870	PRB3	G1|PRG	proline-rich protein BstNI subfamily 3	protein-coding
chr4-696	chr4	160778196	160778368	+	1	NA	Intergenic	L1M5|LINE|L1	589284	NM_014247	9693	Hs.744884	XM_005263358	ENSG00000109756	RAPGEF2	CNrasGEF|NRAPGEP|PDZ-GEF1|PDZGEF1|RA-GEF|RA-GEF-1|Rap-GEP|nRap GEP	Rap guanine nucleotide exchange factor (GEF) 2	protein-coding
chr9-404	chr9	76121145	76121317	+	1	NA	Intergenic	Tigger1|DNA|TcMar-Tigger	354450	NM_000700	301	Hs.494173	XM_005251950	ENSG00000135046	ANXA1	ANX1|LPC1	annexin A1	protein-coding
chr9-1118	chr9	123224606	123224778	+	1	NA	intron (NR_073557, intron 18 of 37)	L1ME2z|LINE|L1	117756	NR_073556	55755	Hs.269560	NM_001011649	ENSG00000136861	CDK5RAP2	C48|Cep215|MCPH3	CDK5 regulatory subunit associated protein 2	protein-coding
chr1-1528	chr1	78555533	78555705	+	1	NA	intron (NM_017655, intron 2 of 5)	MER58B|DNA|hAT-Charlie	44030	NM_017655	54810	Hs.659356	XM_005270956		GIPC2	SEMCAP-2|SEMCAP2	GIPC PDZ domain containing family, member 2	protein-coding
chr18-65	chr18	29313480	29313652	+	1	NA	Intergenic	L1MA9|LINE|L1	27277	NM_001034172	147407	Hs.567708	NM_001034172	ENSG00000141437	SLC25A52	MCART2	solute carrier family 25, member 52	protein-coding
chr9-233	chr9	5462181	5462353	+	1	NA	intron (NR_052005, intron 3 of 7)	intron (NR_052005, intron 3 of 7)	11764	NM_001267706	29126	Hs.521989	NM_001267706	ENSG00000120217	CD274	B7-H|B7H1|PD-L1|PDCD1L1|PDCD1LG1|PDL1	CD274 molecule	protein-coding
chr2-2080	chr2	137235633	137235805	+	1	NA	Intergenic	L1M2a1|LINE|L1	-359994	NM_003467	7852	Hs.593413	NM_001008540	ENSG00000121966	CXCR4	CD184|D2S201E|FB22|HM89|HSY3RR|LAP3|LCR1|LESTR|NPY3R|NPYR|NPYRL|NPYY3R|WHIM	chemokine (C-X-C motif) receptor 4	protein-coding
chr3-8905	chr3	101004766	101004938	+	1	NA	intron (NM_016247, intron 4 of 18)	intron (NM_016247, intron 4 of 18)	34567	NM_016247	50939	Hs.209249	NM_016247	ENSG00000081148	IMPG2	IPM200|RP56|SPACRCAN	interphotoreceptor matrix proteoglycan 2	protein-coding
chr9-3388	chr9	23011166	23011338	+	1	NA	Intergenic	L1MA9|LINE|L1	365053	NR_038977	441389		NR_038977	ENSG00000234840	FLJ35282	-	uncharacterized LOC441389	ncRNA
chr7-1082	chr7	10154791	10154963	+	1	NA	Intergenic	Intergenic	480977	NR_002790	168741	Hs.545134	NR_002790		PER4	-	period circadian clock 3 pseudogene	pseudo
chr8-1178	chr8	87152359	87152531	+	1	NA	intron (NM_152565, intron 3 of 7)	intron (NM_152565, intron 3 of 7)	41306	NM_152565	245972	Hs.436360	NM_152565	ENSG00000147614	ATP6V0D2	ATP6D2|VMA6	ATPase, H+ transporting, lysosomal 38kDa, V0 subunit d2	protein-coding
chr6-2944	chr6	55864537	55864709	+	1	NA	Intergenic	Intergenic	-124248	NM_021073	653	Hs.296648	XM_005249302	ENSG00000112175	BMP5	-	bone morphogenetic protein 5	protein-coding
chr13-7395	chr13	98988258	98988430	+	1	NA	intron (NM_001286839, intron 2 of 27)	intron (NM_001286839, intron 2 of 27)	127566	NR_036129	100422881		NR_036129	ENSG00000263399	MIR3170	-	microRNA 3170	ncRNA
chr13-638	chr13	74341016	74341188	+	1	NA	intron (NM_007249, intron 5 of 7)	intron (NM_007249, intron 5 of 7)	366964	NM_007249	11278	Hs.729350	XM_005266251	ENSG00000118922	KLF12	AP-2rep|AP2REP	Kruppel-like factor 12	protein-coding
chr21-10	chr21	27394205	27394377	+	1	NA	exon (NM_001204301, exon 6 of 17)	exon (NM_001204301, exon 6 of 17)	118417	NM_001136016	351	Hs.434980	NM_000484	ENSG00000142192	APP	AAA|ABETA|ABPP|AD1|APPI|CTFgamma|CVAP|PN-II|PN2	amyloid beta (A4) precursor protein	protein-coding
chr5-1112	chr5	166264107	166264279	+	1	NA	Intergenic	Intergenic	89182	NR_108020	102557615		NR_108020		LOC102557615	-	uncharacterized LOC102557615	ncRNA
chr21-180	chr21	35437707	35437879	+	1	NA	Intergenic	Intergenic	-8030	NM_032476	64968	Hs.302742	NM_032476	ENSG00000243927	MRPS6	C21orf101|MRP-S6|RPMS6|S6mt	mitochondrial ribosomal protein S6	protein-coding
chr4-4412	chr4	42864906	42865078	+	1	NA	Intergenic	Intergenic	-30291	NM_001080476	389207	Hs.162559	NM_001080476	ENSG00000215203	GRXCR1	DFNB25	glutaredoxin, cysteine rich 1	protein-coding
chr6-5712	chr6	40121888	40122060	+	1	NA	Intergenic	Intergenic	201771	NR_038887	401260	Hs.654837	NM_001001705		LINC00951	RP11-552E20.3	long intergenic non-protein coding RNA 951	ncRNA
chr3-1324	chr3	22562238	22562410	+	1	NA	Intergenic	Intergenic	-682460	NM_152653	7325	Hs.595802	XM_005265432		UBE2E2	UBCH8	ubiquitin-conjugating enzyme E2E 2	protein-coding
chr10-932	chr10	74656246	74656418	+	1	NA	intron (NM_152635, intron 1 of 8)	intron (NM_152635, intron 1 of 8)	2993	NM_152635	170392	Hs.8366	NM_152635	ENSG00000138315	OIT3	LZP	oncoprotein induced transcript 3	protein-coding
chr7-6273	chr7	41825735	41825907	+	1	NA	Intergenic	Intergenic	-83115	NM_002192	3624	Hs.583348	NM_002192		INHBA	EDF|FRP	inhibin, beta A	protein-coding
chr13-151	chr13	101784310	101784482	+	1	NA	intron (NM_052867, intron 17 of 43)	L1M5|LINE|L1	284417	NM_052867	259232	Hs.525146	XM_005254037	ENSG00000102452	NALCN	CanIon|INNFD|VGCNL1|bA430M15.1	sodium leak channel, non-selective	protein-coding
chr15-2326	chr15	81031061	81031233	+	1	NA	intron (NM_021214, intron 1 of 2)	intron (NM_021214, intron 1 of 2)	-40565	NM_018689	57214	Hs.459088	XM_005254567	ENSG00000103888	KIAA1199	CCSP1|TMEM2L	KIAA1199	protein-coding
chr5-7012	chr5	60000115	60000287	+	1	NA	Intergenic	Intergenic	-4208	NM_001145208	55789	Hs.482233	NM_001145208	ENSG00000035499	DEPDC1B	BRCC3|XTP1	DEP domain containing 1B	protein-coding
chr14-636	chr14	58904754	58904926	+	1	NA	intron (NM_014749, intron 4 of 29)	L2|LINE|L2	-1559	NM_001244193	9786	Hs.232532	XM_005268242	ENSG00000100578	KIAA0586	Talpid3	KIAA0586	protein-coding
chr5-22	chr5	80865552	80865724	+	1	NA	intron (NM_001256732, intron 4 of 16)	intron (NM_001256732, intron 4 of 16)	-175650	NM_130767	134526	Hs.591756	XM_005248438	ENSG00000172497	ACOT12	CACH-1|Cach|STARD15|THEAL	acyl-CoA thioesterase 12	protein-coding
chr6-1075	chr6	1998268	1998440	+	1	NA	intron (NM_001253846, intron 4 of 10)	intron (NM_001253846, intron 4 of 10)	177871	NM_001253846	2762	Hs.660919	XM_005249013	ENSG00000112699	GMDS	GMD|SDR3E1	GDP-mannose 4,6-dehydratase	protein-coding
chr7-1191	chr7	15625289	15625461	+	1	NA	Intergenic	L1MEc|LINE|L1	-23735	NM_001004320	392636	Hs.670634	NM_001004320	ENSG00000187546	AGMO	TMEM195	alkylglycerol monooxygenase	protein-coding
chr18-36	chr18	18590036	18590208	+	1	NA	intron (NM_005406, intron 13 of 32)	L1MD2|LINE|L1	101690	NM_005406	6093	Hs.306307	NM_005406		ROCK1	P160ROCK|ROCK-I	Rho-associated, coiled-coil containing protein kinase 1	protein-coding
chr11-311	chr11	39187792	39187964	+	1	NA	Intergenic	L1MEg|LINE|L1	1126802	NR_047674	57689	Hs.745123	XM_005253030	ENSG00000148948	LRRC4C	NGL-1|NGL1	leucine rich repeat containing 4C	protein-coding
chr12-5488	chr12	76549095	76549267	+	1	NA	Intergenic	Intergenic	-70443	NM_004537	4673	Hs.695185	XM_005268895	ENSG00000187109	NAP1L1	NAP1|NAP1L|NRP	nucleosome assembly protein 1-like 1	protein-coding
chr1-1051	chr1	194186493	194186665	+	1	NA	Intergenic	MSTC|LTR|ERVL-MaLR	-1030836	NM_003783	8707	Hs.518834	NM_003783	ENSG00000162630	B3GALT2	BETA3GALT2|GLCT2|beta3Gal-T2	UDP-Gal:betaGlcNAc beta 1,3-galactosyltransferase, polypeptide 2	protein-coding
chr2-3558	chr2	39108362	39108534	+	1	NA	intron (NM_001145450, intron 3 of 4)	intron (NM_001145450, intron 3 of 4)	5345	NM_001145450	729967	Hs.729207	NM_194270	ENSG00000188010	MORN2	BLOCK27|MOPT	MORN repeat containing 2	protein-coding
chr9-4653	chr9	99086552	99086724	+	1	NA	intron (NM_001286990, intron 6 of 8)	intron (NM_001286990, intron 6 of 8)	-22204	NM_000197	3293	Hs.477	XM_005251969	ENSG00000130948	HSD17B3	EDH17B3|SDR12C2	hydroxysteroid (17-beta) dehydrogenase 3	protein-coding
chr6-35	chr6	94657166	94657338	+	1	NA	Intergenic	L1MA9|LINE|L1	240451	NR_015362	643432	Hs.509936	XR_241850		TSG1	-	tumor suppressor TSG1	ncRNA
chr6-1580	chr6	88604318	88604490	+	1	NA	Intergenic	L1MEd|LINE|L1	-153103	NM_030960	81833	Hs.161241	XR_241854	ENSG00000118434	SPACA1	SAMP32	sperm acrosome associated 1	protein-coding
chr9-220	chr9	117057256	117057428	+	1	NA	intron (NM_032888, intron 49 of 60)	L1ME1|LINE|L1	-27961	NM_000607	5004	Hs.522356	NM_000607	ENSG00000229314	ORM1	AGP-A|AGP1|ORM	orosomucoid 1	protein-coding
chr7-114	chr7	80184540	80184712	+	1	NA	Intergenic	L1PB3|LINE|L1	-43384	NM_001102386	346562	Hs.335049	NM_001102386	ENSG00000214415	GNAT3	GDCA	guanine nucleotide binding protein, alpha transducing 3	protein-coding
chr14-3	chr14	62231381	62231553	+	1	NA	intron (NM_003082, intron 1 of 9)	intron (NM_003082, intron 1 of 9)	2392	NM_003082	6617	Hs.179312	NM_003082	ENSG00000023608	SNAPC1	PTFgamma|SNAP43	small nuclear RNA activating complex, polypeptide 1, 43kDa	protein-coding
chr2-1232	chr2	191773940	191774112	+	1	NA	intron (NM_001256310, intron 6 of 14)	L1MA8|LINE|L1	28479	NM_014905	2744	Hs.737608	XM_005246467	ENSG00000115419	GLS	AAD20|GAC|GAM|GLS1|KGA	glutaminase	protein-coding
chr15-590	chr15	28004748	28004920	+	1	NA	intron (NM_000275, intron 23 of 23)	L1MDa|LINE|L1	339624	NM_000275	4948	Hs.654411	XM_005268259	ENSG00000104044	OCA2	BEY|BEY1|BEY2|BOCA|D15S12|EYCL|EYCL2|EYCL3|HCL3|P|PED|SHEP1	oculocutaneous albinism II	protein-coding
chr1-874	chr1	113454419	113454591	+	1	NA	TTS (NM_001166496)	TTS (NM_001166496)	-11467	NR_002796	246182	Hs.647691	NR_002796		AKR7A2P1	AFARP1	aldo-keto reductase family 7, member A2 pseudogene 1	pseudo
chr6-20	chr6	100531479	100531651	+	1	NA	Intergenic	L1ME4a|LINE|L1	-89451	NM_032503	84539	Hs.591342	NM_001040179	ENSG00000152034	MCHR2	GPR145|GPRv17|MCH-2R|MCH-R2|MCH2|MCH2R|MCHR-2|SLT	melanin-concentrating hormone receptor 2	protein-coding
chr14-229	chr14	44538164	44538336	+	1	NA	Intergenic	Intergenic	438249	NM_032135	84075	Hs.307086	NM_032135	ENSG00000189139	FSCB	C14orf155	fibrous sheath CABYR binding protein	protein-coding
chr6-997	chr6	139589369	139589541	+	1	NA	intron (NM_153235, intron 4 of 9)	L1MEf|LINE|L1	23753	NM_153235	167838	Hs.535820	XM_005266836	ENSG00000164440	TXLNB	C6orf198|LST001|MDP77|dJ522B19.2	taxilin beta	protein-coding
chr12-2553	chr12	75097961	75098133	+	1	NA	Intergenic	Intergenic	166496	NM_001136262	552889	Hs.744849	NM_001136262	ENSG00000253719	ATXN7L3B	-	ataxin 7-like 3B	protein-coding
chr6-978	chr6	135064037	135064209	+	1	NA	Intergenic	Intergenic	207137	NM_170771	64577	Hs.486520	NM_001193480	ENSG00000118514	ALDH8A1	ALDH12|DJ352A20.2	aldehyde dehydrogenase 8 family, member A1	protein-coding
chr10-1064	chr10	97749360	97749532	+	1	NA	intron (NR_038444, intron 2 of 5)	intron (NR_038444, intron 2 of 5)	-10402	NM_001159747	387707	Hs.652240	XM_005269814	ENSG00000188649	CC2D2B	C10orf130|bA248J23.4	coiled-coil and C2 domain containing 2B	protein-coding
chr8-32	chr8	30701438	30701610	+	1	NA	exon (NM_031271, exon 1 of 4)	exon (NM_031271, exon 1 of 4)	5009	NM_031271	56154	Hs.571446	XM_005273574	ENSG00000133863	TEX15	CT42	testis expressed 15	protein-coding
chr7-142	chr7	95733778	95733950	+	1	NA	intron (NM_001278422, intron 15 of 15)	L1M4c|LINE|L1	115204	NR_030322	693176		NR_030322		MIR591	MIRN591|hsa-mir-591	microRNA 591	ncRNA
chr12-2460	chr12	71897295	71897467	+	1	NA	intron (NM_001277227, intron 1 of 16)	intron (NM_001277227, intron 1 of 16)	63831	NM_001277226	8549	Hs.658889	XM_005269204	ENSG00000139292	LGR5	FEX|GPR49|GPR67|GRP49|HG38	leucine-rich repeat containing G protein-coupled receptor 5	protein-coding
chr4-245	chr4	126910310	126910482	+	1	NA	Intergenic	Intergenic	481982	NR_031746	100302267		NR_031746		MIR2054	hsa-mir-2054	microRNA 2054	ncRNA
chr11-221	chr11	5899463	5899635	+	1	NA	Intergenic	L1M2a|LINE|L1	-5974	NM_001005165	390081	Hs.553739	NM_001005165	ENSG00000180974	OR52E4	OR11-55	olfactory receptor, family 52, subfamily E, member 4	protein-coding
chr9-878	chr9	72275428	72275600	+	1	NA	intron (NM_001163, intron 1 of 12)	intron (NM_001163, intron 1 of 12)	11761	NM_001163	320	Hs.592974	XM_005251967	ENSG00000107282	APBA1	D9S411E|LIN10|MINT1|X11|X11A|X11ALPHA	amyloid beta (A4) precursor protein-binding, family A, member 1	protein-coding
chr7-156	chr7	117878047	117878219	+	1	NA	intron (NM_019644, intron 5 of 6)	intron (NM_019644, intron 5 of 6)	13421	NM_019644	56311	Hs.729340	XM_005250499	ENSG00000106013	ANKRD7	TSA806	ankyrin repeat domain 7	protein-coding
chr3-4866	chr3	141075663	141075835	+	1	NA	intron (NM_001080412, intron 1 of 7)	intron (NM_001080412, intron 1 of 7)	32694	NM_001080412	253461	Hs.518301	XM_005247255	ENSG00000177311	ZBTB38	CIBZ|ZNF921	zinc finger and BTB domain containing 38	protein-coding
chr13-182	chr13	42691581	42691753	+	1	NA	intron (NM_178009, intron 1 of 29)	intron (NM_178009, intron 1 of 29)	-20511	NM_001204506	160851	Hs.733239	XM_005266270	ENSG00000102780	DGKH	DGKeta	diacylglycerol kinase, eta	protein-coding
chr4-4345	chr4	38530123	38530295	+	1	NA	Intergenic	Intergenic	-135581	NM_016531	51274	Hs.298658	NM_016531	ENSG00000109787	KLF3	BKLF	Kruppel-like factor 3 (basic)	protein-coding
chr8-2228	chr8	67377384	67377556	+	1	NA	intron (NM_144650, intron 13 of 13)	L1MB4|LINE|L1	-28021	NM_152765	254778	Hs.268869	XM_005251206	ENSG00000169085	C8orf46	-	chromosome 8 open reading frame 46	protein-coding
chr4-301	chr4	172884640	172884812	+	1	NA	intron (NM_001034845, intron 2 of 12)	intron (NM_001034845, intron 2 of 12)	150151	NM_001034845	442117	Hs.386236	XM_005263023	ENSG00000174473	GALNTL6	GALNACT20|GALNT17	UDP-N-acetyl-alpha-D-galactosamine:polypeptide N-acetylgalactosaminyltransferase-like 6	protein-coding
chr4-728	chr4	174546508	174546680	+	1	NA	Intergenic	L1M2|LINE|L1	94985	NR_003679	79804	Hs.61435	XR_244648	ENSG00000237125	HAND2-AS1	DEIN|NBLA00301|RP11-471J12.1	HAND2 antisense RNA 1 (head to head)	ncRNA
chr3-917	chr3	121703773	121703945	+	1	NA	Intergenic	L1MDb|LINE|L1	37268	NM_001199800	286676	Hs.98484	XM_005247389	ENSG00000145103	ILDR1	DFNB42|ILDR1alpha|ILDR1alpha'|ILDR1beta	immunoglobulin-like domain containing receptor 1	protein-coding
chr7-180	chr7	137200383	137200555	+	1	NA	intron (NM_004717, intron 21 of 33)	MIR|SINE|MIR	-171923	NM_002825	5764	Hs.371249	XM_005250515	ENSG00000105894	PTN	HARP|HBGF8|HBNF|NEGF1	pleiotrophin	protein-coding
chr7-1959	chr7	117158959	117159131	+	1	NA	intron (NM_000492, intron 3 of 26)	intron (NM_000492, intron 3 of 26)	39028	NM_000492	1080	Hs.661104	NM_000492	ENSG00000001626	CFTR	ABC35|ABCC7|CF|CFTR/MRP|MRP7|TNR-CFTR|dJ760C5.1	cystic fibrosis transmembrane conductance regulator (ATP-binding cassette sub-family C, member 7)	protein-coding
chr5-574	chr5	30862067	30862239	+	1	NA	Intergenic	L1ME3A|LINE|L1	-331609	NM_004932	1004	Hs.171054	NM_004932	ENSG00000113361	CDH6	CAD6|KCAD	cadherin 6, type 2, K-cadherin (fetal kidney)	protein-coding
chr5-9181	chr5	107915804	107915976	+	1	NA	Intergenic	MLT1F2|LTR|ERVL-MaLR	148072	NR_046368	100652853	Hs.133009	NR_046368	ENSG00000272523	LINC01023	HP07349	long intergenic non-protein coding RNA 1023	ncRNA
chr9-5216	chr9	129786908	129787080	+	1	NA	intron (NM_001190728, intron 3 of 16)	intron (NM_001190728, intron 3 of 16)	62490	NM_001190728	9649	Hs.721343	XM_005252318	ENSG00000136828	RALGPS1	RALGEF2|RALGPS1A	Ral GEF with PH domain and SH3 binding motif 1	protein-coding
chr6-10221	chr6	163622180	163622352	+	1	NA	intron (NM_001080378, intron 5 of 5)	intron (NM_001080378, intron 5 of 5)	123239	NR_028390	285796	Hs.668693	NR_028390		PACRG-AS1	-	PACRG antisense RNA 1	ncRNA
chr4-3371	chr4	147203607	147203779	+	1	NA	intron (NM_001029998, intron 10 of 11)	intron (NM_001029998, intron 10 of 11)	106858	NM_007080	11157	Hs.190520	NM_007080	ENSG00000164167	LSM6	YDR378C	LSM6 homolog, U6 small nuclear RNA associated (S. cerevisiae)	protein-coding
chr8-629	chr8	113136562	113136734	+	1	NA	Intergenic	L2|LINE|L2	-519074	NR_031745	100302225		NR_031745	ENSG00000238399	MIR2053	hsa-mir-2053	microRNA 2053	ncRNA
chr22-27	chr22	21463503	21463675	+	1	NA	intron (NR_037566, intron 1 of 5)	L1ME2|LINE|L1	6284	NR_037566	400892	Hs.745077	NM_207474		BCRP2	BCR-2|BCR2|BCRL2	breakpoint cluster region pseudogene 2	pseudo
chr21-409	chr21	15618928	15619100	+	1	NA	Intergenic	L2|LINE|L2	-27106	NR_003088	150000	Hs.366575	NR_003087	ENSG00000243064	ABCC13	C21orf73|PRED6	ATP-binding cassette, sub-family C (CFTR/MRP), member 13, pseudogene	pseudo
chr6-156	chr6	102311058	102311230	+	1	NA	intron (NM_021956, intron 10 of 15)	intron (NM_021956, intron 10 of 15)	464283	NM_021956	2898	Hs.98262	XM_005266945	ENSG00000164418	GRIK2	EAA4|GLR6|GLUK6|GLUR6|GluK2|MRT6	glutamate receptor, ionotropic, kainate 2	protein-coding
chr11-207	chr11	122054918	122055090	+	1	NA	intron (NR_024430, intron 1 of 3)	L2a|LINE|L2	18766	NR_024430	399959	Hs.732590	XR_246434	ENSG00000255248	MIR100HG	AGD1|RP11-166D19.1|lncRNA-N2	mir-100-let-7a-2 cluster host gene (non-protein coding)	ncRNA
chr8-290	chr8	119694449	119694621	+	1	NA	intron (NR_038210, intron 3 of 4)	L1MC|LINE|L1	-60301	NR_109794	401474	Hs.701196	NM_001101676	ENSG00000177570	SAMD12	-	sterile alpha motif domain containing 12	protein-coding
chr4-3713	chr4	177921331	177921503	+	1	NA	Intergenic	Intergenic	-207518	NM_005429	7424	Hs.435215	NM_005429	ENSG00000150630	VEGFC	Flt4-L|VRP	vascular endothelial growth factor C	protein-coding
chr6-3767	chr6	100088152	100088324	+	1	NA	Intergenic	Intergenic	33588	NM_021620	59336	Hs.287386	NM_021620		PRDM13	MU-MB-20.220|PFM10	PR domain containing 13	protein-coding
chr8-4036	chr8	20229578	20229750	+	1	NA	Intergenic	Intergenic	96380	NR_047509	100874051	Hs.385799	NR_047509	ENSG00000253733	LZTS1-AS1	-	LZTS1 antisense RNA 1	ncRNA
chr20-928	chr20	35787770	35787942	+	1	NA	intron (NM_213631, intron 5 of 12)	MER103C|DNA|hAT-Charlie	-19600	NM_002951	6185	Hs.370895	XM_005260491	ENSG00000118705	RPN2	RIBIIR|RPN-II|RPNII|SWP1	ribophorin II	protein-coding
chr2-9157	chr2	95607272	95607444	+	1	NA	intron (NR_037597, intron 1 of 9)	intron (NR_037597, intron 1 of 9)	5729	NR_037597	442028	Hs.611545	NR_037597	ENSG00000259848	LOC442028	-	uncharacterized LOC442028	ncRNA
chr14-59	chr14	93908054	93908226	+	1	NA	intron (NM_020818, intron 1 of 49)	L1MC4|LINE|L1	94603	NM_182971	341947	Hs.666459	NM_182971	ENSG00000187581	COX8C	COX8-3	cytochrome c oxidase subunit VIIIC	protein-coding
chr4-13531	chr4	141648650	141648822	+	1	NA	intron (NM_015130, intron 1 of 20)	intron (NM_015130, intron 1 of 20)	28735	NM_015130	23158	Hs.595450	NM_015130	ENSG00000109436	TBC1D9	MDR1	TBC1 domain family, member 9 (with GRAM domain)	protein-coding
chr12-337	chr12	15232762	15232934	+	1	NA	Intergenic	Intergenic	-72009	NR_046559	100873980	Hs.569154	NR_046559		RERG-AS1	-	RERG antisense RNA 1	ncRNA
chr10-2283	chr10	96248798	96248970	+	1	NA	intron (NM_015188, intron 3 of 12)	L1MA2|LINE|L1	-56640	NM_001289071	3070	Hs.655830	XM_005269724	ENSG00000119969	HELLS	LSH|PASG|SMARCA6	helicase, lymphoid-specific	protein-coding
chr6-2068	chr6	126928886	126929058	+	1	NA	Intergenic	(TA)n|Simple_repeat|Simple_repeat	268037	NM_001286525	387103	Hs.486401	XM_005266966	ENSG00000203760	CENPW	C6orf173|CENP-W|CUG2	centromere protein W	protein-coding
chr3-374	chr3	117402456	117402628	+	1	NA	Intergenic	Intergenic	973907	NR_015391	285194	Hs.120364	NR_015391		TUSC7	LINC00902|LSAMP-AS1|LSAMP-AS3|NCRNA00295|RP11-115O13.1	tumor suppressor candidate 7 (non-protein coding)	ncRNA
chr14-180	chr14	36556723	36556895	+	1	NA	intron (NR_073454, intron 1 of 2)	L1ME1|LINE|L1	17176	NR_073454	101101773	Hs.640678	NR_073454	ENSG00000257585	LINC00609	RP11-259K15.3	long intergenic non-protein coding RNA 609	ncRNA
chr7-3858	chr7	96984400	96984572	+	1	NA	Intergenic	L1MEg|LINE|L1	238581	NM_020186	57001	Hs.592269	NM_020186	ENSG00000196636	ACN9	-	ACN9 homolog (S. cerevisiae)	protein-coding
chr13-737	chr13	87497551	87497723	+	1	NA	Intergenic	Intergenic	773358	NR_039722	100616182		NR_039722	ENSG00000266052	MIR4500	-	microRNA 4500	ncRNA
chr1-3282	chr1	81440937	81441109	+	1	NA	Intergenic	Intergenic	-825059	NM_012302	23266	Hs.649282	XM_005270666	ENSG00000117114	LPHN2	CIRL2|CL2|LEC1|LPHH1	latrophilin 2	protein-coding
chr6-30	chr6	72936628	72936800	+	1	NA	intron (NM_001168410, intron 1 of 21)	MIRc|SINE|MIR	10251	NM_001168410	22999	Hs.485729	XM_005248685	ENSG00000079841	RIMS1	CORD7|RAB3IP2|RIM|RIM1	regulating synaptic membrane exocytosis 1	protein-coding
chr5-9594	chr5	118031695	118031867	+	1	NA	Intergenic	L1MA4|LINE|L1	99898	NR_104998	102467225	Hs.582523	NR_104998		LOC102467225	-	uncharacterized LOC102467225	ncRNA
chr12-651	chr12	91164835	91165007	+	1	NA	Intergenic	Intergenic	-146879	NR_038868	439916	Hs.350600	NM_001039384	ENSG00000196243	LINC00615	C12orf37|RP11-916O13.1	long intergenic non-protein coding RNA 615	ncRNA
chr12-34	chr12	44721080	44721252	+	1	NA	intron (NM_001286211, intron 6 of 6)	intron (NM_001286211, intron 6 of 6)	491502	NM_001286213	84216	Hs.444668	XM_005269187	ENSG00000139173	TMEM117	-	transmembrane protein 117	protein-coding
chr15-163	chr15	57192713	57192885	+	1	NA	intron (NR_015419, intron 2 of 3)	Tigger3a|DNA|TcMar-Tigger	17898	NR_015419	145783	Hs.620525	NR_015419	ENSG00000137871	LOC145783	-	uncharacterized LOC145783	ncRNA
chr10-939	chr10	75270604	75270776	+	1	NA	intron (NM_152586, intron 18 of 21)	L1MB8|LINE|L1	-14908	NM_001142353	5532	Hs.500067	XM_005269942	ENSG00000107758	PPP3CB	CALNA2|CALNB|CNA2|PP2Bbeta	protein phosphatase 3, catalytic subunit, beta isozyme	protein-coding
chr9-2137	chr9	87919669	87919841	+	1	NA	Intergenic	Intergenic	437189	NM_001286715	23287	Hs.719980	XM_005251845	ENSG00000135049	AGTPBP1	CCP1|NNA1	ATP/GTP binding protein 1	protein-coding
chr16-609	chr16	29729893	29730065	+	1	NA	Intergenic	HUERS-P3b-int|LTR|ERV1	27361	NM_175900	283897	Hs.331095	NM_175900	ENSG00000185905	C16orf54	-	chromosome 16 open reading frame 54	protein-coding
chr2-1308	chr2	207950298	207950470	+	1	NA	intron (NR_073108, intron 4 of 4)	Charlie8|DNA|hAT-Charlie	24413	NR_036227	100423036		NR_036227		MIR2355	-	microRNA 2355	ncRNA
chr3-1353	chr3	25297714	25297886	+	1	NA	Intergenic	Intergenic	-171954	NM_016152	5915	Hs.733004	XM_005265361	ENSG00000077092	RARB	HAP|MCOPS12|NR1B2|RRB2	retinoic acid receptor, beta	protein-coding
chr1-5758	chr1	53316468	53316640	+	1	NA	intron (NM_001004339, intron 1 of 13)	L1M4b|LINE|L1	8371	NM_001004339	440590	Hs.658458	NM_001004339	ENSG00000203995	ZYG11A	ZYG11	zyg-11 family member A, cell cycle regulator	protein-coding
chr8-771	chr8	18022153	18022325	+	1	NA	Intergenic	L1MA7|LINE|L1	-5732	NM_001160179	9	Hs.591847	XM_005273677	ENSG00000171428	NAT1	AAC1|MNAT|NAT-1|NATI	N-acetyltransferase 1 (arylamine N-acetyltransferase)	protein-coding
chr1-2855	chr1	62898937	62899109	+	1	NA	Intergenic	MER2B|DNA|TcMar-Tigger	-2952	NM_001017415	7398	Hs.35086	NM_001017415	ENSG00000162607	USP1	UBP	ubiquitin specific peptidase 1	protein-coding
chr10-70	chr10	33082253	33082425	+	1	NA	intron (NM_024688, intron 10 of 22)	intron (NM_024688, intron 10 of 22)	142147	NM_033668	3688	Hs.643813	XM_005252448	ENSG00000150093	ITGB1	CD29|FNRB|GPIIA|MDF2|MSK12|VLA-BETA|VLAB	integrin, beta 1 (fibronectin receptor, beta polypeptide, antigen CD29 includes MDF2, MSK12)	protein-coding
chr10-1001	chr10	89497822	89497994	+	1	NA	intron (NM_001015880, intron 9 of 12)	L1MB3|LINE|L1	78432	NM_001015880	9060	Hs.524491	NM_001015880	ENSG00000198682	PAPSS2	ATPSK2|BCYM4|SK2	3'-phosphoadenosine 5'-phosphosulfate synthase 2	protein-coding
chr12-2008	chr12	34847908	34848080	+	1	NA	Intergenic	ALR/Alpha|Satellite|centr	672778	NM_032834	84920	Hs.102971	NM_032834		ALG10	ALG10A|DIE2|KCR1	ALG10, alpha-1,2-glucosyltransferase	protein-coding
chr12-113	chr12	86097780	86097952	+	1	NA	Intergenic	Charlie1a|DNA|hAT-Charlie	132452	NM_005447	9182	Hs.527881	NM_005447	ENSG00000198774	RASSF9	P-CIP1|PAMCI|PCIP1	Ras association (RalGDS/AF-6) domain family (N-terminal) member 9	protein-coding
chr10-36	chr10	62581444	62581616	+	1	NA	Intergenic	L1MC4|LINE|L1	43318	NM_001170407	983	Hs.732435	XM_005270303	ENSG00000170312	CDK1	CDC2|CDC28A|P34CDC2	cyclin-dependent kinase 1	protein-coding
chr7-398	chr7	125227157	125227329	+	1	NA	Intergenic	Intergenic	-322898	NR_110183	101928254	Hs.571236	XR_242338	ENSG00000219445	RP11-3B12.3	-	uncharacterized LOC101928254	ncRNA
chr9-2915	chr9	11495384	11495556	+	1	NA	Intergenic	Intergenic	-882747	NM_002839	5789	Hs.446083	XM_005251529	ENSG00000153707	PTPRD	HPTP|HPTPD|HPTPDELTA|PTPD|RPTPDELTA	protein tyrosine phosphatase, receptor type, D	protein-coding
chr6-4898	chr6	152310510	152310682	+	1	NA	intron (NM_001122740, intron 5 of 8)	intron (NM_001122740, intron 5 of 8)	181782	NM_000125	2099	Hs.208124	XM_005266856	ENSG00000091831	ESR1	ER|ESR|ESRA|ESTRR|Era|NR3A1	estrogen receptor 1	protein-coding
chr21-102	chr21	48023985	48024157	+	1	NA	intron (NM_006272, intron 1 of 2)	intron (NM_006272, intron 1 of 2)	964	NM_006272	6285	Hs.422181	NM_006272		S100B	NEF|S100|S100-B|S100beta	S100 calcium binding protein B	protein-coding
chr14-2003	chr14	29751542	29751714	+	1	NA	Intergenic	Intergenic	422980	NR_039672	100616347		NR_039672	ENSG00000265226	MIR548AI	-	microRNA 548ai	ncRNA
chr4-4367	chr4	40374769	40374941	+	1	NA	Intergenic	Intergenic	37509	NM_017581	55584	Hs.272278	NM_017581	ENSG00000174343	CHRNA9	HSA243342|NACHRA9	cholinergic receptor, nicotinic, alpha 9 (neuronal)	protein-coding
chr3-4401	chr3	106195681	106195853	+	1	NA	Intergenic	L1MA9|LINE|L1	-607880	NM_170662	868	Hs.430589	XM_005247852	ENSG00000114423	CBLB	Cbl-b|RNF56	Cbl proto-oncogene B, E3 ubiquitin protein ligase	protein-coding
chr9-476	chr9	108940988	108941160	+	1	NA	Intergenic	MER103C|DNA|hAT-Charlie	-422135	NR_107048	102465995		NR_107048		MIR8081	hsa-mir-8081	microRNA mir-8081	ncRNA
chr18-3169	chr18	51866494	51866666	+	1	NA	intron (NM_139171, intron 2 of 5)	L1MB8|LINE|L1	14363	NM_139171	147323	Hs.438779	NM_139171	ENSG00000174448	STARD6	-	StAR-related lipid transfer (START) domain containing 6	protein-coding
chr7-3253	chr7	79560576	79560748	+	1	NA	Intergenic	L1PA11|LINE|L1	160090	NR_031667	100313772		NR_031667	ENSG00000221187	MIR548M	MIRN548M	microRNA 548m	ncRNA
chr5-5303	chr5	156635092	156635264	+	1	NA	intron (NM_005546, intron 1 of 16)	intron (NM_005546, intron 1 of 16)	27271	NM_005546	3702	Hs.558348	NM_005546	ENSG00000113263	ITK	EMT|LPFS1|LYK|PSCTK2	IL2-inducible T-cell kinase	protein-coding
chr4-3312	chr4	139200943	139201115	+	1	NA	Intergenic	Intergenic	-29836	NR_051987	100874047	Hs.570848	NR_051987	ENSG00000251372	LINC00499	RP11-733C7.2	long intergenic non-protein coding RNA 499	ncRNA
chr17-10	chr17	39420664	39420836	+	1	NA	promoter-TSS (NM_001277331)	promoter-TSS (NM_001277331)	-880	NM_001277331	100507608		NM_001277331		KRTAP9-6	KAP9.6|KRTAP9.6|KRTAP9L2	keratin associated protein 9-6	protein-coding
chr1-2980	chr1	69766252	69766424	+	1	NA	Intergenic	Intergenic	-459520	NM_020794	57554	Hs.479658	XM_005271060	ENSG00000033122	LRRC7	DENSIN	leucine rich repeat containing 7	protein-coding
chr7-515	chr7	17127304	17127476	+	1	NA	Intergenic	Intergenic	-205777	NM_176813	155465	Hs.100686	XM_005249627	ENSG00000173467	AGR3	AG3|BCMP11|HAG3|PDIA18|hAG-3	anterior gradient 3	protein-coding
chr12-3550	chr12	9283653	9283825	+	1	NA	Intergenic	L1MB2|LINE|L1	-15181	NM_000014	2	Hs.212838	NM_000014	ENSG00000175899	A2M	A2MD|CPAMD5|FWP007|S863-7	alpha-2-macroglobulin	protein-coding
chr7-3834	chr7	94967677	94967849	+	1	NA	Intergenic	Intergenic	-13879	NM_000446	5444	Hs.370995	NM_000446		PON1	ESA|MVCD5|PON	paraoxonase 1	protein-coding
chr12-1421	chr12	89202818	89202990	+	1	NA	Intergenic	Intergenic	210565	NR_038385	728084	Hs.132563	NR_038385	ENSG00000246363	RP11-13A1.1	-	uncharacterized LOC728084	ncRNA
chr14-52	chr14	79887117	79887289	+	1	NA	intron (NM_001272020, intron 1 of 5)	intron (NM_001272020, intron 1 of 5)	141521	NR_073546	9369	Hs.368307	XM_005268218		NRXN3	C14orf60	neurexin 3	protein-coding
chr10-4482	chr10	87668358	87668530	+	1	NA	intron (NM_017551, intron 5 of 15)	L1ME1|LINE|L1	330956	NR_038986	100507470	Hs.585483	NR_038986		GRID1-AS1	-	GRID1 antisense RNA 1	ncRNA
chr1-8066	chr1	114400302	114400474	+	1	NA	exon (NM_012411, exon 5 of 19)	exon (NM_012411, exon 5 of 19)	1131	NR_037864	100287722	Hs.664669	NR_037864	ENSG00000226167	AP4B1-AS1	RP5-1073O3.5	AP4B1 antisense RNA 1	ncRNA
chr1-1841	chr1	110123285	110123457	+	1	NA	intron (NM_006496, intron 4 of 8)	Tigger3a|DNA|TcMar-Tigger	-18144	NR_029583	406974		NR_029583	ENSG00000207709	MIR197	MIRN197|miR-197|miRNA197	microRNA 197	ncRNA
chr10-3193	chr10	33525961	33526133	+	1	NA	intron (NM_001244972, intron 6 of 16)	intron (NM_001244972, intron 6 of 16)	97786	NM_001244972	8829	Hs.653996	NM_001024628	ENSG00000099250	NRP1	BDCA4|CD304|NP1|NRP|VEGF165R	neuropilin 1	protein-coding
chr9-443	chr9	83503110	83503282	+	1	NA	Intergenic	L2c|LINE|L2	800400	NM_005077	7088	Hs.689805	XM_005252151	ENSG00000196781	TLE1	ESG|ESG1|GRG1	transducin-like enhancer of split 1 (E(sp1) homolog, Drosophila)	protein-coding
chr5-10583	chr5	150075890	150076062	+	1	NA	intron (NM_018047, intron 6 of 10)	intron (NM_018047, intron 6 of 10)	4693	NM_018047	55696	Hs.713564	XM_005268479	ENSG00000086589	RBM22	Cwc2|ZC3H16|fSAP47	RNA binding motif protein 22	protein-coding
chr4-1561	chr4	162591128	162591300	+	1	NA	intron (NM_020116, intron 6 of 15)	intron (NM_020116, intron 6 of 15)	493972	NM_020116	56884	Hs.32452	NM_001128427	ENSG00000168843	FSTL5	-	follistatin-like 5	protein-coding
chr5-438	chr5	125597262	125597434	+	1	NA	Intergenic	L1M2|LINE|L1	23519	NR_105039	101927488	Hs.742650	XR_246579		LOC101927488	-	uncharacterized LOC101927488	ncRNA
chr2-2552	chr2	172505716	172505888	+	1	NA	Intergenic	L1M1|LINE|L1	-38117	NM_001271788	1781	Hs.546250	XM_005246363	ENSG00000077380	DYNC1I2	DNCI2|IC2	dynein, cytoplasmic 1, intermediate chain 2	protein-coding
chr2-9161	chr2	96616225	96616397	+	1	NA	Intergenic	MIRb|SINE|MIR	-59988	NR_003698	729234	Hs.720108	NR_003698	ENSG00000231584	FAHD2CP	-	fumarylacetoacetate hydrolase domain containing 2C, pseudogene	pseudo
chr8-5769	chr8	87108799	87108971	+	1	NA	Intergenic	Intergenic	-2254	NM_152565	245972	Hs.436360	NM_152565	ENSG00000147614	ATP6V0D2	ATP6D2|VMA6	ATPase, H+ transporting, lysosomal 38kDa, V0 subunit d2	protein-coding
chr2-2023	chr2	114850490	114850662	+	1	NA	Intergenic	L1MC1|LINE|L1	-113015	NR_034130	100499194	Hs.662336	NR_034130		LOC100499194	-	uncharacterized LOC100499194	ncRNA
chr1-2514	chr1	233606715	233606887	+	1	NA	Intergenic	MER4D|LTR|ERV1	-142949	NM_002245	3775	Hs.208544	NM_002245	ENSG00000135750	KCNK1	DPK|HOHO|K2P1|K2p1.1|KCNO1|TWIK-1|TWIK1	potassium channel, subfamily K, member 1	protein-coding
chr13-4425	chr13	41351257	41351429	+	1	NA	Intergenic	Intergenic	-5996	NM_005830	10240	Hs.596607	NM_005830	ENSG00000102738	MRPS31	IMOGN38|MRP-S31|S31mt	mitochondrial ribosomal protein S31	protein-coding
chr14-1376	chr14	56449036	56449208	+	1	NA	Intergenic	MIR|SINE|MIR	-135971	NM_021255	57161	Hs.657926	XM_005267888	ENSG00000139946	PELI2	-	pellino E3 ubiquitin protein ligase family member 2	protein-coding
chr5-240	chr5	35621045	35621217	+	1	NA	intron (NM_024867, intron 1 of 36)	intron (NM_024867, intron 1 of 36)	3142	NM_024867	79925	Hs.298863	XM_005248376	ENSG00000152582	SPEF2	CT122|KPL2	sperm flagellar 2	protein-coding
chr1-8218	chr1	146667354	146667526	+	1	NA	intron (NM_001144830, intron 5 of 6)	L3|LINE|CR1	18010	NR_002305	171423	Hs.658566	NR_002305		PDIA3P1	ERp60|GRP58P|PDIA3P	protein disulfide isomerase family A, member 3 pseudogene 1	pseudo
chr6-1709	chr6	97290301	97290473	+	1	NA	Intergenic	Intergenic	-5034	NM_030784	81491	Hs.221364	NM_001143957	ENSG00000112218	GPR63	PSP24(beta)|PSP24B	G protein-coupled receptor 63	protein-coding
chr9-2172	chr9	93343906	93344078	+	1	NA	intron (NR_034157, intron 1 of 5)	intron (NR_034157, intron 1 of 5)	1036	NR_034157	340515	Hs.522284	NM_001105317		RP11-555F9.2	-	uncharacterized LOC340515	ncRNA
chr2-113	chr2	125101064	125101236	+	1	NA	intron (NM_130773, intron 3 of 23)	LTR49-int|LTR|ERV1	318286	NM_130773	129684	Hs.660653	NM_130773	ENSG00000155052	CNTNAP5	caspr5	contactin associated protein-like 5	protein-coding
chr13-1973	chr13	30937595	30937767	+	1	NA	intron (NR_024464, intron 3 of 4)	L1ME2|LINE|L1	10355	NR_024464	100188949	Hs.439791	XR_245364	ENSG00000238121	LINC00426	-	long intergenic non-protein coding RNA 426	ncRNA
chr21-35	chr21	28941659	28941831	+	1	NA	intron (NR_049807, intron 2 of 4)	(TC)n|Simple_repeat|Simple_repeat	-152953	NR_024357	54088	Hs.570434	NR_024357	ENSG00000225298	LINC00113	C21orf23|NCRNA00113	long intergenic non-protein coding RNA 113	ncRNA
chr6-467	chr6	143169008	143169180	+	1	NA	intron (NM_006734, intron 1 of 9)	intron (NM_006734, intron 1 of 9)	97244	NM_006734	3097	Hs.510172	XM_005266956	ENSG00000010818	HIVEP2	HIV-EP2|MBP-2|MIBP1|SHN2|ZAS2|ZNF40B	human immunodeficiency virus type I enhancer binding protein 2	protein-coding
chr1-4679	chr1	193799320	193799492	+	1	NA	Intergenic	L1MEg|LINE|L1	-643663	NM_003783	8707	Hs.518834	NM_003783	ENSG00000162630	B3GALT2	BETA3GALT2|GLCT2|beta3Gal-T2	UDP-Gal:betaGlcNAc beta 1,3-galactosyltransferase, polypeptide 2	protein-coding
chr8-1313	chr8	101031691	101031863	+	1	NA	intron (NM_001286692, intron 14 of 27)	intron (NM_001286692, intron 14 of 27)	86077	NM_001286693	26166	Hs.120021	XM_005250855	ENSG00000132554	RGS22	CT145|PRTD-NY2	regulator of G-protein signaling 22	protein-coding
chr6-350	chr6	100008595	100008767	+	1	NA	intron (NM_001013399, intron 4 of 11)	intron (NM_001013399, intron 4 of 11)	8009	NM_005190	892	Hs.633351	XM_005267202	ENSG00000112237	CCNC	CycC	cyclin C	protein-coding
chr5-1337	chr5	37223809	37223981	+	1	NA	intron (NM_023073, intron 14 of 51)	intron (NM_023073, intron 14 of 51)	25635	NM_023073	65250	Hs.586199	XM_005248345	ENSG00000197603	C5orf42	JBTS17	chromosome 5 open reading frame 42	protein-coding
chr10-662	chr10	33482232	33482404	+	1	NA	intron (NM_001244972, intron 12 of 16)	intron (NM_001244972, intron 12 of 16)	141515	NM_001244972	8829	Hs.653996	NM_001024628	ENSG00000099250	NRP1	BDCA4|CD304|NP1|NRP|VEGF165R	neuropilin 1	protein-coding
chr3-521	chr3	8311797	8311969	+	1	NA	intron (NR_033378, intron 3 of 3)	L1ME1|LINE|L1	231461	NR_033378	100288428	Hs.651576	NR_033378	ENSG00000227110	LMCD1-AS1	AC087859.1	LMCD1 antisense RNA 1 (head to head)	ncRNA
chr4-14491	chr4	164666753	164666925	+	1	NA	intron (NM_001166373, intron 3 of 7)	intron (NM_001166373, intron 3 of 7)	-132063	NM_017923	55016	Hs.608487	XM_005263085	ENSG00000145416	2001-03-01	MARCH-I|RNF171	membrane-associated ring finger (C3HC4) 1, E3 ubiquitin protein ligase	protein-coding
chr2-251	chr2	180995003	180995175	+	1	NA	Intergenic	Tigger4a|DNA|TcMar-Tigger	-123309	NM_020943	57703	Hs.311363	XM_005246726	ENSG00000163510	CWC22	EIF4GL|NCM|fSAPb	CWC22 spliceosome-associated protein homolog (S. cerevisiae)	protein-coding
chr6-1209	chr6	36470821	36470993	+	1	NA	intron (NM_007271, intron 9 of 13)	L1ME3F|LINE|L1	44340	NM_007271	11329	Hs.409578	XM_005248839	ENSG00000112079	STK38	NDR|NDR1	serine/threonine kinase 38	protein-coding
chr9-559	chr9	5980412	5980584	+	1	NA	intron (NM_001017969, intron 2 of 7)	intron (NM_001017969, intron 2 of 7)	-27328	NR_039811	100616288		NR_039811	ENSG00000263575	MIR4665	-	microRNA 4665	ncRNA
chr6-1989	chr6	121829814	121829986	+	1	NA	Intergenic	Intergenic	73155	NM_000165	2697	Hs.74471	NM_000165	ENSG00000152661	GJA1	AVSD3|CMDR|CX43|DFNB38|GJAL|HLHS1|HSS|ODDD	gap junction protein, alpha 1, 43kDa	protein-coding
chr7-77	chr7	11732580	11732752	+	1	NA	intron (NM_015204, intron 1 of 26)	intron (NM_015204, intron 1 of 26)	139158	NM_015204	221981	Hs.120855	NM_015204	ENSG00000005108	THSD7A	-	thrombospondin, type I, domain containing 7A	protein-coding
chr7-4894	chr7	154954129	154954301	+	1	NA	Intergenic	Intergenic	-90948	NR_038945	100128264	Hs.744621	NR_038945	ENSG00000220575	HTR5A-AS1	-	HTR5A antisense RNA 1	ncRNA
chr13-562	chr13	65986231	65986403	+	1	NA	Intergenic	Intergenic	-1412984	NR_046527	100874064	Hs.569284	XR_245370	ENSG00000228842	PCDH9-AS2	-	PCDH9 antisense RNA 2	ncRNA
chr4-288	chr4	158167376	158167548	+	1	NA	intron (NM_001083620, intron 2 of 15)	MIR3|SINE|MIR	25642	NM_001083620	2891	Hs.32763	XM_005262952	ENSG00000120251	GRIA2	GLUR2|GLURB|GluA2|GluR-K2|HBGR2	glutamate receptor, ionotropic, AMPA 2	protein-coding
chr8-609	chr8	110920487	110920659	+	1	NA	Intergenic	Intergenic	66386	NM_014379	27012	Hs.13285	XM_005250866	ENSG00000164794	KCNV1	HNKA|KCNB3|KV2.3|KV8.1	potassium channel, subfamily V, member 1	protein-coding
chr2-4063	chr2	68046424	68046596	+	1	NA	intron (NR_110271, intron 2 of 2)	L1ME1|LINE|L1	6184	NR_110271	101927701	Hs.348697	XR_245019	ENSG00000237013	AC010987.6	-	uncharacterized LOC101927701	ncRNA
chr1-8948	chr1	181942685	181942857	+	1	NA	Intergenic	L1MCa|LINE|L1	88076	NM_001009992	127665	Hs.684328	NM_001009992	ENSG00000179930	ZNF648	-	zinc finger protein 648	protein-coding
chr9-4477	chr9	87140215	87140387	+	1	NA	Intergenic	L1MA3|LINE|L1	-143165	NM_006180	4915	Hs.712776	XM_005252001	ENSG00000148053	NTRK2	GP145-TrkB|TRKB|trk-B	neurotrophic tyrosine kinase, receptor, type 2	protein-coding
chr9-169	chr9	72270280	72270452	+	1	NA	intron (NM_001163, intron 1 of 12)	L1M1|LINE|L1	16909	NM_001163	320	Hs.592974	XM_005251967	ENSG00000107282	APBA1	D9S411E|LIN10|MINT1|X11|X11A|X11ALPHA	amyloid beta (A4) precursor protein-binding, family A, member 1	protein-coding
chr18-1512	chr18	51663954	51664126	+	1	NA	Intergenic	7SK|RNA|RNA	84742	NR_002970	677819	Hs.655869	NR_002970		SNORA37	ACA37	small nucleolar RNA, H/ACA box 37	snoRNA
chr18-394	chr18	4279130	4279302	+	1	NA	intron (NR_036489, intron 2 of 2)	MIRc|SINE|MIR	14614	NR_036489	284215	Hs.647594	NR_036489	ENSG00000261520	DLGAP1-AS5	RP11-138C24.1	DLGAP1 antisense RNA 5	ncRNA
chr5-129	chr5	82477117	82477289	+	1	NA	intron (NM_022406, intron 3 of 7)	HAL1|LINE|L1	103886	NM_003401	7518	Hs.567359	XM_005248595	ENSG00000152422	XRCC4	-	X-ray repair complementing defective repair in Chinese hamster cells 4	protein-coding
chrX-26	chrX	84590306	84590478	+	1	NA	intron (NM_024921, intron 6 of 16)	intron (NM_024921, intron 6 of 16)	44356	NM_024921	79983	Hs.267038	XM_005262202	ENSG00000124429	POF1B	POF|POF2B	premature ovarian failure, 1B	protein-coding
chr3-7073	chr3	45008575	45008747	+	1	NA	intron (NM_001135179, intron 1 of 6)	intron (NM_001135179, intron 1 of 6)	9013	NM_001135179	51304	Hs.61430	XM_005265209		ZDHHC3	DHHC-3|GODZ|ZNF373	zinc finger, DHHC-type containing 3	protein-coding
chr18-607	chr18	34700917	34701089	+	1	NA	intron (NM_020776, intron 7 of 9)	intron (NM_020776, intron 7 of 9)	-291824	NM_015476	25941	Hs.436636	XM_005258242	ENSG00000134779	TPGS2	C18orf10|L17|PGs2	tubulin polyglutamylase complex subunit 2	protein-coding
chr12-1591	chr12	7461096	7461268	+	1	NA	intron (NM_001080454, intron 2 of 12)	intron (NM_001080454, intron 2 of 12)	4254	NM_001080454	341392	Hs.450804	NM_001080454	ENSG00000215009	ACSM4	-	acyl-CoA synthetase medium-chain family member 4	protein-coding
chr9-4745	chr9	105412165	105412337	+	1	NA	intron (NR_103830, intron 4 of 4)	intron (NR_103830, intron 4 of 4)	130332	NR_103830	414319	Hs.385790	NR_103830		LINC00587	C9orf107|bA785H23.1	long intergenic non-protein coding RNA 587	ncRNA
chr3-1206	chr3	186295592	186295764	+	1	NA	intron (NM_016306, intron 4 of 9)	intron (NM_016306, intron 4 of 9)	7211	NM_016306	51726	Hs.317192	NM_016306	ENSG00000090520	DNAJB11	ABBP-2|ABBP2|DJ9|Dj-9|EDJ|ERdj3|ERj3|ERj3p|PRO1080|UNQ537|hDj-9	DnaJ (Hsp40) homolog, subfamily B, member 11	protein-coding
chr8-690	chr8	131754671	131754843	+	1	NA	Intergenic	Intergenic	298078	NM_001115	114	Hs.591859	XM_005250769	ENSG00000155897	ADCY8	AC8|ADCY3|HBAC1	adenylate cyclase 8 (brain)	protein-coding
chr10-5291	chr10	125709894	125710066	+	1	NA	Intergenic	Intergenic	-58480	NM_198148	119587	Hs.663647	XM_005269528	ENSG00000121898	CPXM2	CPX2|UNQ676	carboxypeptidase X (M14 family), member 2	protein-coding
chr5-795	chr5	91923557	91923729	+	1	NA	Intergenic	L4|LINE|RTE	982856	NR_015369	441094	Hs.457407	NR_015369	ENSG00000237187	NR2F1-AS1	-	NR2F1 antisense RNA 1	ncRNA
chr18-3090	chr18	47498010	47498182	+	1	NA	intron (NM_001080467, intron 10 of 39)	intron (NM_001080467, intron 10 of 39)	154837	NR_036204	100422865		NR_036204		MIR4320	-	microRNA 4320	ncRNA
chr2-1309	chr2	208186251	208186423	+	1	NA	Intergenic	L1MC3|LINE|L1	-67297	NR_110283	101927865	Hs.622883	XR_241391	ENSG00000234902	AC007879.2	AC007879.5	uncharacterized LOC101927865	ncRNA
chr13-1001	chr13	45765859	45766031	+	1	NA	intron (NM_004128, intron 4 of 7)	intron (NM_004128, intron 4 of 7)	9230	NM_198404	386618	Hs.693242	NM_198404	ENSG00000180332	KCTD4	bA321C24.3	potassium channel tetramerization domain containing 4	protein-coding
chr4-2460	chr4	91547491	91547663	+	1	NA	intron (NM_207491, intron 5 of 7)	intron (NM_207491, intron 5 of 7)	391395	NM_207491	401145	Hs.654735	NM_001145065	ENSG00000184305	CCSER1	FAM190A	coiled-coil serine-rich protein 1	protein-coding
chr12-2044	chr12	41587286	41587458	+	1	NA	intron (NM_001164595, intron 2 of 9)	intron (NM_001164595, intron 2 of 9)	5122	NM_001164595	29951	Hs.380044	XM_005268818	ENSG00000165966	PDZRN4	LNX4|SAMCAP3L	PDZ domain containing ring finger 4	protein-coding
chr11-3919	chr11	68602811	68602983	+	1	NA	intron (NM_001031847, intron 1 of 18)	intron (NM_001031847, intron 1 of 18)	6502	NM_001876	1374	Hs.503043	XM_005273762	ENSG00000110090	CPT1A	CPT1|CPT1-L|L-CPT1	carnitine palmitoyltransferase 1A (liver)	protein-coding
chr9-192	chr9	83479327	83479499	+	1	NA	Intergenic	L1MCb|LINE|L1	824183	NM_005077	7088	Hs.689805	XM_005252151	ENSG00000196781	TLE1	ESG|ESG1|GRG1	transducin-like enhancer of split 1 (E(sp1) homolog, Drosophila)	protein-coding
chr1-84	chr1	195058746	195058918	+	1	NA	Intergenic	Intergenic	1492779	NR_039888	100616363		NR_039888		MIR4735	-	microRNA 4735	ncRNA
chr1-967	chr1	172859883	172860055	+	1	NA	Intergenic	Intergenic	160134	NM_005092	8995	Hs.248197	NM_005092		TNFSF18	AITRL|GITRL|TL6|hGITRL	tumor necrosis factor (ligand) superfamily, member 18	protein-coding
chr8-442	chr8	72991176	72991348	+	1	NA	Intergenic	L1ME1|LINE|L1	-3443	NM_007332	8989	Hs.716816	NM_007332	ENSG00000104321	TRPA1	ANKTM1|FEPS	transient receptor potential cation channel, subfamily A, member 1	protein-coding
chr6-2373	chr6	163573247	163573419	+	1	NA	intron (NM_001080378, intron 5 of 5)	intron (NM_001080378, intron 5 of 5)	172172	NR_028390	285796	Hs.668693	NR_028390		PACRG-AS1	-	PACRG antisense RNA 1	ncRNA
chr4-13745	chr4	148277281	148277453	+	1	NA	Intergenic	Intergenic	-124702	NM_001256283	1909	Hs.183713	NM_001166055	ENSG00000151617	EDNRA	ET-A|ETA|ETA-R|ETAR|ETRA|hET-AR	endothelin receptor type A	protein-coding
chr16-1053	chr16	78943588	78943760	+	1	NA	intron (NM_016373, intron 8 of 8)	intron (NM_016373, intron 8 of 8)	690948	NM_005360	4094	Hs.134859	NM_001031804	ENSG00000178573	MAF	CCA4|c-MAF	v-maf avian musculoaponeurotic fibrosarcoma oncogene homolog	protein-coding
chr16-54	chr16	74144050	74144222	+	1	NA	Intergenic	(CATA)n|Simple_repeat|Simple_repeat	105284	NR_104657	101928035	Hs.39557	XR_243472	ENSG00000261404	AC009120.4	-	uncharacterized LOC101928035	ncRNA
chr2-1199	chr2	187771349	187771521	+	1	NA	Intergenic	Intergenic	-57538	NM_182521	151112	Hs.375054	NM_182521	ENSG00000163012	ZSWIM2	MEX|ZZZ2	zinc finger, SWIM-type containing 2	protein-coding
chr9-518	chr9	1694811	1694983	+	1	NA	Intergenic	L1MB2|LINE|L1	-320322	NM_003070	6595	Hs.644901	XM_005251557	ENSG00000080503	SMARCA2	BAF190|BRM|NCBRS|SNF2|SNF2L2|SNF2LA|SWI2|Sth1p|hBRM|hSNF2a	SWI/SNF related, matrix associated, actin dependent regulator of chromatin, subfamily a, member 2	protein-coding
chr7-256	chr7	78450407	78450579	+	1	NA	intron (NM_012301, intron 2 of 21)	intron (NM_012301, intron 2 of 21)	-187811	NR_046689	100874021	Hs.128252	NR_046689	ENSG00000226978	MAGI2-AS2	AC006324.1	MAGI2 antisense RNA 2	ncRNA
chr13-859	chr13	109219331	109219503	+	1	NA	Intergenic	Intergenic	-29083	NM_015011	23026	Hs.656587	NM_001198950	ENSG00000041515	MYO16	MYAP3|MYR8|Myo16b|NYAP3	myosin XVI	protein-coding
chr3-1109	chr3	169988972	169989144	+	1	NA	intron (NM_002740, intron 6 of 17)	L1MC5|LINE|L1	48838	NM_002740	5584	Hs.478199	NM_002740	ENSG00000163558	PRKCI	DXS1179E|PKCI|nPKC-iota	protein kinase C, iota	protein-coding
chr1-4169	chr1	168877831	168878003	+	1	NA	intron (NR_104091, intron 3 of 4)	intron (NR_104091, intron 3 of 4)	121738	NR_024160	79100	Hs.250624	NR_024160	ENSG00000225826	LINC00626	RP1-10C16.2	long intergenic non-protein coding RNA 626	ncRNA
chr12-69	chr12	26520574	26520746	+	1	NA	intron (NM_002223, intron 55 of 56)	intron (NM_002223, intron 55 of 56)	172154	NM_005086	8082	Hs.183428	XM_005253487		SSPN	DAGA5|KRAG|NSPN|SPN1|SPN2	sarcospan	protein-coding
chr11-1079	chr11	105913155	105913327	+	1	NA	Intergenic	Intergenic	-20287	NM_032424	84437	Hs.266782	XM_005271697	ENSG00000170903	MSANTD4	KIAA1826	Myb/SANT-like DNA-binding domain containing 4 with coiled-coils	protein-coding
chr3-1083	chr3	167217987	167218159	+	1	NA	exon (NM_178824, exon 14 of 15)	exon (NM_178824, exon 14 of 15)	-26153	NM_006217	5276	Hs.445555	XM_005247529	ENSG00000114204	SERPINI2	MEPI|PANCPIN|PI14|TSA2004	serpin peptidase inhibitor, clade I (pancpin), member 2	protein-coding
chr6-2820	chr6	48840259	48840431	+	1	NA	Intergenic	L1MA9|LINE|L1	590696	NM_000255	4594	Hs.485527	XM_005249143	ENSG00000146085	MUT	MCM	methylmalonyl CoA mutase	protein-coding
chr9-964	chr9	80823130	80823302	+	1	NA	Intergenic	Intergenic	-27775	NM_001098802	84131	Hs.374421	XM_005252263	ENSG00000148019	CEP78	C9orf81|IP63	centrosomal protein 78kDa	protein-coding
chr6-372	chr6	106753225	106753397	+	1	NA	intron (NM_001286107, intron 2 of 6)	intron (NM_001286107, intron 2 of 6)	10830	NR_104403	9474	Hs.486063	XM_005267231	ENSG00000057663	ATG5	APG5|APG5-LIKE|APG5L|ASP|hAPG5	autophagy related 5	protein-coding
chr3-2124	chr3	129523005	129523177	+	1	NA	intron (NM_001128224, intron 3 of 5)	L1MEg|LINE|L1	76311	NM_001017395	23023	Hs.477547	NM_015008	ENSG00000172765	TMCC1	-	transmembrane and coiled-coil domain family 1	protein-coding
chr18-121	chr18	37345435	37345607	+	1	NA	Intergenic	L1ME1|LINE|L1	-13562	NR_024391	647946	Hs.649350	NR_024391	ENSG00000267374	LINC00669	RP11-244M2.1	long intergenic non-protein coding RNA 669	ncRNA
chr17-715	chr17	30907778	30907950	+	1	NA	intron (NM_015194, intron 21 of 21)	L1ME1|LINE|L1	93759	NM_003885	8851	Hs.500015	NM_003885	ENSG00000176749	CDK5R1	CDK5P35|CDK5R|NCK5A|p23|p25|p35|p35nck5a	cyclin-dependent kinase 5, regulatory subunit 1 (p35)	protein-coding
chr17-613	chr17	14784159	14784331	+	1	NA	Intergenic	L1PA15-16|LINE|L1	-150047	NR_033371	94150	Hs.147654	NR_033371	ENSG00000259944	CDRT7	LINC00025|NCRNA00025	CMT1A duplicated region transcript 7 (non-protein coding)	ncRNA
chr13-635	chr13	73544887	73545059	+	1	NA	intron (NM_006346, intron 15 of 17)	intron (NM_006346, intron 15 of 17)	-84141	NM_001286818	688	Hs.508234	XM_005266508	ENSG00000102554	KLF5	BTEB2|CKLF|IKLF	Kruppel-like factor 5 (intestinal)	protein-coding
chr8-434	chr8	72066634	72066806	+	1	NA	Intergenic	Intergenic	202026	NM_172059	2138	Hs.491997	XM_005251182	ENSG00000104313	EYA1	BOP|BOR|BOS1|OFC1	eyes absent homolog 1 (Drosophila)	protein-coding
chr8-3674	chr8	138903943	138904115	+	1	NA	Intergenic	Intergenic	605036	NM_015912	51059	Hs.126024	XM_005250928	ENSG00000147724	FAM135B	C8ORFK32	family with sequence similarity 135, member B	protein-coding
chr4-9093	chr4	48809331	48809503	+	1	NA	Intergenic	MIR|SINE|MIR	-23643	NM_001079840	54940	Hs.518750	XM_005248112	ENSG00000109180	OCIAD1	ASRIJ|OCIA|TPA018	OCIA domain containing 1	protein-coding
chr12-2567	chr12	75419530	75419702	+	1	NA	Intergenic	Intergenic	183912	NM_001260498	3747	Hs.741918	XM_005268854	ENSG00000166006	KCNC2	KV3.2	potassium voltage-gated channel, Shaw-related subfamily, member 2	protein-coding
chr9-53	chr9	4787326	4787498	+	1	NA	Intergenic	L1M1|LINE|L1	-5422	NM_001286700	10171	Hs.194121	XM_005251337	ENSG00000120158	RCL1	RNAC|RPCL1	RNA terminal phosphate cyclase-like 1	protein-coding
chr12-985	chr12	47028735	47028907	+	1	NA	Intergenic	L1MC1|LINE|L1	190959	NM_001143824	55089	Hs.446077	XM_005268996	ENSG00000139209	SLC38A4	ATA3|NAT3|PAAT	solute carrier family 38, member 4	protein-coding
chr7-6733	chr7	79395466	79395638	+	1	NA	Intergenic	Intergenic	-5020	NR_031667	100313772		NR_031667	ENSG00000221187	MIR548M	MIRN548M	microRNA 548m	ncRNA
chr10-273	chr10	4220748	4220920	+	1	NA	Intergenic	Intergenic	65270	NR_108040	100652988	Hs.433011	XR_132573		LINC00702	RP11-67B16.1	long intergenic non-protein coding RNA 702	ncRNA
chr11-1671	chr11	37204036	37204208	+	1	NA	Intergenic	Intergenic	-584293	NM_001243786	5897	Hs.714519	NM_000536	ENSG00000175097	RAG2	RAG-2	recombination activating gene 2	protein-coding
chr1-5130	chr1	219895551	219895723	+	1	NA	Intergenic	L1MDa|LINE|L1	-150982	NR_002753	26828		NR_002753	ENSG00000199377	RNU5F-1	RNU5F|U5F	RNA, U5F small nuclear 1	snRNA
chr2-641	chr2	14118374	14118546	+	1	NA	Intergenic	Intergenic	422622	NR_103814	100499171	Hs.565606	NR_103814	ENSG00000230448	LINC00276	AC064846.1|NCRNA00276	long intergenic non-protein coding RNA 276	ncRNA
chr8-1619	chr8	135112108	135112280	+	1	NA	Intergenic	L1M5|LINE|L1	-498120	NR_002438	594840	Hs.626298	NR_002438	ENSG00000248492	ZFAT-AS1	NCRNA00070|SAS-ZFAT|ZFAT-AS|ZFATAS	ZFAT antisense RNA 1	ncRNA
chr15-1219	chr15	98693108	98693280	+	1	NA	Intergenic	L1ME3D|LINE|L1	189261	NM_183376	91947	Hs.6093	NM_183376	ENSG00000140450	ARRDC4	-	arrestin domain containing 4	protein-coding
chr8-1566	chr8	119895468	119895640	+	1	NA	Intergenic	Intergenic	68829	NM_002546	4982	Hs.81791	NM_002546	ENSG00000164761	TNFRSF11B	OCIF|OPG|TR1	tumor necrosis factor receptor superfamily, member 11b	protein-coding
chr18-484	chr18	25377266	25377438	+	1	NA	Intergenic	LTR37B|LTR|ERV1	380093	NM_001792	1000	Hs.606106	XM_005258181	ENSG00000170558	CDH2	CD325|CDHN|CDw325|NCAD	cadherin 2, type 1, N-cadherin (neuronal)	protein-coding
chr1-337	chr1	78482669	78482841	+	1	NA	3' UTR (NM_007034, exon 3 of 3)	3' UTR (NM_007034, exon 3 of 3)	12119	NM_007034	11080	Hs.13852	XM_005270397		DNAJB4	DNAJW|DjB4|HLJ1	DnaJ (Hsp40) homolog, subfamily B, member 4	protein-coding
chr18-451	chr18	22367259	22367431	+	1	NA	Intergenic	L1MEf|LINE|L1	159199	NR_040033	729950	Hs.585850	NR_040033	ENSG00000265485	RP11-449D8.1	-	uncharacterized LOC729950	ncRNA
chr5-339	chr5	95024620	95024792	+	1	NA	Intergenic	Intergenic	-5992	NM_031952	83890	Hs.50499	XM_005272100	ENSG00000145757	SPATA9	NYD-SP16	spermatogenesis associated 9	protein-coding
chr3-6923	chr3	36122717	36122889	+	1	NA	Intergenic	Intergenic	-299294	NM_003149	6769	Hs.56045	XM_005265412	ENSG00000144681	STAC	STAC1	SH3 and cysteine rich domain	protein-coding
chr6-723	chr6	91036416	91036588	+	1	NA	Intergenic	L1MC4a|LINE|L1	14041	NR_039671	100616109		NR_039671	ENSG00000266760	MIR4464	-	microRNA 4464	ncRNA
chr1-1367	chr1	65997021	65997193	+	1	NA	intron (NM_001198688, intron 1 of 18)	L2a|LINE|L2	5735	NM_001198689	3953	Hs.723178	NM_001003679	ENSG00000116678	LEPR	CD295|LEP-R|LEPRD|OB-R|OBR	leptin receptor	protein-coding
chr4-35	chr4	130873865	130874037	+	1	NA	Intergenic	Intergenic	856669	NM_001099783	132321	Hs.567679	XM_005262734	ENSG00000151470	C4orf33	-	chromosome 4 open reading frame 33	protein-coding
chr15-173	chr15	59153601	59153773	+	1	NA	Intergenic	Intergenic	72165	NM_024755	79811	Hs.512932	XM_005254669	ENSG00000137776	SLTM	Met	SAFB-like, transcription modulator	protein-coding
chr18-1256	chr18	32449238	32449410	+	1	NA	TTS (NM_001198945)	TTS (NM_001198945)	51022	NM_032980	1837	Hs.643454	XM_005258207	ENSG00000134769	DTNA	D18S892E|DRP3|DTN|DTN-A|LVNC1	dystrobrevin, alpha	protein-coding
chr4-1604	chr4	168959333	168959505	+	1	NA	Intergenic	Intergenic	-54269	NM_007193	11199	Hs.188401	NM_007193	ENSG00000109511	ANXA10	ANX14	annexin A10	protein-coding
chr2-237	chr2	166503947	166504119	+	1	NA	intron (NM_024969, intron 2 of 4)	intron (NM_024969, intron 2 of 4)	75187	NM_024969	80034	Hs.470479	XM_005246865	ENSG00000178662	CSRNP3	FAM130A2|PPP1R73|TAIP-2|TAIP2	cysteine-serine-rich nuclear protein 3	protein-coding
chr6-2345	chr6	155631087	155631259	+	1	NA	intron (NM_016020, intron 2 of 6)	intron (NM_016020, intron 2 of 6)	4444	NM_016020	51106	Hs.655297	XM_005267005		TFB1M	CGI75|RP11-477D19.2|mtTFB|mtTFB1	transcription factor B1, mitochondrial	protein-coding
chr16-1049	chr16	78251050	78251222	+	1	NA	intron (NM_016373, intron 5 of 8)	intron (NM_016373, intron 5 of 8)	117809	NM_130791	51741	Hs.461453	XM_005255980	ENSG00000186153	WWOX	D16S432E|FOR|FRA16D|HHCMA56|PRO0128|SDR41C1|WOX1	WW domain containing oxidoreductase	protein-coding
chr15-331	chr15	42088677	42088849	+	1	NA	intron (NR_049762, intron 2 of 28)	intron (NR_049762, intron 2 of 28)	22131	NR_049761	23005	Hs.513661	NM_001128608	ENSG00000137802	MAPKBP1	JNKBP-1	mitogen-activated protein kinase binding protein 1	protein-coding
chr10-4437	chr10	85663896	85664068	+	1	NA	Intergenic	L1MD2|LINE|L1	-235203	NM_014394	27069	Hs.352656	XM_005269699	ENSG00000165678	GHITM	DERP2|HSPC282|MICS1|PTD010|TMBIM5	growth hormone inducible transmembrane protein	protein-coding
chrX-214	chrX	121225237	121225409	+	1	NA	Intergenic	Intergenic	1043861	NM_012084	2747	Hs.368538	NM_012084	ENSG00000182890	GLUD2	GDH2|GLUDP1	glutamate dehydrogenase 2	protein-coding
chr2-2600	chr2	178437934	178438106	+	1	NA	Intergenic	Intergenic	-20496	NM_152517	150737	Hs.447659	NM_152517		TTC30B	IFT70|fleer	tetratricopeptide repeat domain 30B	protein-coding
chr16-1063	chr16	80009712	80009884	+	1	NA	Intergenic	Intergenic	180652	NR_104661	101928248	Hs.659802	XR_243479		LOC101928248	-	uncharacterized LOC101928248	ncRNA
chr8-2178	chr8	64285142	64285314	+	1	NA	Intergenic	Intergenic	203666	NM_001277818	253943	Hs.491861	NM_001277813	ENSG00000185728	YTHDF3	-	YTH domain family, member 3	protein-coding
chr3-1238	chr3	6635319	6635491	+	1	NA	Intergenic	L1MA7|LINE|L1	211731	NR_110123	101927347	Hs.602105	XR_245176	ENSG00000226258	AC069277.1	-	uncharacterized LOC101927347	ncRNA
chr14-1513	chr14	65156053	65156225	+	1	NA	Intergenic	Intergenic	-15054	NM_015549	26030	Hs.509637	XM_005267511	ENSG00000126822	PLEKHG3	ARHGEF43|KIAA0599	pleckstrin homology domain containing, family G (with RhoGef domain) member 3	protein-coding
chr3-65	chr3	140666154	140666326	+	1	NA	intron (NM_018155, intron 1 of 6)	intron (NM_018155, intron 1 of 6)	5578	NM_001104647	55186	Hs.144130	XM_005247574	ENSG00000114120	SLC25A36	PNC2	solute carrier family 25 (pyrimidine nucleotide carrier ), member 36	protein-coding
chr6-8111	chr6	107088918	107089090	+	1	NA	intron (NM_018292, intron 3 of 10)	intron (NM_018292, intron 3 of 10)	11563	NM_018292	55278	Hs.406917	NM_018292	ENSG00000130348	QRSL1	GatA	glutaminyl-tRNA synthase (glutamine-hydrolyzing)-like 1	protein-coding
chr5-5584	chr5	8039759	8039931	+	1	NA	Intergenic	L1PA15|LINE|L1	170628	NM_024010	4552	Hs.481551	XM_005248304	ENSG00000124275	MTRR	MSR|cblE	5-methyltetrahydrofolate-homocysteine methyltransferase reductase	protein-coding
chr12-17	chr12	77326500	77326672	+	1	NA	Intergenic	Intergenic	-53787	NM_001321	1466	Hs.530904	XM_005268678	ENSG00000175183	CSRP2	CRP2|LMO5|SmLIM	cysteine and glycine-rich protein 2	protein-coding
chr5-5261	chr5	151657455	151657627	+	1	NA	Intergenic	Intergenic	127299	NM_020167	56923	Hs.731911	NM_020167	ENSG00000132911	NMUR2	FM-4|FM4|NMU-R2|NMU2R|TGR-1|TGR1	neuromedin U receptor 2	protein-coding
chr8-5248	chr8	75529376	75529548	+	1	NA	intron (NR_033830, intron 2 of 5)	L1PB3|LINE|L1	17361	NR_033830	441355	Hs.647162	NR_033830	ENSG00000254349	FLJ39080	-	uncharacterized LOC441355	ncRNA
chr6-699	chr6	83809784	83809956	+	1	NA	intron (NM_001199942, intron 3 of 39)	intron (NM_001199942, intron 3 of 39)	32485	NM_001199942	23033	Hs.708998	XM_005248693	ENSG00000083097	DOPEY1	KIAA1117|dJ202D23.2	dopey family member 1	protein-coding
chr5-32	chr5	122377264	122377436	+	1	NA	Intergenic	L1ME3A|LINE|L1	-4925	NM_000943	5480	Hs.110364	NM_000943	ENSG00000168938	PPIC	CYPC	peptidylprolyl isomerase C (cyclophilin C)	protein-coding
chr13-287	chr13	70873544	70873716	+	1	NA	Intergenic	MIRb|SINE|MIR	-191005	NM_001286725	57626	Hs.508201	XM_005266483	ENSG00000150361	KLHL1	MRP2	kelch-like family member 1	protein-coding
chr5-528	chr5	19551555	19551727	+	1	NA	intron (NM_004934, intron 8 of 12)	MIRb|SINE|MIR	436712	NM_004934	1016	Hs.317632	XM_005248228	ENSG00000145526	CDH18	CDH14|CDH14L|CDH24	cadherin 18, type 2	protein-coding
chr1-9872	chr1	199591890	199592062	+	1	NA	Intergenic	Intergenic	-404754	NM_003822	2494	Hs.33446	XM_005245061	ENSG00000116833	NR5A2	B1F|B1F2|CPF|FTF|FTZ-F1|FTZ-F1beta|LRH-1|LRH1|hB1F-2	nuclear receptor subfamily 5, group A, member 2	protein-coding
chr12-1521	chr12	104514967	104515139	+	1	NA	exon (NM_006166, exon 6 of 8)	exon (NM_006166, exon 6 of 8)	16987	NM_006166	4801	Hs.84928	XM_005268908	ENSG00000120837	NFYB	CBF-A|CBF-B|HAP3|NF-YB	nuclear transcription factor Y, beta	protein-coding
chr2-13565	chr2	220652581	220652753	+	1	NA	Intergenic	Intergenic	118619	NR_036228	100422959		NR_036228	ENSG00000266518	MIR4268	-	microRNA 4268	ncRNA
chr10-903	chr10	68391235	68391407	+	1	NA	intron (NM_001127384, intron 9 of 17)	L1M5|LINE|L1	-294471	NM_178011	347731	Hs.652155	XM_005269771		LRRTM3	-	leucine rich repeat transmembrane neuronal 3	protein-coding
chr2-476	chr2	163975233	163975405	+	1	NA	Intergenic	Intergenic	-280062	NM_033272	90134	Hs.657413	NM_033272	ENSG00000184611	KCNH7	ERG3|HERG3|Kv11.3	potassium voltage-gated channel, subfamily H (eag-related), member 7	protein-coding
chr5-6559	chr5	41394857	41395029	+	1	NA	intron (NM_001005473, intron 1 of 2)	L1MA1|LINE|L1	115787	NM_001005473	345557	Hs.145404	XM_005248297	ENSG00000182836	PLCXD3	-	phosphatidylinositol-specific phospholipase C, X domain containing 3	protein-coding
chr4-1992	chr4	48462694	48462866	+	1	NA	Intergenic	Intergenic	-22580	NM_152679	201780	Hs.132591	NM_152679	ENSG00000145248	SLC10A4	P4	solute carrier family 10, member 4	protein-coding
chr18-946	chr18	8487446	8487618	+	1	NA	Intergenic	Intergenic	-120500	NR_024419	100192426	Hs.666655	NR_024419	ENSG00000266149	RP11-789C17.3	-	uncharacterized LOC100192426	ncRNA
chr6-6820	chr6	79946757	79946929	+	1	NA	TTS (NR_040671)	TTS (NR_040671)	-2388	NM_004242	9324	Hs.77558	XM_005248768	ENSG00000118418	HMGN3	PNAS-25|TRIP7	high mobility group nucleosomal binding domain 3	protein-coding
chr12-2	chr12	110825078	110825250	+	1	NA	intron (NM_001137664, intron 5 of 9)	(GA)n|Simple_repeat|Simple_repeat	16371	NM_001137664	51434	Hs.719935	XM_005253902	ENSG00000196510	ANAPC7	APC7	anaphase promoting complex subunit 7	protein-coding
chr14-277	chr14	59387657	59387829	+	1	NA	Intergenic	L1ME2|LINE|L1	-267638	NM_001270520	23002	Hs.19156	XM_005267430	ENSG00000100592	DAAM1	-	dishevelled associated activator of morphogenesis 1	protein-coding
chr3-5072	chr3	148285505	148285677	+	1	NA	Intergenic	Intergenic	-130067	NM_009585	185	Hs.744837	NM_000685	ENSG00000144891	AGTR1	AG2S|AGTR1A|AGTR1B|AT1|AT1AR|AT1B|AT1BR|AT1R|AT2R1|AT2R1A|AT2R1B|HAT1R	angiotensin II receptor, type 1	protein-coding
chr8-4171	chr8	29280841	29281013	+	1	NA	Intergenic	Intergenic	-72660	NM_001394	1846	Hs.417962	NM_001394	ENSG00000120875	DUSP4	HVH2|MKP-2|MKP2|TYP	dual specificity phosphatase 4	protein-coding
chr17-19	chr17	53213329	53213501	+	1	NA	intron (NM_178509, intron 16 of 17)	MIR|SINE|MIR	-128906	NM_002126	3131	Hs.196952	XM_005257269	ENSG00000108924	HLF	-	hepatic leukemia factor	protein-coding
chr2-858	chr2	82309402	82309574	+	1	NA	Intergenic	MER89-int|LTR|ERV1	-615418	NR_110161	100507201	Hs.98589	XR_109949		AC012075.2	-	uncharacterized LOC100507201	ncRNA
chr6-3980	chr6	108724455	108724627	+	1	NA	intron (NM_145315, intron 7 of 12)	intron (NM_145315, intron 7 of 12)	108443	NM_145315	246269	Hs.259666	XM_005266885	ENSG00000135537	LACE1	AFG1	lactation elevated 1	protein-coding
chr10-288	chr10	17677353	17677525	+	1	NA	Intergenic	L1ME1|LINE|L1	-8685	NM_003473	8027	Hs.335391	XM_005252603	ENSG00000136738	STAM	STAM-1|STAM1	signal transducing adaptor molecule (SH3 domain and ITAM motif) 1	protein-coding
chr3-640	chr3	64821066	64821238	+	1	NA	intron (NR_030317, intron 3 of 3)	L1MB4|LINE|L1	115469	NR_030317	693126		NR_030317	ENSG00000207689	MIR548A2	MIRN548A2	microRNA 548a-2	ncRNA
chr2-3629	chr2	42701759	42701931	+	1	NA	intron (NM_172344, intron 1 of 1)	Charlie2b|DNA|hAT-Charlie	19392	NM_133329	170850	Hs.352633	NM_133329	ENSG00000171126	KCNG3	KV10.1|KV6.3	potassium voltage-gated channel, subfamily G, member 3	protein-coding
chr3-78	chr3	171200522	171200694	+	1	NA	Intergenic	L1MB7|LINE|L1	-22411	NM_001161562	23043	Hs.34024	NM_001161560	ENSG00000154310	TNIK	-	TRAF2 and NCK interacting kinase	protein-coding
chr2-4271	chr2	80758906	80759078	+	1	NA	intron (NM_001282598, intron 9 of 17)	intron (NM_001282598, intron 9 of 17)	218488	NM_001282599	1496	Hs.167368	XM_005264153	ENSG00000066032	CTNNA2	CAP-R|CAPR|CT114|CTNR	catenin (cadherin-associated protein), alpha 2	protein-coding
chr9-633	chr9	12423090	12423262	+	1	NA	Intergenic	Intergenic	-270210	NM_000550	7306	Hs.270279	XM_005251574	ENSG00000107165	TYRP1	CAS2|CATB|GP75|OCA3|TRP|TRP1|TYRP|b-PROTEIN	tyrosinase-related protein 1	protein-coding
chr6-3429	chr6	88343065	88343237	+	1	NA	intron (NM_181837, intron 11 of 19)	intron (NM_181837, intron 11 of 19)	43366	NM_012381	23595	Hs.410228	XM_005248704	ENSG00000135336	ORC3	LAT|LATHEO|ORC3L	origin recognition complex, subunit 3	protein-coding
chr11-2499	chr11	108567554	108567726	+	1	NA	intron (NM_004398, intron 9 of 17)	intron (NM_004398, intron 9 of 17)	31888	NM_004398	1662	Hs.591931	NM_004398	ENSG00000178105	DDX10	HRH-J8	DEAD (Asp-Glu-Ala-Asp) box polypeptide 10	protein-coding
chr3-7603	chr3	71711329	71711501	+	1	NA	Intergenic	MIRc|SINE|MIR	63111	NM_001134651	317649	Hs.581355	NM_001134649	ENSG00000163412	EIF4E3	eIF-4E3|eIF4E-3	eukaryotic translation initiation factor 4E family member 3	protein-coding
chr6-2428	chr6	4977418	4977590	+	1	NA	Intergenic	L1PB2|LINE|L1	26793	NM_001286133	10799	Hs.511756	XM_005248820	ENSG00000124787	RPP40	RNASEP1|bA428J1.3	ribonuclease P/MRP 40kDa subunit	protein-coding
chr14-3868	chr14	96585917	96586089	+	1	NA	Intergenic	L1MC5|LINE|L1	80342	NM_001282464	56967	Hs.733033	XM_005267874		C14orf132	C14orf88	chromosome 14 open reading frame 132	protein-coding
chr1-8797	chr1	177564925	177565097	+	1	NA	Intergenic	MER70C|LTR|ERVL	374039	NM_033127	89866	Hs.149540	XM_005245573	ENSG00000120341	SEC16B	LZTR2|PGPR-p117|RGPR|SEC16S	SEC16 homolog B (S. cerevisiae)	protein-coding
chr8-356	chr8	34500202	34500374	+	1	NA	Intergenic	L1MEd|LINE|L1	-592687	NM_080872	137970	Hs.238889	XM_005273404	ENSG00000156687	UNC5D	PRO34692|Unc5h4	unc-5 homolog D (C. elegans)	protein-coding
chr5-248	chr5	43883991	43884163	+	1	NA	Intergenic	L1MC4a|LINE|L1	-280745	NR_073113	100652772	Hs.613883	NR_073113		NNT-AS1	RP11-159F24.1	NNT antisense RNA 1	ncRNA
chr7-23	chr7	143727752	143727924	+	1	NA	Intergenic	Intergenic	-19657	NM_012365	393046	Hs.553793	NM_012365	ENSG00000221836	OR2A5	OR2A11P|OR2A26|OR2A8|OR7-138|OR7-141	olfactory receptor, family 2, subfamily A, member 5	protein-coding
chr5-1597	chr5	79457869	79458041	+	1	NA	intron (NM_178276, intron 7 of 12)	L1PB4|LINE|L1	-78467	NR_109930	101929215		XR_241825	ENSG00000249825	CTD-2201I18.1	-	uncharacterized LOC101929215	ncRNA
chr8-104	chr8	92280590	92280762	+	1	NA	intron (NM_001282356, intron 3 of 19)	L1MA6|LINE|L1	19160	NM_052832	115111	Hs.354013	XM_005250774	ENSG00000147606	SLC26A7	SUT2	solute carrier family 26 (anion exchanger), member 7	protein-coding
chr5-803	chr5	93176623	93176795	+	1	NA	intron (NM_001163417, intron 6 of 9)	intron (NM_001163417, intron 6 of 9)	-99400	NM_153216	134187	Hs.678995	NM_153216	ENSG00000248483	POU5F2	SPRM-1	POU domain class 5, transcription factor 2	protein-coding
chr8-2796	chr8	90999388	90999560	+	1	NA	Intergenic	ERV3-16A3_I-int|LTR|ERVL	-2575	NM_002485	4683	Hs.492208	XM_005250923	ENSG00000104320	NBN	AT-V1|AT-V2|ATV|NBS|NBS1|P95	nibrin	protein-coding
chr4-218	chr4	107901761	107901933	+	1	NA	intron (NM_014421, intron 1 of 3)	intron (NM_014421, intron 1 of 3)	55606	NM_014421	27123	Hs.211869	NM_014421	ENSG00000155011	DKK2	DKK-2	dickkopf WNT signaling pathway inhibitor 2	protein-coding
chr7-6229	chr7	40131352	40131524	+	1	NA	intron (NM_031267, intron 12 of 13)	intron (NM_031267, intron 12 of 13)	42813	NM_138701	136647	Hs.654989	NM_138701		MPLKIP	ABHS|C7orf11|ORF20	M-phase specific PLK1 interacting protein	protein-coding
chr10-3233	chr10	35616254	35616426	+	1	NA	intron (NM_181698, intron 3 of 11)	L1MC4a|LINE|L1	-9462	NM_145012	219771	Hs.714184	XM_005252387	ENSG00000108100	CCNY	C10orf9|CBCP1|CCNX|CFP1	cyclin Y	protein-coding
chr15-1547	chr15	39199567	39199739	+	1	NA	Intergenic	L2|LINE|L2	210854	NM_207444	400359	Hs.448785	NM_207444	ENSG00000175779	C15orf53	-	chromosome 15 open reading frame 53	protein-coding
chr4-1158	chr4	96385114	96385286	+	1	NA	intron (NM_003728, intron 1 of 15)	intron (NM_003728, intron 1 of 15)	85161	NM_003728	8633	Hs.388565	XM_005263321	ENSG00000182168	UNC5C	UNC5H3	unc-5 homolog C (C. elegans)	protein-coding
chr11-5270	chr11	108444046	108444218	+	1	NA	intron (NM_015065, intron 1 of 5)	intron (NM_015065, intron 1 of 5)	20242	NM_015065	23086	Hs.28540	XM_005271461	ENSG00000110723	EXPH5	SLAC2-B|SLAC2B	exophilin 5	protein-coding
chr12-1695	chr12	16528951	16529123	+	1	NA	intron (NM_001267598, intron 3 of 3)	AT_rich|Low_complexity|Low_complexity	22686	NM_145764	4257	Hs.389700	NM_001260511	ENSG00000008394	MGST1	GST12|MGST|MGST-I	microsomal glutathione S-transferase 1	protein-coding
chr9-2284	chr9	107671491	107671663	+	1	NA	intron (NM_005502, intron 1 of 49)	L2a|LINE|L2	18950	NM_005502	19	Hs.659274	XM_005251773	ENSG00000165029	ABCA1	ABC-1|ABC1|CERP|HDLDT1|TGD	ATP-binding cassette, sub-family A (ABC1), member 1	protein-coding
chr5-5483	chr5	169342148	169342320	+	1	NA	intron (NM_001129891, intron 1 of 3)	intron (NM_001129891, intron 1 of 3)	65510	NM_001129891	100131897	Hs.721917	NM_001129891	ENSG00000204767	FAM196B	C5orf57	family with sequence similarity 196, member B	protein-coding
chr5-4813	chr5	121152237	121152409	+	1	NA	Intergenic	Intergenic	-35327	NM_177478	94033	Hs.105324	NM_177478	ENSG00000181867	FTMT	MTF	ferritin mitochondrial	protein-coding
chr2-570	chr2	195620130	195620302	+	1	NA	intron (NR_110223, intron 3 of 3)	intron (NR_110223, intron 3 of 3)	24897	NR_110223	101927431	Hs.558215	XR_241370	ENSG00000230173	AC006196.1	-	uncharacterized LOC101927431	ncRNA
chr7-129	chr7	84685716	84685888	+	1	NA	intron (NM_152754, intron 6 of 16)	MIR|SINE|MIR	65445	NM_152754	223117	Hs.201340	XM_005250229	ENSG00000153993	SEMA3D	Sema-Z2|coll-2	sema domain, immunoglobulin domain (Ig), short basic domain, secreted, (semaphorin) 3D	protein-coding
chr10-244	chr10	90276258	90276430	+	1	NA	intron (NM_018363, intron 4 of 6)	intron (NM_018363, intron 4 of 6)	66738	NM_018363	55328	Hs.149849	XM_005269946	ENSG00000184719	RNLS	C10orf59|RENALASE	renalase, FAD-dependent amine oxidase	protein-coding
chr6-7094	chr6	88457159	88457331	+	1	NA	Intergenic	Intergenic	-45260	NM_018064	55122	Hs.485915	NM_018064	ENSG00000135334	AKIRIN2	C6orf166|FBI1|dJ486L4.2	akirin 2	protein-coding
chr6-14	chr6	91076550	91076722	+	1	NA	Intergenic	Intergenic	54175	NR_039671	100616109		NR_039671	ENSG00000266760	MIR4464	-	microRNA 4464	ncRNA
chr4-892	chr4	60062866	60063038	+	1	NA	Intergenic	Kanga1|DNA|TcMar-Tc2	-2086401	NM_001253835	3490	Hs.691061	NM_001253835	ENSG00000163453	IGFBP7	AGM|FSTL2|IBP-7|IGFBP-7|IGFBP-7v|IGFBPRP1|MAC25|PSF|RAMSVPS|TAF	insulin-like growth factor binding protein 7	protein-coding
chr4-4822	chr4	68288286	68288458	+	1	NA	Intergenic	Intergenic	122884	NM_001812	1060	Hs.479867	XR_245245	ENSG00000145241	CENPC	CENP-C|CENPC1|MIF2|hcp-4	centromere protein C	protein-coding
chr5-118	chr5	56670550	56670722	+	1	NA	Intergenic	Intergenic	108000	NM_001017992	345651	Hs.482167	XM_005248494	ENSG00000169067	ACTBL2	ACT	actin, beta-like 2	protein-coding
chr5-2794	chr5	23366982	23367154	+	1	NA	Intergenic	Intergenic	-140656	NM_020227	56979	Hs.283096	NM_020227	ENSG00000164256	PRDM9	MEISETZ|MSBP3|PFM6|PRMD9|ZNF899	PR domain containing 9	protein-coding
chr6-9574	chr6	140971735	140971907	+	1	NA	Intergenic	Intergenic	-33130	NR_039675	100616180		NR_039675	ENSG00000264390	MIR4465	-	microRNA 4465	ncRNA
chr9-5016	chr9	118978014	118978186	+	1	NA	intron (NM_002581, intron 4 of 21)	intron (NM_002581, intron 4 of 21)	62029	NM_002581	5069	Hs.643599	NM_002581	ENSG00000182752	PAPPA	ASBABP2|DIPLA1|IGFBP-4ase|PAPA|PAPP-A|PAPPA1	pregnancy-associated plasma protein A, pappalysin 1	protein-coding
chr6-3183	chr6	74472489	74472661	+	1	NA	exon (NM_133493, exon 9 of 33)	exon (NM_133493, exon 9 of 33)	67061	NM_133493	135228	Hs.399891	XM_005248659	ENSG00000156535	CD109	CPAMD7|RP11-525G3.1	CD109 molecule	protein-coding
chr6-4714	chr6	141021354	141021526	+	1	NA	Intergenic	Intergenic	16489	NR_039675	100616180		NR_039675	ENSG00000264390	MIR4465	-	microRNA 4465	ncRNA
chr2-1721	chr2	55148054	55148226	+	1	NA	intron (NM_001039753, intron 25 of 40)	L1MA9|LINE|L1	89330	NM_007008	57142	Hs.637850	XM_005264434	ENSG00000115310	RTN4	ASY|NI220/250|NOGO|NOGO-A|NOGOC|NSP|NSP-CL|Nbla00271|Nbla10545|Nogo-B|Nogo-C|RTN-X|RTN4-A|RTN4-B1|RTN4-B2|RTN4-C	reticulon 4	protein-coding
chr2-5549	chr2	173379868	173380040	+	1	NA	Intergenic	HERVK22-int|LTR|ERVK	-40147	NR_103731	5163	Hs.733780	NM_001278549		PDK1	-	pyruvate dehydrogenase kinase, isozyme 1	protein-coding
chr2-229	chr2	163457025	163457197	+	1	NA	intron (NM_173162, intron 2 of 7)	intron (NM_173162, intron 2 of 7)	-168335	NR_110258	101929570	Hs.470445	XR_241341	ENSG00000237750	AC007740.1	-	uncharacterized LOC101929570	ncRNA
chr2-9544	chr2	131575080	131575252	+	1	NA	Intergenic	L1ME3C|LINE|L1	61302	NM_001105195	205147	Hs.369289	NM_001105193	ENSG00000178171	AMER3	FAM123C	APC membrane recruitment protein 3	protein-coding
chr6-10198	chr6	163025931	163026103	+	1	NA	intron (NM_013988, intron 1 of 8)	intron (NM_013988, intron 1 of 8)	-122147	NM_001080378	135138	Hs.25791	XM_005266824	ENSG00000112530	PACRG	GLUP|HAK005771|PARK2CRG|RP3-495O10.2	PARK2 co-regulated	protein-coding
chr1-435	chr1	150368670	150368842	+	1	NA	intron (NM_015203, intron 1 of 10)	L1PB1|LINE|L1	31766	NM_015203	23248	Hs.213666	XM_005245031	ENSG00000163125	RPRD2	KIAA0460	regulation of nuclear pre-mRNA domain containing 2	protein-coding
chr12-799	chr12	19254402	19254574	+	1	NA	Intergenic	MIRc|SINE|MIR	-28138	NM_019012	54477	Hs.188614	XM_005253398	ENSG00000052126	PLEKHA5	PEPP-2|PEPP2	pleckstrin homology domain containing, family A member 5	protein-coding
chr2-7105	chr2	16786398	16786570	+	1	NA	intron (NM_030797, intron 2 of 11)	intron (NM_030797, intron 2 of 11)	60650	NM_030797	81553	Hs.467769	XM_005262629	ENSG00000197872	FAM49A	-	family with sequence similarity 49, member A	protein-coding
chr1-163	chr1	33423703	33423875	+	1	NA	intron (NM_001127361, intron 1 of 8)	MER103C|DNA|hAT-Charlie	6497	NM_153341	127544	Hs.591504	XM_005270460	ENSG00000116514	RNF19B	IBRDC3|NKLAM	ring finger protein 19B	protein-coding
chr4-866	chr4	41407559	41407731	+	1	NA	intron (NM_014988, intron 1 of 26)	intron (NM_014988, intron 1 of 26)	44843	NM_001289122	22998	Hs.335163	XM_005248057	ENSG00000064042	LIMCH1	LIMCH1A|LMO7B	LIM and calponin homology domains 1	protein-coding
chr10-1791	chr10	59856516	59856688	+	1	NA	Intergenic	MIRb|SINE|MIR	171092	NM_152230	253430	Hs.30280	XM_005269670	ENSG00000151151	IPMK	-	inositol polyphosphate multikinase	protein-coding
chr2-1330	chr2	212164233	212164405	+	1	NA	Intergenic	MER84|LTR|ERV1	682024	NR_002763	29034	Hs.658398	NR_002763		CPS1-IT1	CPS1-IT|CPS1IT|CPS1IT1|PRO0132	CPS1 intronic transcript 1 (non-protein coding)	ncRNA
chr4-565	chr4	123323192	123323364	+	1	NA	intron (NM_001159295, intron 6 of 11)	L1MA5A|LINE|L1	22683	NM_001159295	132612	Hs.518957	XM_005262741	ENSG00000164113	ADAD1	Tenr	adenosine deaminase domain containing 1 (testis-specific)	protein-coding
chr5-150	chr5	91065407	91065579	+	1	NA	Intergenic	Intergenic	-386344	NM_020801	57561	Hs.24684	NM_020801	ENSG00000113369	ARRDC3	TLIMP	arrestin domain containing 3	protein-coding
chr4-973	chr4	70974190	70974362	+	1	NA	Intergenic	Intergenic	-25045	NR_033311	100337616	Hs.729824	NR_033311		CSN1S2BP	CSN1S2B	casein alpha s2-like B, pseudogene	pseudo
chr13-1339	chr13	68140970	68141142	+	1	NA	Intergenic	Intergenic	-336588	NM_203487	5101	Hs.654709	XM_005266406	ENSG00000184226	PCDH9	-	protocadherin 9	protein-coding
chr5-1543	chr5	71829514	71829686	+	1	NA	Intergenic	L1MEb|LINE|L1	-23304	NR_105008	102503427	Hs.429280	NR_105008		LOC102503427	-	uncharacterized LOC102503427	ncRNA
chr11-3309	chr11	26480297	26480469	+	1	NA	intron (NM_031418, intron 3 of 26)	L2a|LINE|L2	113432	NM_145650	143662	Hs.407152	XM_005252799	ENSG00000169550	MUC15	MUC-15|PAS3|PASIII	mucin 15, cell surface associated	protein-coding
chr2-964	chr2	148582067	148582239	+	1	NA	Intergenic	L1MB7|LINE|L1	-19933	NM_001278580	92	Hs.470174	XM_005263843	ENSG00000121989	ACVR2A	ACTRII|ACVR2	activin A receptor, type IIA	protein-coding
chr2-1467	chr2	21307628	21307800	+	1	NA	Intergenic	Intergenic	-40769	NM_000384	338	Hs.120759	NM_000384	ENSG00000084674	APOB	FLDB|LDLCQ4	apolipoprotein B	protein-coding
chr2-699	chr2	37981660	37981832	+	1	NA	Intergenic	MIRc|SINE|MIR	75108	NR_110011	101929559	Hs.722926	XR_244986	ENSG00000237803	LINC00211	NCRNA00211	long intergenic non-protein coding RNA 211	ncRNA
chr5-1153	chr5	12898332	12898504	+	1	NA	Intergenic	Intergenic	323449	NR_033383	404663	Hs.552273	NR_033383		LINC01194	CT49|TAG	long intergenic non-protein coding RNA 1194	ncRNA
chr4-1540	chr4	158321193	158321365	+	1	NA	Intergenic	Intergenic	-172363	NR_026992	340017	Hs.428275	NR_026992	ENSG00000234111	RP11-364P22.1	-	uncharacterized LOC340017	ncRNA
chr11-955	chr11	95129398	95129570	+	1	NA	Intergenic	L1MDa|LINE|L1	-163779	NM_001271594	143686	Hs.120633	NM_001271594	ENSG00000149212	SESN3	SEST3	sestrin 3	protein-coding
chr6-105	chr6	26553679	26553851	+	1	NA	Intergenic	tRNA-Ala-GCG|tRNA|tRNA	15193	NM_006353	10473	Hs.236774	NM_006353		HMGN4	HMG17L3|NHC	high mobility group nucleosomal binding domain 4	protein-coding
chr5-7071	chr5	61925987	61926159	+	1	NA	Intergenic	L1MC4|LINE|L1	51511	NM_181506	100130733	Hs.721348	NM_181506	ENSG00000186105	LRRC70	SLRN	leucine rich repeat containing 70	protein-coding
chr1-2	chr1	91852863	91853035	+	1	NA	intron (NM_001017975, intron 4 of 38)	LSU-rRNA_Hsa|rRNA|rRNA	17477	NM_001017975	164045	Hs.454818	XM_005270552	ENSG00000162669	HFM1	MER3|RP11-539G11.1|SEC63D1|Si-11|Si-11-6|helicase	HFM1, ATP-dependent DNA helicase homolog (S. cerevisiae)	protein-coding
chr3-8912	chr3	101241438	101241610	+	1	NA	non-coding (NR_036433, exon 2 of 2)	non-coding (NR_036433, exon 2 of 2)	3813	NR_036433	131909	Hs.518125	NR_036433	ENSG00000175841	FAM172BP	FAM172B	family with sequence similarity 172, member B pseudogene	pseudo
chr14-910	chr14	29888214	29888386	+	1	NA	Intergenic	Intergenic	286308	NR_039672	100616347		NR_039672	ENSG00000265226	MIR548AI	-	microRNA 548ai	ncRNA
chr10-4729	chr10	96713340	96713512	+	1	NA	intron (NM_000771, intron 5 of 8)	L1MB5|LINE|L1	15011	NM_000771	1559	Hs.282624	XM_005269575	ENSG00000138109	CYP2C9	CPC9|CYP2C|CYP2C10|CYPIIC9|P450IIC9	cytochrome P450, family 2, subfamily C, polypeptide 9	protein-coding
chr8-154	chr8	32881025	32881197	+	1	NA	Intergenic	L1MD1|LINE|L1	301760	NM_001159996	3084	Hs.668810	XM_005273485	ENSG00000157168	NRG1	ARIA|GGF|GGF2|HGL|HRG|HRG1|HRGA|MST131|NDF|SMDF	neuregulin 1	protein-coding
chr8-849	chr8	35776263	35776435	+	1	NA	Intergenic	MIRb|SINE|MIR	683374	NM_080872	137970	Hs.238889	XM_005273404	ENSG00000156687	UNC5D	PRO34692|Unc5h4	unc-5 homolog D (C. elegans)	protein-coding
chr7-1290	chr7	22331103	22331275	+	1	NA	intron (NM_012294, intron 5 of 25)	intron (NM_012294, intron 5 of 25)	65344	NM_012294	9771	Hs.713217	XM_005249914	ENSG00000136237	RAPGEF5	GFR|MR-GEF|REPAC	Rap guanine nucleotide exchange factor (GEF) 5	protein-coding
chr8-185	chr8	70728106	70728278	+	1	NA	intron (NM_001146009, intron 1 of 7)	intron (NM_001146009, intron 1 of 7)	17212	NM_001146009	81796	Hs.443609	XM_005251313	ENSG00000137571	SLCO5A1	OATP-J|OATP-RP4|OATP5A1|OATPRP4|SLC21A15	solute carrier organic anion transporter family, member 5A1	protein-coding
chr7-5848	chr7	23442087	23442259	+	1	NA	intron (NM_006547, intron 3 of 14)	intron (NM_006547, intron 3 of 14)	67822	NM_006547	10643	Hs.700696	NM_006547	ENSG00000136231	IGF2BP3	CT98|IMP-3|IMP3|KOC1|VICKZ3	insulin-like growth factor 2 mRNA binding protein 3	protein-coding
chr13-21	chr13	87891950	87892122	+	1	NA	Intergenic	Intergenic	378959	NR_039722	100616182		NR_039722	ENSG00000266052	MIR4500	-	microRNA 4500	ncRNA
chr6-4729	chr6	141506138	141506310	+	1	NA	Intergenic	Intergenic	501273	NR_039675	100616180		NR_039675	ENSG00000264390	MIR4465	-	microRNA 4465	ncRNA
chr18-930	chr18	6966657	6966829	+	1	NA	intron (NM_005559, intron 48 of 62)	intron (NM_005559, intron 48 of 62)	-36875	NR_034100	400643	Hs.253920	XR_243805	ENSG00000265933	LINC00668	RP11-146G7.3	long intergenic non-protein coding RNA 668	ncRNA
chr10-5006	chr10	111364020	111364192	+	1	NA	Intergenic	Intergenic	319205	NM_001167604	7511	Hs.390623	XM_005270144	ENSG00000108039	XPNPEP1	APP1|SAMP|XPNPEP|XPNPEPL|XPNPEPL1	X-prolyl aminopeptidase (aminopeptidase P) 1, soluble	protein-coding
chr12-304	chr12	100443078	100443250	+	1	NA	intron (NM_015054, intron 17 of 20)	intron (NM_015054, intron 17 of 20)	-64732	NM_152788	56899	Hs.506458	XM_005269028	ENSG00000185046	ANKS1B	AIDA|AIDA-1|ANKS2|EB-1|EB1|cajalin-2	ankyrin repeat and sterile alpha motif domain containing 1B	protein-coding
chr10-1106	chr10	109562556	109562728	+	1	NA	Intergenic	MLT1K|LTR|ERVL-MaLR	-638176	NM_001013031	114815	Hs.591915	XM_005269473	ENSG00000108018	SORCS1	hSorCS	sortilin-related VPS10 domain containing receptor 1	protein-coding
chr4-7891	chr4	536831	537003	+	1	NA	Intergenic	L1M1|LINE|L1	43928	NR_110293	54872	Hs.7099	XM_005272283	ENSG00000174227	PIGG	GPI7|LAS21|PRO4405|RLGS1930	phosphatidylinositol glycan anchor biosynthesis, class G	protein-coding
chr2-4550	chr2	130759319	130759491	+	1	NA	Intergenic	L1M1|LINE|L1	-21360	NR_036537	100131320	Hs.535586	NR_036537	ENSG00000225449	RAB6C-AS1	-	RAB6C antisense RNA 1	ncRNA
chr1-4212	chr1	171494737	171494909	+	1	NA	intron (NM_015172, intron 10 of 33)	X3_LINE|LINE|RTE-BovB	40157	NM_015172	23215	Hs.494614	XM_005245015	ENSG00000117523	PRRC2C	BAT2-iso|BAT2D1|BAT2L2|XTP2	proline-rich coiled-coil 2C	protein-coding
chr14-3909	chr14	104241220	104241392	+	1	NA	intron (NM_015316, intron 4 of 16)	intron (NM_015316, intron 4 of 16)	59225	NM_001198953	79038	Hs.592322	NM_001198953	ENSG00000100711	ZFYVE21	ZF21	zinc finger, FYVE domain containing 21	protein-coding
chr6-971	chr6	133425688	133425860	+	1	NA	intron (NR_026969, intron 3 of 3)	intron (NR_026969, intron 3 of 3)	16555	NR_026969	285735	Hs.407549	NR_026969		LINC00326	NCRNA00326|RP11-314E23.1	long intergenic non-protein coding RNA 326	ncRNA
chr12-2599	chr12	76616531	76616703	+	1	NA	Intergenic	Intergenic	125605	NM_024685	79738	Hs.96322	NM_024685	ENSG00000179941	BBS10	C12orf58	Bardet-Biedl syndrome 10	protein-coding
chr1-1790	chr1	103263226	103263398	+	1	NA	Intergenic	Intergenic	310740	NM_080630	1301	Hs.523446	NM_001190709	ENSG00000060718	COL11A1	CO11A1|COLL6|STL2	collagen, type XI, alpha 1	protein-coding
chr4-4479	chr4	53977958	53978130	+	1	NA	intron (NM_152540, intron 5 of 8)	intron (NM_152540, intron 5 of 8)	249549	NM_023940	65997	Hs.8035	NM_023940	ENSG00000128045	RASL11B	-	RAS-like, family 11, member B	protein-coding
chr3-564	chr3	23836982	23837154	+	1	NA	Intergenic	Intergenic	-10316	NM_182666	7324	Hs.164853	XM_005265431	ENSG00000170142	UBE2E1	UBCH6	ubiquitin-conjugating enzyme E2E 1	protein-coding
chr21-355	chr21	33793616	33793788	+	1	NA	intron (NR_104472, intron 1 of 6)	L1MEd|LINE|L1	8957	NR_104472	59271	Hs.208358	XM_005261018	ENSG00000166979	EVA1C	B18|B19|C21orf63|C21orf64|FAM176C|SUE21	eva-1 homolog C (C. elegans)	protein-coding
chr6-5737	chr6	43909659	43909831	+	1	NA	Intergenic	Intergenic	50980	NR_024478	100132354	Hs.376232	NR_024478		LOC100132354	-	uncharacterized LOC100132354	ncRNA
chr15-1385	chr15	34967566	34967738	+	1	NA	Intergenic	MIR3|SINE|MIR	79130	NM_020660	57369	Hs.283816	NM_020660		GJD2	CX36|GJA9	gap junction protein, delta 2, 36kDa	protein-coding
chr1-5796	chr1	56699407	56699579	+	1	NA	Intergenic	Intergenic	345764	NM_003713	8613	Hs.619002	NM_003713	ENSG00000162407	PPAP2B	Dri42|LPP3|PAP2B|VCIP	phosphatidic acid phosphatase type 2B	protein-coding
chr2-3451	chr2	31683813	31683985	+	1	NA	Intergenic	L1MA2|LINE|L1	-46288	NM_000379	7498	Hs.250	NM_000379	ENSG00000158125	XDH	XO|XOR	xanthine dehydrogenase	protein-coding
chr2-6886	chr2	5613083	5613255	+	1	NA	Intergenic	Intergenic	-219630	NM_003108	6664	Hs.432638	NM_003108	ENSG00000176887	SOX11	-	SRY (sex determining region Y)-box 11	protein-coding
chr9-84	chr9	71265068	71265240	+	1	NA	Intergenic	Intergenic	-55176	NM_001278253	8395	Hs.534371	XM_005252261	ENSG00000107242	PIP5K1B	MSS4|STM7	phosphatidylinositol-4-phosphate 5-kinase, type I, beta	protein-coding
chr19-22	chr19	54009635	54009807	+	1	NA	Intergenic	(TC)n|Simple_repeat|Simple_repeat	-14456	NM_018555	55422	Hs.185674	XM_005259040	ENSG00000130844	ZNF331	RITA|ZNF361|ZNF463	zinc finger protein 331	protein-coding
chr10-4312	chr10	82454507	82454679	+	1	NA	Intergenic	Intergenic	154018	NM_001145719	387694	Hs.147643	NM_001145719	ENSG00000178217	SH2D4B	-	SH2 domain containing 4B	protein-coding
chr4-3904	chr4	15570229	15570401	+	1	NA	intron (NM_001080522, intron 27 of 37)	intron (NM_001080522, intron 27 of 37)	86720	NR_036464	26234	Hs.714386	XM_005248152	ENSG00000118564	FBXL5	FBL4|FBL5|FLR1	F-box and leucine-rich repeat protein 5	protein-coding
chr2-586	chr2	206401694	206401866	+	1	NA	intron (NM_205863, intron 20 of 21)	intron (NM_205863, intron 20 of 21)	-145444	NM_201266	8828	Hs.471200	XM_005246933	ENSG00000118257	NRP2	NP2|NPN2|PRO2714|VEGF165R2	neuropilin 2	protein-coding
chr13-1873	chr13	106084414	106084586	+	1	NA	Intergenic	Intergenic	-33716	NM_001161814	267012	Hs.381382	XM_005254042	ENSG00000182346	DAOA	LG72|SG72	D-amino acid oxidase activator	protein-coding
chr13-819	chr13	99638726	99638898	+	1	NA	intron (NM_015296, intron 1 of 55)	intron (NM_015296, intron 1 of 55)	-8474	NM_001130050	23348	Hs.596105	XM_005254034	ENSG00000088387	DOCK9	ZIZ1|ZIZIMIN1	dedicator of cytokinesis 9	protein-coding
chr3-1539	chr3	70247063	70247235	+	1	NA	Intergenic	Intergenic	198254	NR_110000	101927152	Hs.382046	XR_245066	ENSG00000240405	RP11-460N16.1	-	uncharacterized LOC101927152	ncRNA
chr16-124	chr16	64633290	64633462	+	1	NA	Intergenic	Intergenic	522543	NM_001797	1009	Hs.116471	XM_005255761		CDH11	CAD11|CDHOB|OB|OSF-4	cadherin 11, type 2, OB-cadherin (osteoblast)	protein-coding
chr3-9946	chr3	130456681	130456853	+	1	NA	intron (NM_014602, intron 2 of 19)	MER47A|DNA|TcMar-Tigger	8929	NM_014602	30849	Hs.149032	NM_014602	ENSG00000196455	PIK3R4	VPS15|p150	phosphoinositide-3-kinase, regulatory subunit 4	protein-coding
chr5-487	chr5	165157727	165157899	+	1	NA	Intergenic	L1MEa|LINE|L1	1195562	NR_108020	102557615		NR_108020		LOC102557615	-	uncharacterized LOC102557615	ncRNA
chr13-144	chr13	91164534	91164706	+	1	NA	Intergenic	Intergenic	281184	NR_030754	693207		NR_030754	ENSG00000207858	MIR622	MIRN622|hsa-mir-622	microRNA 622	ncRNA
chr1-2603	chr1	5642803	5642975	+	1	NA	Intergenic	MSTD|LTR|ERVL-MaLR	18758	NR_039612	100616489		NR_039612	ENSG00000264341	MIR4417	-	microRNA 4417	ncRNA
chr3-9481	chr3	113791413	113791585	+	1	NA	intron (NM_001256835, intron 5 of 8)	L2|LINE|L2	15917	NM_024638	79691	Hs.477162	XM_005247769	ENSG00000151576	QTRTD1	-	queuine tRNA-ribosyltransferase domain containing 1	protein-coding
chr11-182	chr11	96586718	96586890	+	1	NA	Intergenic	Intergenic	-346763	NR_047481	100874053	Hs.742044	NR_047481		JRKL-AS1	RP11-49K4.1	JRKL antisense RNA 1	ncRNA
chr3-3260	chr3	46761941	46762113	+	1	NA	intron (NM_001205271, intron 3 of 3)	L1M5|LINE|L1	-2654	NM_013270	29122	Hs.120365	NM_013270	ENSG00000206549	PRSS50	CT20|TSP50	protease, serine, 50	protein-coding
chr4-185	chr4	87567992	87568164	+	1	NA	intron (NM_080685, intron 2 of 47)	L1ME1|LINE|L1	52610	NM_080685	5783	Hs.436142	XM_005263167	ENSG00000163629	PTPN13	FAP-1|PNP1|PTP-BAS|PTP-BL|PTP1E|PTPL1|PTPLE|hPTP1E	protein tyrosine phosphatase, non-receptor type 13 (APO-1/CD95 (Fas)-associated phosphatase)	protein-coding
chr22-99	chr22	38951232	38951404	+	1	NA	intron (NM_007068, intron 6 of 13)	(TATG)n|Simple_repeat|Simple_repeat	13096	NM_001278208	11144	Hs.339396	NM_001278208	ENSG00000100206	DMC1	DMC1H|LIM15|dJ199H16.1	DNA meiotic recombinase 1	protein-coding
chr1-8352	chr1	162224467	162224639	+	1	NA	intron (NM_001164757, intron 2 of 9)	intron (NM_001164757, intron 2 of 9)	-87783	NR_030283	693141		NR_030283		MIR556	MIRN556|hsa-mir-556	microRNA 556	ncRNA
chr9-122	chr9	13710743	13710915	+	1	NA	Intergenic	Intergenic	-217141	NR_038194	100113404	Hs.149786	NR_038194	ENSG00000205636	LINC00583	C9orf146	long intergenic non-protein coding RNA 583	ncRNA
chr11-3784	chr11	41857771	41857943	+	1	NA	Intergenic	Intergenic	-376671	NM_020929	57689	Hs.745123	XM_005253030	ENSG00000148948	LRRC4C	NGL-1|NGL1	leucine rich repeat containing 4C	protein-coding
chr3-2265	chr3	148303377	148303549	+	1	NA	Intergenic	Intergenic	-112195	NM_009585	185	Hs.744837	NM_000685	ENSG00000144891	AGTR1	AG2S|AGTR1A|AGTR1B|AT1|AT1AR|AT1B|AT1BR|AT1R|AT2R1|AT2R1A|AT2R1B|HAT1R	angiotensin II receptor, type 1	protein-coding
chr4-2807	chr4	110852484	110852656	+	1	NA	intron (NM_001963, intron 1 of 23)	intron (NM_001963, intron 1 of 23)	18530	NM_001178130	1950	Hs.419815	XM_005262796	ENSG00000138798	EGF	HOMG4|URG	epidermal growth factor	protein-coding
chr6-1194	chr6	28994400	28994572	+	1	NA	Intergenic	Intergenic	-9514	NM_001195202	100129636	Hs.553526	NM_001195202		LOC100129636	-	uncharacterized LOC100129636	protein-coding
chr6-1018	chr6	144375059	144375231	+	1	NA	intron (NM_001289043, intron 1 of 6)	intron (NM_001289043, intron 1 of 6)	10590	NM_001080955	5325	Hs.743225	XM_005267020	ENSG00000118495	PLAGL1	LOT1|ZAC|ZAC1	pleiomorphic adenoma gene-like 1	protein-coding
chr13-424	chr13	44432939	44433111	+	1	NA	exon (NM_144974, exon 6 of 7)	exon (NM_144974, exon 6 of 7)	-20395	NM_001128303	144811	Hs.210586	XM_005266261	ENSG00000179630	LACC1	C13orf31	laccase (multicopper oxidoreductase) domain containing 1	protein-coding
chr14-795	chr14	88440432	88440604	+	1	NA	intron (NM_001201401, intron 6 of 15)	L1M7|LINE|L1	19097	NM_001201401	2581	Hs.513439	XM_005267501	ENSG00000054983	GALC	-	galactosylceramidase	protein-coding
chr2-6931	chr2	8583419	8583591	+	1	NA	Intergenic	Intergenic	-114956	NR_034135	339789	Hs.565619	XR_241253	ENSG00000236790	LINC00299	C2orf46|NCRNA00299	long intergenic non-protein coding RNA 299	ncRNA
chr10-226	chr10	66041378	66041550	+	1	NA	Intergenic	Intergenic	-543821	NR_001446	305	Hs.591361	NR_001446		ANXA2P3	ANX2L3|ANX2P3|LIP2|LPC2C	annexin A2 pseudogene 3	pseudo
chr14-2740	chr14	50298685	50298857	+	1	NA	exon (NM_004713, exon 10 of 33)	exon (NM_004713, exon 10 of 33)	20768	NM_004713	9147	Hs.655964	XM_005268199	ENSG00000165525	NEMF	NY-CO-1|SDCCAG1	nuclear export mediator factor	protein-coding
chr13-692	chr13	83262573	83262745	+	1	NA	Intergenic	Intergenic	1193869	NM_001281503	114798	Hs.694617	NM_001281503	ENSG00000178235	SLITRK1	LRRC12|TTM	SLIT and NTRK-like family, member 1	protein-coding
chr16-698	chr16	54301362	54301534	+	1	NA	Intergenic	L1MB8|LINE|L1	18930	NM_024336	79191	Hs.499205	XM_005256139	ENSG00000177508	IRX3	IRX-1|IRXB1	iroquois homeobox 3	protein-coding
chr12-2897	chr12	82910562	82910734	+	1	NA	Intergenic	MIRc|SINE|MIR	-158064	NR_033192	29080	Hs.582627	NM_014167	ENSG00000133773	CCDC59	BR22|TAP26	coiled-coil domain containing 59	protein-coding
chr7-1278	chr7	21115253	21115425	+	1	NA	Intergenic	(GA)n|Simple_repeat|Simple_repeat	248422	NR_026673	222901	Hs.735774	NR_026673	ENSG00000219451	RPL23P8	RPL23_4_790	ribosomal protein L23 pseudogene 8	pseudo
chr3-4782	chr3	131341050	131341222	+	1	NA	intron (NM_153429, intron 8 of 16)	intron (NM_153429, intron 8 of 16)	-119276	NM_007208	11222	Hs.205163	XM_005247084	ENSG00000114686	MRPL3	COXPD9|MRL3|RPML3	mitochondrial ribosomal protein L3	protein-coding
chr12-1555	chr12	126261796	126261968	+	1	NA	Intergenic	L1MDa|LINE|L1	154884	NM_001286219	114795	Hs.616436	XM_005253547		TMEM132B	-	transmembrane protein 132B	protein-coding
chr1-9934	chr1	203879175	203879347	+	1	NA	Intergenic	L1M5|LINE|L1	48521	NM_003094	6635	Hs.654418	NM_003094		SNRPE	B-raf|HYPT11|SME|Sm-E	small nuclear ribonucleoprotein polypeptide E	protein-coding
chr7-211	chr7	19174691	19174863	+	1	NA	Intergenic	Intergenic	10267	NM_152898	222894	Hs.592168	XM_005249656	ENSG00000146618	FERD3L	N-TWIST|NATO3|NTWIST|bHLHa31	Fer3-like bHLH transcription factor	protein-coding
chr2-125	chr2	166494156	166494328	+	1	NA	intron (NM_024969, intron 2 of 4)	intron (NM_024969, intron 2 of 4)	65396	NM_024969	80034	Hs.470479	XM_005246865	ENSG00000178662	CSRNP3	FAM130A2|PPP1R73|TAIP-2|TAIP2	cysteine-serine-rich nuclear protein 3	protein-coding
chr9-160	chr9	29958379	29958551	+	1	NA	Intergenic	MER97c|DNA|hAT-Tip100	449987	NR_046204	401497	Hs.680131	NR_046204		LOC401497	-	uncharacterized LOC401497	ncRNA
chr13-4566	chr13	46056060	46056232	+	1	NA	intron (NM_031431, intron 5 of 22)	intron (NM_031431, intron 5 of 22)	17116	NM_031431	83548	Hs.507948	XM_005266562	ENSG00000136152	COG3	SEC34	component of oligomeric golgi complex 3	protein-coding
chr5-5145	chr5	142846042	142846214	+	1	NA	Intergenic	L1ME1|LINE|L1	-31051	NM_001018074	2908	Hs.122926	XM_005268419	ENSG00000113580	NR3C1	GCCR|GCR|GR|GRL	nuclear receptor subfamily 3, group C, member 1 (glucocorticoid receptor)	protein-coding
chr3-12481	chr3	195188648	195188820	+	1	NA	Intergenic	Intergenic	19933	NR_049867	100847082		NR_049867	ENSG00000265924	MIR5692C1	-	microRNA 5692c-1	ncRNA
chr2-311	chr2	36124362	36124534	+	1	NA	Intergenic	L1ME3B|LINE|L1	458265	NR_037631	100288911	Hs.432924	NR_037631		LOC100288911	-	uncharacterized LOC100288911	ncRNA
chr1-4936	chr1	200734838	200735010	+	1	NA	intron (NM_203459, intron 2 of 16)	intron (NM_203459, intron 2 of 16)	26238	NM_203459	23271	Hs.23585	XM_005245040	ENSG00000118200	CAMSAP2	CAMSAP1L1	calmodulin regulated spectrin-associated protein family, member 2	protein-coding
chr1-1875	chr1	119456194	119456366	+	1	NA	intron (NM_152380, intron 6 of 7)	Tigger15a|DNA|TcMar-Tigger	75899	NM_152380	6913	Hs.146196	XM_005271161	ENSG00000092607	TBX15	TBX14	T-box 15	protein-coding
chr9-4849	chr9	111403957	111404129	+	1	NA	Intergenic	L3b|LINE|CR1	214232	NM_006686	10880	Hs.534390	NM_006686		ACTL7B	Tact1	actin-like 7B	protein-coding
chr18-2078	chr18	8491620	8491792	+	1	NA	Intergenic	MLT1D|LTR|ERVL-MaLR	-117737	NM_001025300	201475	Hs.270074	NM_001025300	ENSG00000206418	RAB12	-	RAB12, member RAS oncogene family	protein-coding
chrX-98	chrX	5423572	5423744	+	1	NA	Intergenic	Intergenic	721586	NM_001282146	57502	Hs.21107	XM_005274564	ENSG00000146938	NLGN4X	ASPGX2|AUTSX2|HLNX|HNL4X|NLGN4	neuroligin 4, X-linked	protein-coding
chr18-280	chr18	45895996	45896168	+	1	NA	Intergenic	L1MDa|LINE|L1	-169345	NM_014772	9811	Hs.145230	XM_005258392	ENSG00000134030	CTIF	Gm672|KIAA0427	CBP80/20-dependent translation initiation factor	protein-coding
chr5-679	chr5	74414204	74414376	+	1	NA	intron (NM_001164443, intron 16 of 24)	intron (NM_001164443, intron 16 of 24)	-87566	NM_016591	51301	Hs.272404	XM_005248529	ENSG00000176928	GCNT4	C2GNT3	glucosaminyl (N-acetyl) transferase 4, core 2	protein-coding
chr2-8392	chr2	61335812	61335984	+	1	NA	intron (NM_032506, intron 15 of 21)	intron (NM_032506, intron 15 of 21)	36212	NR_036496	339803	Hs.252433	NR_036496	ENSG00000212978	LOC339803	-	uncharacterized LOC339803	ncRNA
chr8-402	chr8	64773892	64774064	+	1	NA	Intergenic	L1MD1|LINE|L1	91990	NR_038875	286184	Hs.586402	NR_038875	ENSG00000253734	RP11-579E24.1	-	uncharacterized LOC286184	ncRNA
chr10-131	chr10	58028524	58028696	+	1	NA	Intergenic	L1MEf|LINE|L1	92424	NM_007057	11130	Hs.591363	XM_005269463	ENSG00000122952	ZWINT	HZwint-1|KNTC2AP|ZWINT1	ZW10 interacting kinetochore protein	protein-coding
chr6-2188	chr6	136701996	136702168	+	1	NA	intron (NM_001198616, intron 5 of 16)	MamRep38|DNA|hAT	85931	NM_001198615	9053	Hs.486548	XM_005267209	ENSG00000135525	MAP7	E-MAP-115|EMAP115	microtubule-associated protein 7	protein-coding
chr1-3680	chr1	97941847	97942019	+	1	NA	intron (NM_000110, intron 13 of 22)	L1M5|LINE|L1	-320544	NR_046591	100873933	Hs.568669	NR_046591		DPYD-AS2	-	DPYD antisense RNA 2	ncRNA
chr19-29	chr19	34345542	34345714	+	1	NA	Intergenic	L1M2|LINE|L1	57877	NM_024076	79047	Hs.606506	XM_005259243	ENSG00000153885	KCTD15	-	potassium channel tetramerization domain containing 15	protein-coding
chr3-760	chr3	87173060	87173232	+	1	NA	intron (NR_104153, intron 1 of 2)	intron (NR_104153, intron 1 of 2)	34716	NR_104153	100846978	Hs.570649	NR_047469		LINC00506	-	long intergenic non-protein coding RNA 506	ncRNA
chr2-13863	chr2	232098654	232098826	+	1	NA	intron (NM_025139, intron 7 of 20)	MIRb|SINE|MIR	35446	NM_001271466	80210	Hs.471610	NM_001271466	ENSG00000135931	ARMC9	ARM|KU-MEL-1	armadillo repeat containing 9	protein-coding
chr12-765	chr12	15926343	15926515	+	1	NA	intron (NM_004447, intron 1 of 20)	intron (NM_004447, intron 1 of 20)	16081	NM_004447	2059	Hs.591160	XM_005253339	ENSG00000151491	EPS8	-	epidermal growth factor receptor pathway substrate 8	protein-coding
chr6-1464	chr6	76012860	76013032	+	1	NA	Intergenic	L2|LINE|L2	18216	NR_040081	100506804	Hs.743708	NR_040081		RP1-234P15.4	-	uncharacterized LOC100506804	ncRNA
chr2-786	chr2	61413459	61413631	+	1	NA	intron (NM_152392, intron 4 of 5)	intron (NM_152392, intron 4 of 5)	8990	NM_152392	130872	Hs.732993	XM_005264146	ENSG00000173209	AHSA2	Hch1	AHA1, activator of heat shock 90kDa protein ATPase homolog 2 (yeast)	protein-coding
chr1-56	chr1	78915083	78915255	+	1	NA	Intergenic	L2|LINE|L2	-41559	NM_001039585	5737	Hs.654365	NM_000959	ENSG00000122420	PTGFR	FP	prostaglandin F receptor (FP)	protein-coding
chr2-2842	chr2	190593711	190593883	+	1	NA	intron (NM_144708, intron 15 of 22)	intron (NM_144708, intron 15 of 22)	-33709	NR_102429	101409258	Hs.738558	NR_102429		OSGEPL1-AS1	-	OSGEPL1 antisense RNA 1	ncRNA
chr3-8640	chr3	94608675	94608847	+	1	NA	Intergenic	PRIMAX-int|LTR|ERV1	-48346	NR_015400	255025	Hs.130994	XR_241480	ENSG00000239589	LINC00879	RP11-118N24.3	long intergenic non-protein coding RNA 879	ncRNA
chr5-2358	chr5	134748922	134749094	+	1	NA	Intergenic	L1ME3A|LINE|L1	-13431	NM_004893	9555	Hs.599225	XM_005272130	ENSG00000113648	H2AFY	H2A.y|H2A/y|H2AF12M|H2AFJ|MACROH2A1.1|mH2A1|macroH2A1.2	H2A histone family, member Y	protein-coding
chr5-2511	chr5	162805995	162806167	+	1	NA	Intergenic	Intergenic	-58496	NM_199246	900	Hs.79101	XM_005266006	ENSG00000113328	CCNG1	CCNG	cyclin G1	protein-coding
chr1-5165	chr1	222814371	222814543	+	1	NA	intron (NM_198551, intron 6 of 27)	L1ME1|LINE|L1	23013	NM_198551	375056	Hs.118474	XM_005273121	ENSG00000154305	MIA3	ARNT|D320|TANGO|TANGO1|UNQ6077	melanoma inhibitory activity family, member 3	protein-coding
chr1-5656	chr1	45395379	45395551	+	1	NA	intron (NM_001261418, intron 4 of 10)	intron (NM_001261418, intron 4 of 10)	56929	NM_020365	8891	Hs.533549	NM_001166588	ENSG00000070785	EIF2B3	EIF-2B|EIF2Bgamma	eukaryotic translation initiation factor 2B, subunit 3 gamma, 58kDa	protein-coding
chr2-4496	chr2	123387004	123387176	+	1	NA	Intergenic	L2a|LINE|L2	873969	NR_048557	7247	Hs.75066	XM_005263744	ENSG00000211460	TSN	BCLF-1|C3PO|RCHF1|REHF-1|TBRBP|TRSLN	translin	protein-coding
chr17-626	chr17	16448814	16448986	+	1	NA	Intergenic	HUERS-P3b-int|LTR|ERV1	23620	NM_020653	57336	Hs.99724	XM_005256742		ZNF287	ZKSCAN13|ZSCAN45	zinc finger protein 287	protein-coding
chr18-939	chr18	7949763	7949935	+	1	NA	intron (NM_002845, intron 6 of 30)	intron (NM_002845, intron 6 of 30)	382535	NM_001105244	5797	Hs.49774	XM_005258128	ENSG00000173482	PTPRM	PTPRL1|R-PTP-MU|RPTPM|RPTPU|hR-PTPu	protein tyrosine phosphatase, receptor type, M	protein-coding
chr15-665	chr15	37072118	37072290	+	1	NA	intron (NM_032499, intron 10 of 10)	intron (NM_032499, intron 10 of 10)	38503	NR_027320	161635	Hs.659822	NR_027320		CSNK1A1P1	CSNK1A1P	casein kinase 1, alpha 1 pseudogene 1	pseudo
chr10-3295	chr10	47010482	47010654	+	1	NA	Intergenic	L1MC2|LINE|L1	17022	NM_014696	9721	Hs.523375	XM_005270329		GPRIN2	GRIN2|KIAA0514	G protein regulated inducer of neurite outgrowth 2	protein-coding
chr1-1261	chr1	47532111	47532283	+	1	NA	promoter-TSS (NM_178134)	promoter-TSS (NM_178134)	-963	NM_178134	199974	Hs.176588	NM_178134	ENSG00000186160	CYP4Z1	CYP4A20	cytochrome P450, family 4, subfamily Z, polypeptide 1	protein-coding
chr10-317	chr10	28304997	28305169	+	1	NA	Intergenic	L1MC4a|LINE|L1	-17106	NM_018076	55130	Hs.127530	XM_005252484	ENSG00000169126	ARMC4	CILD23	armadillo repeat containing 4	protein-coding
chr11-3946	chr11	74029215	74029387	+	1	NA	Intergenic	L1MD2|LINE|L1	-6580	NM_001288748	283208	Hs.660541	XM_005273923	ENSG00000149380	P4HA3	-	prolyl 4-hydroxylase, alpha polypeptide III	protein-coding
chr14-87	chr14	45531051	45531223	+	1	NA	intron (NM_015091, intron 15 of 18)	L1MEc|LINE|L1	-22165	NM_017922	55015	Hs.274337	XM_005267786	ENSG00000185246	PRPF39	-	pre-mRNA processing factor 39	protein-coding
chr15-1041	chr15	77029898	77030070	+	1	NA	intron (NM_001145923, intron 15 of 31)	Tigger1|DNA|TcMar-Tigger	124301	NM_001145923	49855	Hs.458986	XM_005254417	ENSG00000140386	SCAPER	ZNF291|Zfp291	S-phase cyclin A-associated protein in the ER	protein-coding
chr11-949	chr11	94683385	94683557	+	1	NA	Intergenic	Intergenic	23305	NM_016403	51503	Hs.503597	NM_016403	ENSG00000150316	CWC15	C11orf5|Cwf15|HSPC148|ORF5	CWC15 spliceosome-associated protein homolog (S. cerevisiae)	protein-coding
chr13-2261	chr13	51168132	51168304	+	1	NA	Intergenic	Intergenic	-213773	NR_046551	100874074	Hs.734030	NR_046551		DLEU7-AS1	RP11-233H19.2	DLEU7 antisense RNA 1	ncRNA
chr1-10541	chr1	232963687	232963859	+	1	NA	Intergenic	L1PB1|LINE|L1	23135	NM_019090	54627	Hs.160373	NM_019090	ENSG00000212916	MAP10	KIAA1383|MTR120	microtubule-associated protein 10	protein-coding
chr14-2102	chr14	35306898	35307070	+	1	NA	intron (NM_182648, intron 3 of 25)	intron (NM_182648, intron 3 of 25)	37869	NM_182648	11177	Hs.509140	NM_013448	ENSG00000198604	BAZ1A	ACF1|WALp1|WCRF180|hACF1	bromodomain adjacent to zinc finger domain, 1A	protein-coding
chr18-915	chr18	6060900	6061072	+	1	NA	intron (NM_173464, intron 16 of 19)	L1MC2|LINE|L1	-168883	NM_001080209	645369	Hs.346566	XM_005258130	ENSG00000206432	TMEM200C	TTMA	transmembrane protein 200C	protein-coding
chr2-412	chr2	127575079	127575251	+	1	NA	Intergenic	L1MB4|LINE|L1	161654	NM_002101	2995	Hs.59138	XM_005263653	ENSG00000136732	GYPC	CD236|CD236R|GE|GPC|GPD|GYPD|PAS-2|PAS-2'	glycophorin C (Gerbich blood group)	protein-coding
chr13-46	chr13	68542640	68542812	+	1	NA	Intergenic	Intergenic	-738258	NM_203487	5101	Hs.654709	XM_005266406	ENSG00000184226	PCDH9	-	protocadherin 9	protein-coding
chr5-634	chr5	56775144	56775316	+	1	NA	TTS (NM_001017992)	TTS (NM_001017992)	3406	NM_001017992	345651	Hs.482167	XM_005248494	ENSG00000169067	ACTBL2	ACT	actin, beta-like 2	protein-coding
chr1-1080	chr1	197093299	197093471	+	1	NA	exon (NM_001206846, exon 13 of 27)	exon (NM_001206846, exon 13 of 27)	22439	NM_018136	259266	Hs.121028	NM_001206846	ENSG00000066279	ASPM	ASP|Calmbp1|MCPH5	asp (abnormal spindle) homolog, microcephaly associated (Drosophila)	protein-coding
chr14-2887	chr14	56020412	56020584	+	1	NA	Intergenic	LTR41|LTR|ERVL	26312	NR_027123	100129075	Hs.633724	XR_245651	ENSG00000186615	KTN1-AS1	C14orf33	KTN1 antisense RNA 1	ncRNA
chr6-1755	chr6	100622870	100623042	+	1	NA	Intergenic	Intergenic	-180842	NM_032503	84539	Hs.591342	NM_001040179	ENSG00000152034	MCHR2	GPR145|GPRv17|MCH-2R|MCH-R2|MCH2|MCH2R|MCHR-2|SLT	melanin-concentrating hormone receptor 2	protein-coding
chr5-4920	chr5	125634897	125635069	+	1	NA	Intergenic	L1ME3A|LINE|L1	-14116	NR_105040	101927488	Hs.742650	XR_246579		LOC101927488	-	uncharacterized LOC101927488	ncRNA
chr5-1070	chr5	146681809	146681981	+	1	NA	intron (NM_001287740, intron 4 of 13)	LTR24B|LTR|ERV1	67316	NM_145001	202374	Hs.585069	XM_005268385	ENSG00000169302	STK32A	YANK1	serine/threonine kinase 32A	protein-coding
chr3-872	chr3	112319881	112320053	+	1	NA	non-coding (NR_109779, exon 1 of 1)	non-coding (NR_109779, exon 1 of 1)	849	NR_109779	100506621	Hs.86538	XR_108466		LOC100506621	-	uncharacterized LOC100506621	ncRNA
chr18-3430	chr18	60418885	60419057	+	1	NA	intron (NM_194449, intron 1 of 16)	intron (NM_194449, intron 1 of 16)	36299	NM_194449	23239	Hs.465337	NM_194449	ENSG00000081913	PHLPP1	PHLPP|PLEKHE1|SCOP	PH domain and leucine rich repeat protein phosphatase 1	protein-coding
chr3-2839	chr3	17383401	17383573	+	1	NA	intron (NM_001134381, intron 14 of 23)	L2|LINE|L2	358025	NM_001134381	9779	Hs.475629	XM_005265611	ENSG00000131374	TBC1D5	-	TBC1 domain family, member 5	protein-coding
chr1-782	chr1	92650196	92650368	+	1	NA	TTS (NM_015237)	TTS (NM_015237)	17673	NM_015237	23285	Hs.21554	NM_015237	ENSG00000069712	KIAA1107	-	KIAA1107	protein-coding
chr5-613	chr5	51176546	51176718	+	1	NA	Intergenic	Intergenic	-497466	NR_046243	642366	Hs.544139	NR_046243		LOC642366	-	uncharacterized LOC642366	ncRNA
chr6-1624	chr6	93377047	93377219	+	1	NA	Intergenic	Intergenic	752167	NM_001288630	2045	Hs.73962	XM_005248669	ENSG00000135333	EPHA7	EHK-3|EHK3|EK11|HEK11	EPH receptor A7	protein-coding
chr6-2971	chr6	57110791	57110963	+	1	NA	Intergenic	Intergenic	17267	NR_109774	100506188	Hs.485640	XR_108665		LOC100506188	-	uncharacterized LOC100506188	ncRNA
chr2-13877	chr2	232974511	232974683	+	1	NA	intron (NM_001257281, intron 6 of 13)	L1PA11|LINE|L1	148304	NR_046476	129563	Hs.732236	NM_001257281	ENSG00000144535	DIS3L2	FAM6A|PRLMNS|hDIS3L2	DIS3 mitotic control homolog (S. cerevisiae)-like 2	protein-coding
chr4-1722	chr4	14187729	14187901	+	1	NA	Intergenic	Intergenic	74223	NR_033931	152742	Hs.135435	NR_033931	ENSG00000248698	LINC01085	RP11-341G5.3	long intergenic non-protein coding RNA 1085	ncRNA
chr9-859	chr9	35882956	35883128	+	1	NA	Intergenic	L1M2|LINE|L1	-12644	NM_001004487	392309	Hs.527480	NM_001004487	ENSG00000168828	OR13J1	OR9-2	olfactory receptor, family 13, subfamily J, member 1	protein-coding
chr2-9604	chr2	135764862	135765034	+	1	NA	intron (NM_001018047, intron 2 of 8)	L1MA2|LINE|L1	17300	NM_025052	80122	Hs.659395	XM_005263796	ENSG00000176601	MAP3K19	RCK|YSK4	mitogen-activated protein kinase kinase kinase 19	protein-coding
chr15-2574	chr15	98228258	98228430	+	1	NA	Intergenic	Intergenic	189315	NR_024172	91948	Hs.130423	XR_243216	ENSG00000251209	LINC00923	-	long intergenic non-protein coding RNA 923	ncRNA
chr6-5010	chr6	163588588	163588760	+	1	NA	intron (NM_001080378, intron 5 of 5)	intron (NM_001080378, intron 5 of 5)	156831	NR_028390	285796	Hs.668693	NR_028390		PACRG-AS1	-	PACRG antisense RNA 1	ncRNA
chr3-9328	chr3	109608580	109608752	+	1	NA	Intergenic	L1MA9|LINE|L1	479829	NM_001145553	401082	Hs.477089	NM_001145553		FLJ25363	RP11-702L6.4	uncharacterized LOC401082	ncRNA
chr13-87	chr13	55923709	55923881	+	1	NA	Intergenic	Intergenic	175206	NR_049804	100846996		NR_049804	ENSG00000264387	MIR5007	-	microRNA 5007	ncRNA
chr1-4359	chr1	180977173	180977345	+	1	NA	intron (NM_005819, intron 1 of 7)	Charlie1a|DNA|hAT-Charlie	14998	NM_005819	10228	Hs.737037	XM_005244824	ENSG00000135823	STX6	-	syntaxin 6	protein-coding
chr1-2270	chr1	195912791	195912963	+	1	NA	Intergenic	Intergenic	638734	NR_039888	100616363		NR_039888		MIR4735	-	microRNA 4735	ncRNA
chr9-189	chr9	79968392	79968564	+	1	NA	exon (NM_001018037, exon 53 of 71)	exon (NM_001018037, exon 53 of 71)	-175645	NR_026668	100286938	Hs.662256	NR_026668	ENSG00000232998	VPS13A-AS1	-	VPS13A antisense RNA 1	ncRNA
chr2-33	chr2	199142250	199142422	+	1	NA	Intergenic	(TC)n|Simple_repeat|Simple_repeat	97485	NR_110267	101927619	Hs.632942	XR_241379		AC005235.1	-	uncharacterized LOC101927619	ncRNA
chr1-10776	chr1	241716348	241716520	+	1	NA	intron (NM_003679, intron 4 of 14)	intron (NM_003679, intron 4 of 14)	21000	NM_003679	8564	Hs.744065	XM_005273337	ENSG00000117009	KMO	dJ317G22.1	kynurenine 3-monooxygenase (kynurenine 3-hydroxylase)	protein-coding
chr12-834	chr12	22166071	22166243	+	1	NA	Intergenic	MIRb|SINE|MIR	-32953	NM_018686	55907	Hs.311346	XR_242897	ENSG00000111726	CMAS	CSS	cytidine monophosphate N-acetylneuraminic acid synthetase	protein-coding
chr4-1309	chr4	121077897	121078069	+	1	NA	Intergenic	Intergenic	-89970	NM_002358	4085	Hs.591697	NM_002358		MAD2L1	HSMAD2|MAD2	MAD2 mitotic arrest deficient-like 1 (yeast)	protein-coding
chr3-689	chr3	78904519	78904691	+	1	NA	intron (NM_133631, intron 2 of 28)	intron (NM_133631, intron 2 of 28)	164004	NM_001145845	6091	Hs.744218	NM_001145845	ENSG00000169855	ROBO1	DUTT1|SAX3	roundabout, axon guidance receptor, homolog 1 (Drosophila)	protein-coding
chr17-26	chr17	13658197	13658369	+	1	NA	Intergenic	L1MC5|LINE|L1	-153039	NM_006042	9955	Hs.462270	NM_006042	ENSG00000153976	HS3ST3A1	30ST3A1|3OST3A1	heparan sulfate (glucosamine) 3-O-sulfotransferase 3A1	protein-coding
chr7-9105	chr7	133709842	133710014	+	1	NA	intron (NM_021807, intron 17 of 17)	intron (NM_021807, intron 17 of 17)	-102177	NM_144648	136332	Hs.149774	NM_144648	ENSG00000155530	LRGUK	-	leucine-rich repeats and guanylate kinase domain containing	protein-coding
chr1-997	chr1	182920266	182920438	+	1	NA	intron (NM_030933, intron 2 of 9)	intron (NM_030933, intron 2 of 9)	2201	NM_030933	81626	Hs.497034	NM_030933	ENSG00000157060	SHCBP1L	C1orf14|GE36	SHC SH2-domain binding protein 1-like	protein-coding
chr13-699	chr13	84084792	84084964	+	1	NA	Intergenic	Intergenic	371650	NM_001281503	114798	Hs.694617	NM_001281503	ENSG00000178235	SLITRK1	LRRC12|TTM	SLIT and NTRK-like family, member 1	protein-coding
chr5-2989	chr5	36519149	36519321	+	1	NA	Intergenic	L1PA15|LINE|L1	-87222	NM_001166696	6507	Hs.481918	XM_005248342	ENSG00000079215	SLC1A3	EA6|EAAT1|GLAST|GLAST1	solute carrier family 1 (glial high affinity glutamate transporter), member 3	protein-coding
chr7-5004	chr7	8389187	8389359	+	1	NA	Intergenic	Intergenic	-84312	NM_152745	30010	Hs.487564	NM_152745	ENSG00000122584	NXPH1	NPH1	neurexophilin 1	protein-coding
chr8-2945	chr8	98862806	98862978	+	1	NA	intron (NM_018407, intron 6 of 6)	intron (NM_018407, intron 6 of 6)	-18419	NM_030583	4147	Hs.189445	XM_005250919	ENSG00000132561	MATN2	-	matrilin 2	protein-coding
chr1-1691	chr1	91792564	91792736	+	1	NA	intron (NM_001017975, intron 20 of 38)	L1M1|LINE|L1	77776	NM_001017975	164045	Hs.454818	XM_005270552	ENSG00000162669	HFM1	MER3|RP11-539G11.1|SEC63D1|Si-11|Si-11-6|helicase	HFM1, ATP-dependent DNA helicase homolog (S. cerevisiae)	protein-coding
chr9-313	chr9	20649563	20649735	+	1	NA	Intergenic	L1MC4a|LINE|L1	-8660	NM_017794	54914	Hs.136247	XM_005251494	ENSG00000188352	FOCAD	KIAA1797	focadhesin	protein-coding
chr5-3304	chr5	63758763	63758935	+	1	NA	Intergenic	L1M2|LINE|L1	-42925	NM_001029875	401190	Hs.657133	XM_005248502	ENSG00000186479	RGS7BP	R7BP	regulator of G-protein signaling 7 binding protein	protein-coding
chr11-2607	chr11	120955216	120955388	+	1	NA	intron (NM_001130047, intron 7 of 7)	HAL1b|LINE|L1	-18073	NM_005422	7007	Hs.248162	XM_005271653	ENSG00000109927	TECTA	DFNA12|DFNA8|DFNB21	tectorin alpha	protein-coding
chr1-2441	chr1	219080724	219080896	+	1	NA	Intergenic	Intergenic	266320	NR_038845	643723	Hs.519774	NR_038845		RP11-135J2.4	-	uncharacterized LOC643723	ncRNA
chr1-3999	chr1	120062071	120062243	+	1	NA	Intergenic	Intergenic	12331	NM_000862	3283	Hs.364941	NM_000862	ENSG00000203857	HSD3B1	3BETAHSD|HSD3B|HSDB3|HSDB3A|I|SDR11E1	hydroxy-delta-5-steroid dehydrogenase, 3 beta- and steroid delta-isomerase 1	protein-coding
chr18-380	chr18	2118685	2118857	+	1	NA	Intergenic	L1ME3C|LINE|L1	452718	NM_022840	64863	Hs.126888	XM_005258131	ENSG00000101574	METTL4	HsT661	methyltransferase like 4	protein-coding
chr20-842	chr20	21608801	21608973	+	1	NA	intron (NR_109878, intron 1 of 4)	intron (NR_109878, intron 1 of 4)	58225	NR_109880	101929625	Hs.542413	XR_244254		LOC101929625	-	uncharacterized LOC101929625	ncRNA
chr21-80	chr21	20753578	20753750	+	1	NA	Intergenic	Intergenic	-621534	NR_109925	101927797	Hs.551743	XR_244295		AL109763.2	-	uncharacterized LOC101927797	ncRNA
chr9-365	chr9	30086182	30086354	+	1	NA	Intergenic	HAL1|LINE|L1	322184	NR_046204	401497	Hs.680131	NR_046204		LOC401497	-	uncharacterized LOC401497	ncRNA
chr17-243	chr17	60981512	60981684	+	1	NA	intron (NR_036146, intron 3 of 3)	Zaphod|DNA|hAT-Tip100	-95856	NM_152598	162333	Hs.665663	XM_005257095	ENSG00000173838	2010-03-01	MARCH-X|RNF190	membrane-associated ring finger (C3HC4) 10, E3 ubiquitin protein ligase	protein-coding
chr15-119	chr15	35691397	35691569	+	1	NA	intron (NM_080650, intron 6 of 8)	HAL1|LINE|L1	-26918	NR_037507	100500904		NR_037507		MIR3942	-	microRNA 3942	ncRNA
chr4-1691	chr4	183503400	183503572	+	1	NA	intron (NM_001080477, intron 2 of 26)	MIR|SINE|MIR	258349	NM_001080477	55714	Hs.130438	XM_005263119	ENSG00000218336	TENM3	MCOPCB9|ODZ3|TNM3|Ten-m3	teneurin transmembrane protein 3	protein-coding
chr2-6676	chr2	219654724	219654896	+	1	NA	intron (NM_000784, intron 1 of 8)	MER57-int|LTR|ERV1	8338	NM_000784	1593	Hs.516700	NM_000784	ENSG00000135929	CYP27A1	CP27|CTX|CYP27	cytochrome P450, family 27, subfamily A, polypeptide 1	protein-coding
chr11-61	chr11	43648912	43649084	+	1	NA	Intergenic	Intergenic	46054	NR_029697	406918		NR_029697	ENSG00000199077	MIR129-2	MIR-129b|MIRN129-2|mir-129-2	microRNA 129-2	ncRNA
chr4-179	chr4	78842556	78842728	+	1	NA	intron (NM_020236, intron 7 of 8)	L2a|LINE|L2	58837	NM_020236	65008	Hs.532019	XR_244641	ENSG00000169288	MRPL1	BM022|L1MT|MRP-L1	mitochondrial ribosomal protein L1	protein-coding
chr14-170	chr14	31883044	31883216	+	1	NA	intron (NM_015473, intron 1 of 35)	intron (NM_015473, intron 1 of 35)	6658	NM_015473	25938	Hs.744979	XM_005267504	ENSG00000129493	HEATR5A	C14orf125	HEAT repeat containing 5A	protein-coding
chr5-749	chr5	86082035	86082207	+	1	NA	Intergenic	Intergenic	39486	NR_105017	100505878	Hs.246405	XR_108588	ENSG00000250544	LOC100505878	-	uncharacterized LOC100505878	ncRNA
chr5-501	chr5	11881651	11881823	+	1	NA	intron (NM_001332, intron 1 of 21)	L1MA5A|LINE|L1	22418	NR_109988	1501	Hs.314543	XM_005248251	ENSG00000169862	CTNND2	GT24|NPRAP	catenin (cadherin-associated protein), delta 2	protein-coding
chr8-1227	chr8	90920405	90920577	+	1	NA	intron (NM_001126111, intron 1 of 5)	intron (NM_001126111, intron 1 of 5)	5729	NM_001126111	734	Hs.436445	NM_001126111	ENSG00000164823	OSGIN2	C8orf1|hT41	oxidative stress induced growth inhibitor family member 2	protein-coding
chr6-113	chr6	53914682	53914854	+	1	NA	intron (NM_138569, intron 1 of 12)	intron (NM_138569, intron 1 of 12)	31054	NM_001281746	90523	Hs.591803	XM_005249475	ENSG00000146147	MLIP	C6orf142	muscular LMNA-interacting protein	protein-coding
chr10-671	chr10	35742388	35742560	+	1	NA	intron (NM_001282853, intron 2 of 10)	intron (NM_001282853, intron 2 of 10)	116672	NM_001282853	219771	Hs.714184	XM_005252387	ENSG00000108100	CCNY	C10orf9|CBCP1|CCNX|CFP1	cyclin Y	protein-coding
chr5-906	chr5	109909878	109910050	+	1	NA	intron (NM_001039763, intron 10 of 13)	L2a|LINE|L2	152486	NM_001039763	642987	Hs.729154	XM_005272046		TMEM232	-	transmembrane protein 232	protein-coding
chr6-1608	chr6	91734507	91734679	+	1	NA	Intergenic	Intergenic	-437573	NM_003188	6885	Hs.594838	XM_005248761	ENSG00000135341	MAP3K7	MEKK7|TAK1|TGF1a	mitogen-activated protein kinase kinase kinase 7	protein-coding
chr2-1623	chr2	44700919	44701091	+	1	NA	intron (NM_024766, intron 3 of 10)	intron (NM_024766, intron 3 of 10)	75654	NR_039629	100616475		NR_039629	ENSG00000265301	MIR548AD	-	microRNA 548ad	ncRNA
chr11-1132	chr11	111362908	111363080	+	1	NA	intron (NM_017589, intron 5 of 5)	intron (NM_017589, intron 5 of 5)	20085	NM_017589	54766	Hs.734027	XM_005271601	ENSG00000137707	BTG4	PC3B	B-cell translocation gene 4	protein-coding
chr6-180	chr6	125888302	125888474	+	1	NA	Intergenic	Intergenic	-107111	NR_038906	643623	Hs.520367	NR_038906	ENSG00000224506	RP1-293L8.2	-	uncharacterized LOC643623	ncRNA
chr2-497	chr2	170217763	170217935	+	1	NA	intron (NM_004525, intron 1 of 78)	(TC)n|Simple_repeat|Simple_repeat	1273	NM_004525	4036	Hs.657729	XM_005246551	ENSG00000081479	LRP2	DBS|GP330	low density lipoprotein receptor-related protein 2	protein-coding
chr11-238	chr11	14122021	14122193	+	1	NA	intron (NM_006108, intron 5 of 15)	intron (NM_006108, intron 5 of 15)	137923	NM_006108	10418	Hs.643864	NM_006108		SPON1	VSGP/F-spondin|f-spondin	spondin 1, extracellular matrix protein	protein-coding
chr4-4373	chr4	40937920	40938092	+	1	NA	intron (NM_001166050, intron 7 of 17)	intron (NM_001166050, intron 7 of 17)	-78797	NM_001166053	323	Hs.479602	XM_005248094	ENSG00000163697	APBB2	FE65L|FE65L1	amyloid beta (A4) precursor protein-binding, family B, member 2	protein-coding
chr14-73	chr14	41149663	41149835	+	1	NA	Intergenic	L1PB3|LINE|L1	-274167	NR_109758	644919	Hs.434414	XM_928006		LOC644919	-	uncharacterized LOC644919	ncRNA
chr5-9236	chr5	109269582	109269754	+	1	NA	Intergenic	L1M5|LINE|L1	50785	NR_033175	100289673	Hs.368405	NR_033175		LOC100289673	-	phosphoglycerate mutase family member 5 pseudogene	pseudo
chr6-586	chr6	51333271	51333443	+	1	NA	Intergenic	Intergenic	546918	NM_003221	7021	Hs.33102	XM_005249347	ENSG00000008196	TFAP2B	AP-2B|AP2-B	transcription factor AP-2 beta (activating enhancer binding protein 2 beta)	protein-coding
chr11-276	chr11	26402665	26402837	+	1	NA	intron (NM_031418, intron 1 of 26)	intron (NM_031418, intron 1 of 26)	49073	NM_031418	63982	Hs.91791	XM_005253063	ENSG00000134343	ANO3	C11orf25|DYT23|DYT24|TMEM16C	anoctamin 3	protein-coding
chr1-519	chr1	207862411	207862583	+	1	NA	intron (NM_175710, intron 4 of 11)	L1ME3|LINE|L1	44039	NM_175710	1379	Hs.655194	NM_175710	ENSG00000197721	CR1L	-	complement component (3b/4b) receptor 1-like	protein-coding
chr4-7870	chr4	188988544	188988716	+	1	NA	Intergenic	L1ME3|LINE|L1	37778	NM_173553	205860	Hs.276429	XM_005262819	ENSG00000179046	TRIML2	SPRYD6	tripartite motif family-like 2	protein-coding
chr7-4886	chr7	151625409	151625581	+	1	NA	Intergenic	Intergenic	-27969	NM_145292	168391	Hs.647077	NM_145292	ENSG00000106648	GALNTL5	GALNACT19|GALNT15	UDP-N-acetyl-alpha-D-galactosamine:polypeptide N-acetylgalactosaminyltransferase-like 5	protein-coding
chr21-339	chr21	29775571	29775743	+	1	NA	Intergenic	Intergenic	-135983	NR_026553	118421	Hs.438549	NR_026552	ENSG00000226935	LINC00161	C21orf100|NCRNA00161	long intergenic non-protein coding RNA 161	ncRNA
chr2-3195	chr2	230192682	230192854	+	1	NA	Intergenic	L1ME1|LINE|L1	-56711	NM_001100818	55022	Hs.745038	NM_001100818	ENSG00000153823	PID1	NYGGF4|P-CLI1|PCLI1	phosphotyrosine interaction domain containing 1	protein-coding
chr12-2170	chr12	53033791	53033963	+	1	NA	Intergenic	Intergenic	12082	NM_000423	3849	Hs.707	NM_000423	ENSG00000172867	KRT2	CK-2e|K2e|KRT2A|KRT2E|KRTE	keratin 2	protein-coding
chr6-1838	chr6	108808723	108808895	+	1	NA	intron (NM_145315, intron 10 of 12)	intron (NM_145315, intron 10 of 12)	-72217	NM_201559	2309	Hs.220950	XM_005266867	ENSG00000118689	FOXO3	AF6q21|FKHRL1|FKHRL1P2|FOXO2|FOXO3A	forkhead box O3	protein-coding
chr6-1727	chr6	98453285	98453457	+	1	NA	Intergenic	L1MC1|LINE|L1	-19036	NR_031579	100302164		NR_031579	ENSG00000238367	MIR2113	hsa-mir-2113	microRNA 2113	ncRNA
chr6-4651	chr6	136356509	136356681	+	1	NA	intron (NM_018945, intron 2 of 12)	UCON26|Unknown|Unknown	183761	NM_018945	27115	Hs.744230	XM_005266931	ENSG00000171408	PDE7B	bA472E5.1	phosphodiesterase 7B	protein-coding
chr7-413	chr7	132804013	132804185	+	1	NA	Intergenic	Intergenic	-37271	NM_017812	54927	Hs.655010	XM_005250471	ENSG00000106554	CHCHD3	MINOS3|PPP1R22	coiled-coil-helix-coiled-coil-helix domain containing 3	protein-coding
chr2-354	chr2	57099768	57099940	+	1	NA	Intergenic	Intergenic	688596	NM_001080433	114800	Hs.117136	XM_005264122	ENSG00000055813	CCDC85A	-	coiled-coil domain containing 85A	protein-coding
chr8-2987	chr8	100781585	100781757	+	1	NA	intron (NM_017890, intron 40 of 61)	intron (NM_017890, intron 40 of 61)	124571	NM_004374	1345	Hs.351875	NM_004374	ENSG00000164919	COX6C	-	cytochrome c oxidase subunit VIc	protein-coding
chr17-753	chr17	35665393	35665565	+	1	NA	intron (NM_198834, intron 3 of 55)	L1M5|LINE|L1	-8787	NM_198837	31	Hs.160556	XM_005257266	ENSG00000132142	ACACA	ACAC|ACACAD|ACC|ACC1|ACCA	acetyl-CoA carboxylase alpha	protein-coding
chr13-1838	chr13	102354138	102354310	+	1	NA	intron (NM_004791, intron 8 of 10)	L1MB3|LINE|L1	211921	NM_001271756	9358	Hs.696554	XM_005254100	ENSG00000198542	ITGBL1	OSCP|TIED	integrin, beta-like 1 (with EGF-like repeat domains)	protein-coding
chr4-30	chr4	114948269	114948441	+	1	NA	Intergenic	L2a|LINE|L2	-47477	NM_024590	79642	Hs.712042	XM_005263211	ENSG00000180801	ARSJ	-	arylsulfatase family, member J	protein-coding
chr6-2218	chr6	140687409	140687581	+	1	NA	Intergenic	L1M5|LINE|L1	161106	NR_037441	100500879		NR_037441	ENSG00000263514	MIR3668	-	microRNA 3668	ncRNA
chr14-631	chr14	57814529	57814701	+	1	NA	Intergenic	Intergenic	-42656	NM_001011713	122830	Hs.165465	NM_001011713		NAA30	C14orf35|MAK3|Mak3p|NAT12|NAT12P	N(alpha)-acetyltransferase 30, NatC catalytic subunit	protein-coding
chr2-297	chr2	16602541	16602713	+	1	NA	Intergenic	L1M5|LINE|L1	244507	NM_030797	81553	Hs.467769	XM_005262629	ENSG00000197872	FAM49A	-	family with sequence similarity 49, member A	protein-coding
chr10-883	chr10	66292920	66293092	+	1	NA	Intergenic	Intergenic	-292279	NR_001446	305	Hs.591361	NR_001446		ANXA2P3	ANX2L3|ANX2P3|LIP2|LPC2C	annexin A2 pseudogene 3	pseudo
chr5-6770	chr5	51456316	51456488	+	1	NA	Intergenic	L1PA8|LINE|L1	-627372	NM_015946	53918	Hs.644352	XM_005248543		PELO	PRO1770	pelota homolog (Drosophila)	protein-coding
chr16-467	chr16	71665076	71665248	+	1	NA	intron (NM_001017967, intron 2 of 2)	intron (NM_001017967, intron 2 of 2)	5106	NM_001017967	91862	Hs.513706	NM_001017967	ENSG00000140832	MARVELD3	MARVD3|MRVLDC3	MARVEL domain containing 3	protein-coding
chr13-862	chr13	110207449	110207621	+	1	NA	Intergenic	L1MA8|LINE|L1	-173086	NR_103846	101409253	Hs.578072	NR_103846	ENSG00000234854	LINC00676	RP11-313L9.1	long intergenic non-protein coding RNA 676	ncRNA
chr15-977	chr15	70410057	70410229	+	1	NA	Intergenic	L1MC1|LINE|L1	-19887	NM_001105192	7090	Hs.287362	XM_005254622	ENSG00000140332	TLE3	ESG|ESG3|GRG3|HsT18976	transducin-like enhancer of split 3 (E(sp1) homolog, Drosophila)	protein-coding
chr18-2493	chr18	29107284	29107456	+	1	NA	intron (NM_001943, intron 8 of 14)	intron (NM_001943, intron 8 of 14)	29343	NM_001943	1829	Hs.412597	NM_001943	ENSG00000046604	DSG2	ARVC10|ARVD10|CDHF5|CMD1BB|HDGC	desmoglein 2	protein-coding
chr8-817	chr8	31487459	31487631	+	1	NA	Intergenic	Intergenic	-9723	NM_013962	3084	Hs.668810	XM_005273485	ENSG00000157168	NRG1	ARIA|GGF|GGF2|HGL|HRG|HRG1|HRGA|MST131|NDF|SMDF	neuregulin 1	protein-coding
chr6-1811	chr6	103997760	103997932	+	1	NA	Intergenic	L1MB3|LINE|L1	1309948	NR_104424	57531	Hs.434340	XM_005267071	ENSG00000085382	HACE1	-	HECT domain and ankyrin repeat containing E3 ubiquitin protein ligase 1	protein-coding
chr16-498	chr16	81010345	81010517	+	1	NA	intron (NM_020188, intron 3 of 3)	intron (NM_020188, intron 3 of 3)	-29672	NM_001270474	55839	Hs.726537	XM_005256055	ENSG00000166451	CENPN	BM039|C16orf60|CENP-N|ICEN32	centromere protein N	protein-coding
chr10-3788	chr10	59229500	59229672	+	1	NA	Intergenic	Intergenic	-165267	NR_037490	100500834		NR_037490	ENSG00000264747	MIR3924	-	microRNA 3924	ncRNA
chr9-4909	chr9	114026130	114026302	+	1	NA	Intergenic	Intergenic	7278	NR_106989	102465800		NR_106989		MIR7702	hsa-mir-7702	microRNA mir-7702	ncRNA
chr15-2434	chr15	88051318	88051490	+	1	NA	Intergenic	L2a|LINE|L2	-68756	NR_026869	145978	Hs.350808	NM_152454	ENSG00000259527	LINC00052	NCRNA00052|TMEM83	long intergenic non-protein coding RNA 52	ncRNA
chr13-28	chr13	39150138	39150310	+	1	NA	intron (NR_046999, intron 1 of 3)	L4|LINE|RTE	8363	NR_046999	100874147	Hs.555371	NR_046999		LINC00366	-	long intergenic non-protein coding RNA 366	ncRNA
chr7-964	chr7	123772946	123773118	+	1	NA	Intergenic	Intergenic	-99509	NM_001136002	730130	Hs.450249	NM_001136002	ENSG00000234224	TMEM229A	-	transmembrane protein 229A	protein-coding
chr12-4954	chr12	63135087	63135259	+	1	NA	intron (NM_020700, intron 4 of 9)	L2a|LINE|L2	137707	NR_029661	406891		NR_029661	ENSG00000199179	MIRLET7I	LET7I|MIRNLET7I|hsa-let-7i	microRNA let-7i	ncRNA
chr2-3160	chr2	222210278	222210450	+	1	NA	Intergenic	L2a|LINE|L2	226646	NM_004438	2043	Hs.371218	XM_005246374	ENSG00000116106	EPHA4	HEK8|SEK|TYRO1	EPH receptor A4	protein-coding
chr12-3450	chr12	133610913	133611085	+	1	NA	intron (NR_110091, intron 1 of 2)	L1MA9|LINE|L1	2809	NR_110091	101928597	Hs.638942	XR_245356	ENSG00000246394	RP11-386I8.6	-	uncharacterized LOC101928597	ncRNA
chr11-3035	chr11	17968746	17968918	+	1	NA	intron (NR_104040, intron 9 of 11)	intron (NR_104040, intron 9 of 11)	65877	NM_012139	26297	Hs.32470	XM_005252852	ENSG00000129158	SERGEF	DELGEF|Gnefr	secretion regulating guanine nucleotide exchange factor	protein-coding
chr1-4393	chr1	184097536	184097708	+	1	NA	Intergenic	L1MB7|LINE|L1	76811	NR_023349	116461	Hs.548197	NM_001127394	ENSG00000198860	TSEN15	C1orf19|sen15	TSEN15 tRNA splicing endonuclease subunit	protein-coding
chr9-3594	chr9	27114769	27114941	+	1	NA	intron (NM_000459, intron 1 of 22)	intron (NM_000459, intron 1 of 22)	5708	NM_000459	7010	Hs.89640	XM_005251561	ENSG00000120156	TEK	CD202B|TIE-2|TIE2|VMCM|VMCM1	TEK tyrosine kinase, endothelial	protein-coding
chr3-723	chr3	84369302	84369474	+	1	NA	Intergenic	Intergenic	549338	NR_033860	440970	Hs.411049	NR_033860	ENSG00000242641	LINC00971	RP11-735B13.1	long intergenic non-protein coding RNA 971	ncRNA
chr8-7041	chr8	116157661	116157833	+	1	NA	Intergenic	Intergenic	522492	NM_001282902	7227	Hs.657018	XM_005251046	ENSG00000104447	TRPS1	GC79|LGCR	trichorhinophalangeal syndrome I	protein-coding
chr18-377	chr18	1514824	1514996	+	1	NA	Intergenic	L2c|LINE|L2	-155280	NR_023926	56651	Hs.541165	NM_031416		LINC00470	C18orf2	long intergenic non-protein coding RNA 470	ncRNA
chr3-7162	chr3	54789447	54789619	+	1	NA	intron (NM_018398, intron 12 of 37)	MIR3|SINE|MIR	-115649	NR_027122	790952	Hs.720658	NR_027122	ENSG00000265992	ESRG	HESRG	embryonic stem cell related (non-protein coding)	ncRNA
chr2-318	chr2	39150707	39150879	+	1	NA	intron (NM_001145451, intron 2 of 15)	L2a|LINE|L2	4289	NM_001145451	100271715	Hs.99841	NM_001145451	ENSG00000214694	ARHGEF33	-	Rho guanine nucleotide exchange factor (GEF) 33	protein-coding
chr6-2730	chr6	39073694	39073866	+	1	NA	intron (NM_018322, intron 1 of 1)	intron (NM_018322, intron 1 of 1)	9085	NM_018322	55776	Hs.58382	XM_005249222	ENSG00000112167	SAYSD1	C6orf64	SAYSVFN motif domain containing 1	protein-coding
chr5-101	chr5	21851155	21851327	+	1	NA	intron (NM_004061, intron 7 of 14)	intron (NM_004061, intron 7 of 14)	-291220	NR_003921	5369	Hs.247975	NM_031887	ENSG00000168967	PMCHL1	-	pro-melanin-concentrating hormone-like 1, pseudogene	pseudo
chr7-1183	chr7	15267950	15268122	+	1	NA	intron (NM_001004320, intron 12 of 12)	intron (NM_001004320, intron 12 of 12)	333604	NM_001004320	392636	Hs.670634	NM_001004320	ENSG00000187546	AGMO	TMEM195	alkylglycerol monooxygenase	protein-coding
chr1-283	chr1	243742429	243742601	+	1	NA	intron (NM_005465, intron 7 of 12)	intron (NM_005465, intron 7 of 12)	233037	NR_039824	100616343		NR_039824		MIR4677	-	microRNA 4677	ncRNA
chr15-2507	chr15	95313444	95313616	+	1	NA	Intergenic	Intergenic	-85062	NR_077061	440311	Hs.745156	NR_077061	ENSG00000260521	LOC440311	-	glioma tumor suppressor candidate region gene 2 pseudogene	pseudo
chr3-680	chr3	78433799	78433971	+	1	NA	Intergenic	Intergenic	634724	NM_001145845	6091	Hs.744218	NM_001145845	ENSG00000169855	ROBO1	DUTT1|SAX3	roundabout, axon guidance receptor, homolog 1 (Drosophila)	protein-coding
chr14-66	chr14	37184110	37184282	+	1	NA	intron (NM_001171170, intron 6 of 10)	MIRc|SINE|MIR	57423	NM_006194	5083	Hs.609574	XM_005267715	ENSG00000198807	PAX9	STHAG3	paired box 9	protein-coding
chr12-677	chr12	100711625	100711797	+	1	NA	intron (NM_017988, intron 10 of 17)	intron (NM_017988, intron 10 of 17)	-39146	NM_139319	246213	Hs.116871	NM_001145288	ENSG00000179520	SLC17A8	DFNA25|VGLUT3	solute carrier family 17 (vesicular glutamate transporter), member 8	protein-coding
chr20-233	chr20	7188012	7188184	+	1	NA	Intergenic	Intergenic	-164157	NR_107029	102465865		NR_107029		MIR8062	hsa-mir-8062	microRNA mir-8062	ncRNA
chr7-179	chr7	136861320	136861492	+	1	NA	Intergenic	L1MA2|LINE|L1	-12318	NR_046103	349160	Hs.660713	NR_046103	ENSG00000234352	AC009264.1	-	uncharacterized LOC349160	ncRNA
chrX-228	chrX	126304333	126304505	+	1	NA	Intergenic	HSMAR2|DNA|TcMar-Mariner	350672	NM_001122716	100130613	Hs.130370	NM_001122716	ENSG00000183631	CXorf64	-	chromosome X open reading frame 64	protein-coding
chr7-15	chr7	11547524	11547696	+	1	NA	intron (NM_015204, intron 6 of 26)	THE1D|LTR|ERVL-MaLR	324214	NM_015204	221981	Hs.120855	NM_015204	ENSG00000005108	THSD7A	-	thrombospondin, type I, domain containing 7A	protein-coding
chr2-1856	chr2	72430609	72430781	+	1	NA	intron (NM_015189, intron 20 of 21)	intron (NM_015189, intron 20 of 21)	-55704	NM_019885	56603	Hs.91546	XM_005264433	ENSG00000003137	CYP26B1	CYP26A2|P450RAI-2|P450RAI2|RHFCA	cytochrome P450, family 26, subfamily B, polypeptide 1	protein-coding
chr4-1662	chr4	179115633	179115805	+	1	NA	Intergenic	MIR|SINE|MIR	-286629	NR_108092	101928656	Hs.508131	XR_244766		LINC01099	-	long intergenic non-protein coding RNA 1099	ncRNA
chr2-4635	chr2	139603979	139604151	+	1	NA	Intergenic	MER91B|DNA|hAT-Tip100	-50829	NR_033658	647012	Hs.639411	NR_033658		YY1P2	-	YY1 transcription factor pseudogene 2	pseudo
chr13-297	chr13	72807199	72807371	+	1	NA	Intergenic	L2a|LINE|L2	-365955	NM_004392	1602	Hs.129452	NM_004392	ENSG00000165659	DACH1	DACH	dachshund homolog 1 (Drosophila)	protein-coding
chr16-172	chr16	51412479	51412651	+	1	NA	Intergenic	Intergenic	-227382	NM_002968	6299	Hs.135787	NM_001127892	ENSG00000103449	SALL1	HSAL1|Sal-1|TBS|ZNF794	spalt-like transcription factor 1	protein-coding
chr4-1482	chr4	146219376	146219548	+	1	NA	Intergenic	Intergenic	-118630	NM_001102653	54726	Hs.270851	XM_005263079	ENSG00000164164	OTUD4	DUBA6|HIN1|HSHIN1	OTU domain containing 4	protein-coding
chrX-65	chrX	54688376	54688548	+	1	NA	Intergenic	L1MC1|LINE|L1	131818	NM_019067	54552	Hs.654677	XM_005262020		GNL3L	-	guanine nucleotide binding protein-like 3 (nucleolar)-like	protein-coding
chr13-697	chr13	83940281	83940453	+	1	NA	Intergenic	L1MEe|LINE|L1	516161	NM_001281503	114798	Hs.694617	NM_001281503	ENSG00000178235	SLITRK1	LRRC12|TTM	SLIT and NTRK-like family, member 1	protein-coding
chr8-1085	chr8	77652420	77652592	+	1	NA	intron (NM_024721, intron 3 of 10)	GA-rich|Low_complexity|Low_complexity	-56996	NR_024360	100192378	Hs.596420	NR_024360	ENSG00000253661	ZFHX4-AS1	RP11-65D13.1	ZFHX4 antisense RNA 1	ncRNA
chr13-112	chr13	63894952	63895124	+	1	NA	Intergenic	Intergenic	-416530	NR_002171	283491	Hs.694575	NR_002171		OR7E156P	-	olfactory receptor, family 7, subfamily E, member 156 pseudogene	pseudo
[truncated: 7,958 more rows]
