# Supplementary material for: YAP–TEAD1 control of cytoskeleton dynamics and intracellular tension guides human pluripotent stem cell mesoderm specification
Source: Cell Death Differ. 2020 Oct 28;28(4):1193–207. doi: 10.1038/s41418-020-00643-5 (PMC8027678; doi:10.1038/s41418-020-00643-5)
Supplement: Supplementary file 3 — Supplementary Table 2 [file 41418_2020_643_MOESM3_ESM.xlsx]

## Sheet: Sheet1
Supplementary Table 2: genes found significantly regulated in day 0 hESCs as compared to day 15 hESC-derived cardiomyocytes.
gene_symbol	logFC	AveExpr	t	P.Value	adj.P.Val	B
CUZD1	11.7622	0.287516	26.4464	2.31855e-06	0.000388956	5.48115
POU5F1	9.24128	5.90437	28.2699	1.6895e-06	0.000365243	6.31109
HES3	9.15651	-0.236345	34.7492	6.33577e-07	0.00028687	6.09814
IDO1	9.04146	0.659821	17.0584	1.84374e-05	0.000751964	3.88666
LINC00371	8.78984	3.72101	44.3472	1.98434e-07	0.00025184	7.82388
LCK	8.45931	2.14133	11.8905	9.97219e-05	0.00172254	2.19269
NANOGP8	8.44081	-0.233901	19.9225	8.86761e-06	0.000570177	4.44816
TCL1B	8.41623	-1.38702	18.0328	1.41925e-05	0.000683649	3.97233
SCGB3A2	8.36264	4.3469	37.4399	4.44319e-07	0.000270462	7.42118
ZSCAN10	8.26941	3.40244	43.3317	2.21579e-07	0.00025184	7.64366
HTR3A	8.23182	-1.5045	12.0808	9.26383e-05	0.00165202	2.32422
LLNLF-173C4,2	8.22705	-2.28379	20.3967	7.93487e-06	0.000551497	4.30245
AMIGO3	8.09405	-2.35351	27.4143	1.9549e-06	0.000385382	5.103
NPTX1	7.92042	3.89061	16.6958	2.0399e-05	0.000785281	3.78285
ECEL1P1	7.89973	-0.241365	19.921	8.87079e-06	0.000570177	4.44716
ALPPL2	7.88749	-1.65107	16.4081	2.21366e-05	0.00081852	3.5967
MAGEA4	7.81817	-2.49098	26.2469	2.40336e-06	0.000388956	4.97559
LECT1	7.63525	2.77292	14.9333	3.44462e-05	0.00101861	3.28983
CDA	7.60048	-1.45832	8.36116	0.000500771	0.00448898	0.607575
RP11-277E18,2	7.55681	-1.81877	15.6311	2.78037e-05	0.000907502	3.3981
CRYGEP	7.43681	-1.87804	15.8421	2.61066e-05	0.000883482	3.44707
CXCL5	7.291	2.89681	41.2645	2.79654e-07	0.00025184	7.32739
FEZF1	7.28243	1.36567	13.9587	4.72453e-05	0.00118325	2.99381
HBA2	7.27797	-2.76018	24.2926	3.4688e-06	0.00044512	4.74579
RP11-438J1,1	7.23453	-2.78114	23.4157	4.12898e-06	0.000451854	4.64668
RP1-37E16,12	7.14967	-0.0835346	12.6354	7.51903e-05	0.00148859	2.53558
MT1X	7.13345	2.23444	11.9336	9.80639e-05	0.00170694	2.20595
PRDM14	7.11947	2.06381	30.6571	1.14951e-06	0.000315933	6.2335
IL17C	7.06405	-2.86759	21.2356	6.55789e-06	0.000509002	4.36345
MT1F	7.04214	-0.694512	12.4349	8.10001e-05	0.0015348	2.46114
EIF4E1B	7.04101	-2.07544	14.8939	3.4875e-05	0.00102581	3.19298
AL078584,1	7.03818	-1.06523	5.12404	0.00421711	0.0188846	-1.76071
HHLA1	7.03234	5.82124	58.1387	5.4607e-08	0.000243292	9.18854
KLKB1	7.01507	-0.0119393	13.0859	6.38673e-05	0.00137565	2.69693
ST14	6.99351	1.86554	7.66961	0.000737873	0.00568705	-0.00496852
IGSF21	6.95844	0.968398	21.6104	6.03698e-06	0.000497035	4.86322
LARGE2	6.93101	3.07856	26.9993	2.1017e-06	0.000385382	5.9528
LRRK1	6.91742	8.67155	54.2795	7.57586e-08	0.000243292	9.19256
TNFSF11	6.73959	-0.844974	11.9007	9.93261e-05	0.00171908	2.26041
DPEP3	6.70104	-2.24398	14.1299	4.46276e-05	0.00115631	2.97252
FOXD3	6.6797	0.984541	9.17054	0.000329394	0.00347999	0.952653
PKLR	6.66313	-1.89074	9.79116	0.000244252	0.00293752	1.36538
AHSP	6.63288	-3.0835	16.929	1.91103e-05	0.000766341	3.61557
SCNN1A	6.61992	3.31399	23.6515	3.93757e-06	0.000449311	5.42894
BARX1	6.58431	-0.604023	8.56568	0.000448975	0.00419321	0.691253
SERPINB4	6.58019	-3.10915	20.3578	8.00676e-06	0.000553571	4.21847
CTAGE15	6.55102	-3.12215	18.1771	1.36694e-05	0.000677101	3.85719
CALB1	6.54182	4.6246	19.5016	9.80861e-06	0.000586288	4.52003
GJC3	6.49407	-1.56908	21.4428	6.26348e-06	0.000498222	4.54816
LHFPL4	6.4872	1.32956	20.7959	7.23996e-06	0.000526764	4.74197
TRBC2	6.48521	0.455799	14.6158	3.80954e-05	0.00106893	3.20333
GAL	6.45268	1.13466	13.8171	4.95515e-05	0.00121536	2.94748
CCL26	6.4217	-0.629984	17.6304	1.57852e-05	0.00071425	3.94834
SIT1	6.41911	-2.04823	6.96987	0.00112816	0.00751494	-0.244487
EPHA1	6.38453	4.24215	43.3505	2.21122e-07	0.00025184	7.91256
NLRP7	6.37296	-2.03409	9.22639	0.000320409	0.00341932	1.08976
SEMG1	6.37189	-2.43149	9.12912	0.000336254	0.00352447	1.047
CEMP1	6.35109	-3.22364	19.453	9.92506e-06	0.000586288	4.07044
CPNE9	6.34056	-0.29028	8.17396	0.00055457	0.00477988	0.447253
CA7	6.34047	-2.08817	6.84795	0.00121929	0.00792715	-0.327184
UNC13A	6.32819	2.80605	36.0498	5.31967e-07	0.00028687	6.90997
CLDN7	6.32237	3.53846	9.03777	0.000351998	0.00363158	0.646155
TRIM6-TRIM34	6.30107	-3.24797	20.8387	7.17007e-06	0.000526764	4.27817
VRTN	6.27811	4.43289	18.2457	1.34285e-05	0.000674273	4.19543
GPR160	6.2753	2.12634	26.8195	2.1694e-06	0.000388956	5.78903
CDX4	6.26176	-3.26774	20.6921	7.41341e-06	0.000529886	4.25587
LY75-CD302	6.25162	-1.66623	6.65209	0.00138476	0.00863495	-0.484823
CKMT1A	6.24271	2.19272	27.0282	2.09104e-06	0.000385382	5.82637
CLEC4G	6.23389	-3.28051	16.2748	2.30019e-05	0.000829621	3.46612
CBLC	6.21552	1.04608	25.0137	3.01965e-06	0.000419763	5.4035
GLS2	6.203	1.34252	9.38713	0.000296142	0.0032646	1.05058
ABHD12B	6.14324	4.67558	43.6612	2.13729e-07	0.00025184	8.03699
PABPC1L2B	6.13389	-2.19153	6.69066	0.00135015	0.00849886	-0.43352
TMEM114	6.124	-2.5356	12.6917	7.36508e-05	0.00147387	2.51732
KCNK17	6.10321	-1.92468	7.36375	0.000884538	0.00641824	0.0139267
UCMA	6.08455	-2.57472	8.73651	0.00041057	0.0039812	0.844068
ITGAM	6.06473	-2.56553	12.5723	7.69627e-05	0.00150064	2.47666
GOLGA6C	6.05897	-2.56817	12.6907	7.3677e-05	0.00147387	2.51616
ZDHHC22	6.04888	1.98816	30.8898	1.10894e-06	0.000315933	6.2434
RP11-640N20,6	6.02247	-1.06631	21.7615	5.84126e-06	0.00049369	4.66193
SNCB	6.01506	0.504377	29.4687	1.38705e-06	0.000331918	5.84009
TRIML2	5.98118	2.67326	27.9415	1.78588e-06	0.00037607	6.02145
TDGF1	5.98082	6.00551	22.757	4.72654e-06	0.00047295	5.24242
CCDC172	5.97597	-2.62773	8.64991	0.000429525	0.00409181	0.798284
SPTSSB	5.96194	0.785196	5.43775	0.00329071	0.0158326	-1.62028
HLA-DPB2	5.94851	1.0811	13.5951	5.34468e-05	0.00126826	2.87173
MSC	5.94333	-3.42632	18.3941	1.29253e-05	0.000657799	3.87913
CACNG5	5.92595	-3.4346	16.2162	2.33957e-05	0.000831988	3.44661
RP1-4G17,5	5.91172	-3.44123	13.5909	5.35242e-05	0.00126924	2.77631
RDH8	5.87184	-3.46212	18.3907	1.29364e-05	0.000657799	3.87656
HCG4	5.85792	-2.66992	12.1876	8.89272e-05	0.00161194	2.34237
HMX2	5.82543	-0.47522	7.01949	0.00109341	0.00735861	-0.289738
HTR7	5.8196	1.53835	18.8089	1.16345e-05	0.000631086	4.3398
CLPSL2	5.81148	-2.35111	6.37622	0.00166559	0.00981309	-0.6552
PSORS1C2	5.79996	-2.71477	8.37561	0.000496885	0.00446436	0.648662
WRBP1	5.77707	-1.92525	18.9342	1.12759e-05	0.000623581	4.09753
PF4	5.77204	-3.51331	15.6424	2.77097e-05	0.000906625	3.31281
GABRP	5.76273	5.42763	15.3291	3.04699e-05	0.000958658	3.21859
GALNT3	5.75123	2.66224	25.7605	2.62637e-06	0.000404405	5.71206
NANOG	5.73885	2.89203	30.0595	1.26221e-06	0.000328952	6.32636
PSMB8	5.71684	0.907207	29.0237	1.491e-06	0.000343399	5.86478
RP11-486M3,3	5.69492	-2.7516	11.8813	0.00010008	0.00172619	2.23198
HLA-G	5.68667	-0.989285	21.7291	5.88259e-06	0.00049369	4.66709
C1orf116	5.65943	-0.817833	20.1354	8.43327e-06	0.000565611	4.42668
ECEL1P2	5.65732	-0.308868	19.4393	9.95803e-06	0.000586288	4.3494
IFI30	5.64792	1.52391	14.9084	3.47166e-05	0.00102372	3.30148
MMP17	5.63649	2.06097	13.6413	5.26069e-05	0.0012602	2.87202
TFF3	5.61638	-3.5913	14.1175	4.48109e-05	0.00115741	2.92232
USP44	5.6086	4.91941	45.1023	1.83102e-07	0.00025184	8.19682
XG	5.60193	-0.288289	17.7705	1.52073e-05	0.0007051	4.00407
CHST8	5.59498	1.02573	27.4266	1.95074e-06	0.000385382	5.70754
KDF1	5.59148	1.2075	17.9782	1.43969e-05	0.000689285	4.13278
AC007325,2	5.58766	2.98034	8.9012	0.000377216	0.00379999	0.643361
CTD-2537I9,19	5.57866	-2.82419	8.08582	0.000582284	0.00492524	0.484973
SLC27A2	5.57643	-0.236148	9.41332	0.000292402	0.00324785	1.13612
CHGA	5.57584	2.50793	13.3599	5.79831e-05	0.0013165	2.75362
BICDL2	5.57418	1.24245	27.6724	1.86983e-06	0.000383076	5.76852
GRID2	5.57398	2.81182	22.5385	4.94751e-06	0.00047664	5.18392
DPPA5	5.57169	-3.6135	14.6531	3.76434e-05	0.00106195	3.06514
LY6L	5.56478	-3.61547	16.7881	1.98768e-05	0.000778407	3.56153
ALOXE3	5.56057	-2.83299	8.03423	0.000599277	0.0050148	0.455008
KLRG2	5.54626	0.608884	17.9732	1.44159e-05	0.000689285	4.10413
GPR176	5.53945	5.74592	53.5003	8.11629e-08	0.000243292	8.91274
ADGRG5	5.51818	1.11877	9.41089	0.000292746	0.00324941	1.07506
TMEM30B	5.51283	1.98337	10.3444	0.000189799	0.00255315	1.50251
L1TD1	5.51254	6.55423	19.0392	1.09853e-05	0.000615933	4.30224
HRASLS5	5.49849	-0.135077	8.59301	0.000442549	0.00415016	0.685357
LRRC37A12P	5.47267	-3.6621	17.8496	1.48926e-05	0.000700397	3.76798
ASTL	5.47034	-2.86479	11.0229	0.000141622	0.0021227	1.90408
OLIG1	5.46173	-1.30732	7.91296	0.000641611	0.00521909	0.336273
VSNL1	5.45424	2.86582	19.436	9.96613e-06	0.000586288	4.53523
PIK3R5	5.4466	0.692556	24.2621	3.48954e-06	0.00044512	5.25496
MUC3A	5.44512	2.68578	22.1436	5.37934e-06	0.000490616	5.09935
ENTPD2	5.44101	0.365195	7.42338	0.00085339	0.00625323	-0.0658868
NLRP3P1	5.42613	-2.51031	7.91009	0.000642654	0.00522516	0.37506
RAB25	5.42381	2.7266	9.49816	0.000280664	0.00316869	1.00723
RP11-490G8,1	5.38534	-3.7071	11.6263	0.000110675	0.00182497	2.12711
LBP	5.38189	-2.92161	7.67081	0.000737356	0.00568666	0.238434
RAMP3	5.37225	-3.71222	17.5171	1.62719e-05	0.000722154	3.70277
PYDC1	5.35692	-1.7627	19.2696	1.03789e-05	0.000597603	4.17345
RP11-240B13,2	5.35525	-0.26187	18.6555	1.20931e-05	0.000640362	4.19654
NRROS	5.34968	0.326604	22.8757	4.61147e-06	0.00046965	5.00689
TERT	5.34878	2.0021	16.9185	1.9166e-05	0.000766596	3.88703
PLA2G7	5.34111	-0.589873	20.9853	6.93626e-06	0.000518938	4.59756
FOXB2	5.33333	-3.73121	16.2144	2.34075e-05	0.000831988	3.43436
GNA15	5.33121	-3.73348	14.8985	3.48251e-05	0.0010252	3.12435
GALR3	5.31685	-3.74039	16.1909	2.3568e-05	0.000834664	3.42883
DAZL	5.31026	0.647281	22.5375	4.94853e-06	0.00047664	4.98899
FAM71F1	5.29971	-0.851706	14.2398	4.30389e-05	0.00112935	3.05844
CLC	5.29219	-2.60516	5.7937	0.00251583	0.0130314	-1.09671
SCG3	5.28507	3.10492	23.5165	4.04584e-06	0.000449311	5.38817
C11orf86	5.28298	-3.75608	14.564	3.87343e-05	0.00107728	3.03769
RP5-850E9,3	5.2405	-1.62447	4.09534	0.0103587	0.0361408	-2.73106
TRIM15	5.23764	-3.77863	13.8105	4.96621e-05	0.00121696	2.83155
TEX13B	5.22239	-1.58432	13.5638	5.40254e-05	0.00127511	2.82717
ESPN	5.2221	3.04622	27.3864	1.96437e-06	0.000385382	6.00396
GRHL2	5.2041	2.4755	5.2127	0.00392716	0.0179256	-1.98307
PNPLA5	5.20356	0.10773	21.0693	6.80632e-06	0.000516637	4.6882
AP1M2	5.19535	4.10931	38.9083	3.69982e-07	0.00026607	7.51257
HTR2C	5.19426	-0.0118199	6.16715	0.0019243	0.0108511	-0.952596
TDRD5	5.17316	-1.86683	10.5757	0.000171429	0.00238673	1.72138
PCSK1	5.13859	-1.07863	17.6293	1.57898e-05	0.00071425	3.91398
RBPJL	5.125	-3.83626	15.6255	2.78499e-05	0.00090784	3.29735
PAH	5.11412	-0.622754	10.1166	0.000210248	0.00269998	1.49627
C1orf94	5.11144	0.0522296	23.5951	3.98236e-06	0.000449311	5.07898
CHST4	5.09919	0.829916	11.2998	0.000126275	0.00198116	1.9904
USP41	5.08657	-3.85429	14.1258	4.46874e-05	0.00115701	2.91767
RGS7	5.08312	-0.542098	22.0198	5.52397e-06	0.000490616	4.76869
CCDC63	5.08008	-2.68626	7.39636	0.000867337	0.00633435	0.0614043
A2ML1	5.07536	1.21243	26.2643	2.3958e-06	0.000388956	5.59162
TTLL6	5.0747	1.28901	16.1371	2.39396e-05	0.00083772	3.66149
SSTR1	5.07373	-0.012514	8.6851	0.000421697	0.00404742	0.731958
TMPRSS2	5.07351	1.53745	14.6621	3.75348e-05	0.00106067	3.22375
SLC25A3P1	5.0708	-2.71299	5.43847	0.00328887	0.0158324	-1.38813
DNMT3B	5.04799	7.53072	52.3164	9.02969e-08	0.00024476	8.99474
GDF3	5.04443	-0.941153	6.32671	0.00172291	0.010049	-0.766656
ANKRD35	5.04164	0.559791	16.7585	2.00425e-05	0.000778675	3.80701
KLK1	5.04138	-2.12302	4.88356	0.00514001	0.0216035	-1.91519
HSD11B2	5.03089	1.82231	11.4094	0.000120759	0.00192635	2.00221
ETV4	5.02212	4.07357	10.0156	0.000220152	0.00275978	1.10794
GH2	5.01843	-3.88979	14.0067	4.64934e-05	0.00117528	2.88392
GABRA5	5.01831	1.29817	13.7521	5.06557e-05	0.00123104	2.92402
RP11-201K10,3	5.01502	-3.89049	15.7771	2.66158e-05	0.000888152	3.33047
HRH3	5.00761	-1.70851	8.72673	0.000412659	0.00399048	0.819601
RPL7P20	4.99575	-3.11534	7.11844	0.00102786	0.00705073	-0.110821
CD19	4.97281	-0.694214	9.78542	0.000244908	0.00294209	1.33883
RP1-302G2,5	4.96993	-1.52567	10.6762	0.000164118	0.00232779	1.76331
TMPRSS11E	4.9699	-2.49424	5.71989	0.002657	0.0135672	-1.16159
FGF21	4.9691	-2.49352	5.91753	0.00229843	0.0121903	-1.00195
FCER2	4.96666	-3.91455	15.186	3.18394e-05	0.000983276	3.19004
AIM1	4.95904	2.66014	28.6264	1.59188e-06	0.000353226	6.10768
C2orf78	4.9586	-2.77056	5.36231	0.00348947	0.0164718	-1.45155
TC2N	4.95018	2.89521	31.6477	9.88265e-07	0.000315933	6.50839
PNLIPRP2	4.94398	-3.92681	14.6837	3.72775e-05	0.00105849	3.06385
GXYLT1P3	4.92074	-2.18217	4.75532	0.00572867	0.0230284	-2.03256
RUFY4	4.90743	-2.36143	16.8913	1.9312e-05	0.000769342	3.65278
CRIP3	4.90376	1.32536	14.2371	4.30774e-05	0.00112944	3.08685
CCDC92B	4.90335	-2.00158	10.4825	0.000178561	0.0024483	1.6813
ZFP42	4.89288	4.8056	29.422	1.39754e-06	0.000331918	6.47847
SMIM24	4.8911	1.94734	19.8719	8.97482e-06	0.000571488	4.59365
TMEM61	4.88074	-3.16019	9.69092	0.000256033	0.0030154	1.3267
MSMP	4.87389	-3.96115	15.5893	2.81555e-05	0.000913165	3.28466
EGR4	4.8724	-1.42729	8.84059	0.0003891	0.00385991	0.873788
P2RX2	4.87211	-1.40324	13.126	6.29642e-05	0.00136537	2.69108
TRIM10	4.87094	-3.96287	15.7471	2.68552e-05	0.000889135	3.32108
PRSS21	4.87094	-3.96287	15.7471	2.68552e-05	0.000889135	3.32108
OVOL1	4.86645	-0.508083	13.1296	6.2883e-05	0.00136445	2.70849
AL137860,1	4.86464	-3.96808	7.62507	0.000757313	0.00579253	0.224838
CTD-2311M21,2	4.85108	3.1955	32.6387	8.53518e-07	0.000315933	6.6825
KCNG3	4.84813	1.0614	23.0358	4.46169e-06	0.000461422	5.11122
PMAIP1	4.83512	5.68462	15.5847	2.81947e-05	0.000913165	3.2882
MEIOB	4.82428	0.685473	8.88516	0.000380317	0.00381629	0.810266
PRSS22	4.82311	-2.11001	4.3525	0.00816566	0.0301111	-2.43348
CKMT1B	4.8022	2.62271	20.0515	8.60138e-06	0.000565611	4.6662
FAM124A	4.79561	3.69217	14.8176	3.57254e-05	0.00103612	3.19401
MS4A15	4.79135	-3.20567	8.4916	0.000466959	0.00428081	0.718907
DPPA2	4.7824	0.210285	19.2386	1.04581e-05	0.000599223	4.35306
C3P1	4.78234	-3.20917	9.7886	0.000244545	0.00294004	1.37228
LCN2	4.77967	-3.20917	9.28146	0.000311835	0.00336347	1.12986
NANOGP1	4.77183	-0.585561	12.1943	8.87011e-05	0.0016095	2.37222
NCR3	4.77077	-4.0127	15.2382	3.13316e-05	0.000975321	3.19962
CR1L	4.77077	-4.0127	15.2382	3.13316e-05	0.000975321	3.19962
TAP1	4.75824	1.80257	5.86877	0.00238127	0.0125166	-1.33546
CALCA	4.7558	-4.0207	14.7465	3.65399e-05	0.00104768	3.07725
HS3ST2	4.74771	-1.22006	16.894	1.92972e-05	0.000769342	3.73956
SLC38A5	4.74435	2.14007	22.3479	5.15045e-06	0.00048269	5.09349
ORM2	4.73532	-4.02889	8.55023	0.000452657	0.00421383	0.757176
CLDN10	4.73219	2.0356	7.713	0.000719504	0.00560764	0.00928162
FAM155B	4.72981	1.74508	21.7488	5.85741e-06	0.00049369	4.95211
MT1G	4.72552	-2.33122	3.59594	0.016905	0.053153	-3.23068
CRB3	4.72408	1.29261	10.8206	0.000154259	0.00223575	1.76182
EPCAM	4.72016	5.75389	12.3648	8.31569e-05	0.0015537	2.04496
MICB	4.71974	1.66707	14.4797	3.98015e-05	0.00108976	3.16423
ARTN	4.71522	0.8593	23.7013	3.89856e-06	0.000449311	5.1926
DPPA4	4.71214	7.49923	23.2267	4.29065e-06	0.000454852	5.30846
PDE2A	4.70718	1.25701	24.0555	3.63388e-06	0.00044512	5.28994
AC254944,1	4.70298	-4.0502	4.80341	0.0054991	0.0223769	-1.91912
NAALADL1	4.70092	0.456398	10.525	0.000175267	0.00242008	1.6558
FOXA3	4.69663	2.2519	6.23624	0.00183383	0.0104716	-1.08046
SYNDIG1L	4.69571	2.14702	9.39888	0.000294457	0.00325881	1.00543
GLDC	4.68831	4.61783	5.49488	0.00314908	0.0153121	-2.07218
TDGF1P3	4.68673	2.28257	23.7596	3.85341e-06	0.000449311	5.35142
OVOL2	4.67422	0.622624	5.38192	0.00343647	0.0163285	-1.65696
VGF	4.67098	2.06396	11.1822	0.000132534	0.00204316	1.88962
KRTCAP3	4.66486	2.068	16.3651	2.24115e-05	0.000820761	3.73524
PPP1R16B	4.66203	1.99518	24.9922	3.03196e-06	0.000419763	5.51369
PPIAL4C	4.65971	-4.06821	14.8613	3.52355e-05	0.00102903	3.10497
P2RX5	4.6392	-0.621734	17.932	1.45726e-05	0.000692843	4.01497
HCK	4.63706	-0.70597	7.76181	0.000699495	0.00550319	0.214957
CD8B	4.61858	-4.08961	12.8812	6.87384e-05	0.00142417	2.54736
SERPINB3	4.61858	-4.08961	12.8812	6.87384e-05	0.00142417	2.54736
AL513412,1	4.60951	-1.24126	2.6784	0.0460399	0.120219	-4.41753
GHRHR	4.60557	-3.31086	5.9503	0.00224469	0.0120046	-0.951001
PADI3	4.60457	0.783546	13.1009	6.35289e-05	0.00137143	2.69986
ATP10A	4.60439	-0.516189	20.109	8.48569e-06	0.000565611	4.45405
GRM4	4.60339	2.60183	6.41031	0.00162744	0.00966266	-0.983832
CYP2S1	4.60099	5.27119	40.0706	3.21607e-07	0.00025184	7.80936
F12	4.58991	0.319369	8.51814	0.000460418	0.00426056	0.61947
OSCAR	4.58187	0.171801	18.4428	1.27653e-05	0.00065128	4.18334
FGR	4.57644	-3.32293	6.3882	0.00165207	0.00975299	-0.617219
EPHX3	4.57121	1.66575	20.7909	7.24828e-06	0.000526764	4.76455
MACC1	4.56758	2.66982	28.3162	1.67643e-06	0.000364654	6.06974
ACTL6B	4.56571	-2.16065	11.7412	0.000105741	0.00178719	2.18991
POU3F4	4.56412	-0.659777	12.2507	8.68176e-05	0.00159089	2.39327
PDCD1	4.56087	-1.73054	9.77831	0.000245725	0.00294519	1.3572
PTPRZ1	4.55899	6.15141	24.8286	3.12789e-06	0.000423925	5.67583
C1orf210	4.55859	0.739308	8.65658	0.000428027	0.00407975	0.677579
RAB17	4.55628	3.79785	18.8924	1.13941e-05	0.000625397	4.39926
MSX2P1	4.55412	-1.93507	7.90121	0.0006459	0.0052455	0.351731
CR2	4.55081	0.504406	22.0301	5.51177e-06	0.000490616	4.89145
AP000936,1	4.54872	-4.12564	7.86736	0.000658447	0.00531041	0.372319
CDH1	4.54257	6.04911	31.6792	9.83595e-07	0.000315933	6.8447
TPTEP1	4.54148	4.65464	23.3766	4.16185e-06	0.000453631	5.41014
RP11-241F15,5	4.53939	-4.12836	14.4546	4.01262e-05	0.00109239	2.99874
RP11-322E11,6	4.53115	-3.34742	6.20558	0.00187334	0.0106369	-0.753087
HLA-DOA	4.51934	3.46079	16.5654	2.11653e-05	0.000798984	3.76885
C9orf129	4.5189	-2.18217	15.2555	3.11649e-05	0.00097185	3.28148
ATP12A	4.51165	0.238236	15.1424	3.22726e-05	0.000990611	3.35674
PYCARD	4.51135	1.90782	22.5436	4.94219e-06	0.00047664	5.10835
CD177	4.50772	-2.57954	3.82159	0.0134856	0.0443952	-2.96384
PPP1R1B	4.50515	1.24159	21.1148	6.73725e-06	0.000516103	4.79573
TGFA	4.49604	0.505347	13.9307	4.76907e-05	0.00118913	2.98576
B3GNT3	4.48097	-1.62408	8.12382	0.000570139	0.00485513	0.474885
DDX43	4.47959	-3.37219	6.46837	0.00156483	0.00941785	-0.557468
KCNS1	4.47935	0.0188196	15.0876	3.28251e-05	0.00100026	3.33516
PLA2G3	4.4758	2.62458	12.5682	7.70798e-05	0.00150064	2.44281
COBL	4.46054	4.71703	38.362	3.95738e-07	0.000268713	7.57217
SNTG2	4.45684	0.55273	19.4701	9.88378e-06	0.000586288	4.42521
RP11-216L13,16	4.4488	-4.17487	10.4584	0.000180463	0.00246383	1.66569
GABRG1	4.4358	-2.59511	12.6076	7.59637e-05	0.00149211	2.48782
PCDH1	4.42708	5.04769	21.6931	5.92883e-06	0.000493901	5.03429
RLN1	4.4244	-3.40095	5.85732	0.00240122	0.0125914	-1.02254
POU5F1P4	4.41996	-2.60486	14.442	4.02904e-05	0.0010938	3.04312
RET	4.40507	1.91175	23.2256	4.29157e-06	0.000454852	5.22557
NHLH2	4.40428	0.0845614	7.02562	0.00108921	0.00733872	-0.320516
CLDN3	4.39518	2.26551	13.3086	5.90332e-05	0.00133261	2.7449
PKP1	4.39487	-3.03204	5.9064	0.00231704	0.0122631	-0.99282
MFNG	4.39449	0.344741	4.34684	0.00820773	0.0302472	-2.62516
ESRP1	4.39358	5.39604	13.6456	5.25299e-05	0.00126007	2.60205
SOX2	4.38681	6.32304	33.8564	7.17078e-07	0.000290441	7.15163
TMEM132D	4.3861	2.16225	5.93336	0.00227228	0.0121081	-1.31716
SOWAHD	4.38269	-0.769785	18.1278	1.38455e-05	0.000677621	4.04488
LGALS7	4.37647	-3.41145	8.78785	0.000399805	0.00391778	0.879621
ABCC8	4.36176	-0.32197	19.6867	9.38065e-06	0.000577894	4.39548
TMEM191A	4.36151	0.220684	14.2801	4.24727e-05	0.00111941	3.09554
PRSS8	4.35788	4.65679	12.4536	8.04351e-05	0.00152879	2.18769
AC091493,1	4.34859	-2.83265	4.02051	0.011121	0.0381543	-2.73763
RPL36AP53	4.33624	-4.23008	13.9363	4.76016e-05	0.00118879	2.85618
RP11-526D8,7	4.33557	-4.23008	13.3264	5.86673e-05	0.00132776	2.68081
WFDC2	4.32754	2.53354	7.68503	0.000731281	0.00565231	-0.0581176
HRG	4.32624	0.575862	13.6217	5.29606e-05	0.00126277	2.88268
TMEM82	4.32176	-1.67597	10.2024	0.000202245	0.00265178	1.55441
RP11-64C12,3	4.3137	-2.65675	14.108	4.49525e-05	0.00115877	2.94805
LOXHD1	4.30467	-1.67885	16.6301	2.07811e-05	0.000790795	3.64632
SLC17A9	4.29602	2.93175	10.2795	0.000195369	0.00259888	1.3924
ACOXL	4.29343	1.91576	21.9959	5.5524e-06	0.000490616	5.01102
DNMT3L	4.29284	-4.25245	11.7678	0.00010464	0.00177631	2.17209
DENND1C	4.28766	2.36313	11.9346	9.80226e-05	0.00170694	2.19925
THY1	4.28715	6.67586	31.1977	1.05787e-06	0.000315933	6.77801
RNF2P1	4.282	-0.959119	7.61755	0.000760654	0.00581052	0.135852
CRYM	4.2792	1.58278	7.80478	0.000682423	0.00542092	0.105014
BCL6B	4.2762	1.66299	21.8497	5.73046e-06	0.00049369	4.96398
BSPRY	4.27348	0.957454	9.3427	0.000302622	0.00330766	1.04685
FGFR4	4.27193	4.08099	20.4392	7.85703e-06	0.00054825	4.77318
RXFP1	4.27043	-1.94337	14.5814	3.85187e-05	0.00107638	3.1144
EPHA8	4.26517	0.650488	14.5037	3.94947e-05	0.00108728	3.17075
CAPN11	4.26175	-0.268951	13.4693	5.58184e-05	0.00130174	2.82622
KCNK12	4.25659	1.33476	13.9781	4.694e-05	0.00117987	3.00059
RAP2CP1	4.25635	-4.27019	13.4905	5.54093e-05	0.00129477	2.72836
DLGAP2	4.24701	-0.483756	11.5549	0.000113877	0.00185177	2.12242
NKX1-2	4.24588	0.76926	7.05285	0.00107077	0.00724913	-0.346172
C5orf58	4.23653	-1.65499	4.99045	0.00470316	0.0204605	-1.84355
PLEKHF1	4.23457	1.06969	21.4947	6.19235e-06	0.000498222	4.85128
HBA1	4.23395	-3.49425	6.07543	0.0020527	0.0113617	-0.849334
GUCY1B2	4.22959	-4.28253	10.6234	0.000167912	0.00236	1.73364
PDZK1P1	4.22599	-2.30016	3.543	0.0178458	0.0554641	-3.29307
RASAL3	4.20236	-1.93343	6.08743	0.00203533	0.0112822	-0.896288
SULT2B1	4.19015	-0.938791	12.6106	7.58805e-05	0.00149211	2.52255
TUBA4A	4.18855	3.12101	16.9875	1.88025e-05	0.000759821	3.90423
RP11-296A16,1	4.18381	-4.30629	13.419	5.68007e-05	0.00131077	2.70668
SPATA12	4.17824	-2.35062	13.4305	5.6574e-05	0.00130896	2.75972
CDHR1	4.17772	1.54678	7.61894	0.000760038	0.00580997	-0.0138327
HLA-DMB	4.16998	-0.776424	9.67925	0.000257448	0.00302344	1.28882
OR52A1	4.16645	-4.31534	12.616	7.57294e-05	0.00149211	2.45914
UPK1A	4.16472	1.1686	18.1525	1.37569e-05	0.000677419	4.17224
ASCL2	4.16427	-4.31534	11.1522	0.000134191	0.00205202	1.94346
SYT12	4.15778	2.26057	23.2738	4.24966e-06	0.000454852	5.2673
PIM2	4.15676	5.19674	18.7641	1.17665e-05	0.000631086	4.2919
AF165138,7	4.15194	-2.73835	13.7565	5.05807e-05	0.00123091	2.84398
IRF6	4.14759	2.46825	7.53091	0.000800461	0.00600525	-0.154164
ARC	4.14584	1.89517	14.8626	3.5221e-05	0.00102903	3.28559
C5orf47	4.14393	-1.56436	6.10757	0.00200658	0.0111862	-0.899025
CALCR	4.14299	-1.75924	14.9328	3.44516e-05	0.00101861	3.21919
SYT6	4.13909	4.02227	21.8569	5.7215e-06	0.00049369	5.09481
GLB1L3	4.13873	2.89019	25.1428	2.94681e-06	0.000419763	5.64433
MATK	4.13728	1.91479	10.1869	0.000203661	0.00265662	1.42932
ADM	4.13439	5.02223	26.949	2.12038e-06	0.000385382	6.08331
BEST2	4.13397	-0.271829	11.8778	0.00010022	0.00172693	2.24923
RIT2	4.12805	-2.94452	3.7822	0.0140203	0.0458386	-2.99101
GOLGA8CP	4.12589	-4.33414	9.31109	0.000307336	0.00333742	1.14754
RP11-320A16,1	4.12589	-4.33414	9.31109	0.000307336	0.00333742	1.14754
GVINP2	4.12581	-4.33656	8.51315	0.00046164	0.00426812	0.738934
FAM57B	4.12466	2.46585	22.0184	5.52566e-06	0.000490616	5.05876
PROKR2	4.12326	-2.62519	3.18708	0.0259834	0.0749326	-3.68906
RP11-530N7,2	4.11999	-4.33656	7.3302	0.000902662	0.00650413	0.0446102
KIF1A	4.11837	6.40549	15.7997	2.64379e-05	0.000886966	3.3197
POLR3G	4.11509	5.44065	30.2595	1.22307e-06	0.000328669	6.62471
MICE	4.11479	-2.3933	8.91047	0.000375436	0.00378932	0.933252
FAM162B	4.11259	-1.80802	7.50404	0.000813312	0.00606679	0.100181
RBFOX3	4.11235	2.4726	23.9999	3.67394e-06	0.00044512	5.41111
PQLC2L	4.10447	-2.76145	13.6617	5.22405e-05	0.00125434	2.81536
VDAC1P13	4.1032	-4.34641	12.9929	6.60261e-05	0.0013957	2.57755
CALR3	4.1032	-4.34641	12.9929	6.60261e-05	0.0013957	2.57755
KCNA3	4.10176	-2.76395	12.3063	8.50101e-05	0.00157439	2.38195
PLP1	4.09899	4.98615	13.8555	4.89124e-05	0.00120783	2.71985
ABCB10P1	4.09391	-4.35143	12.8648	6.91462e-05	0.00142991	2.53763
F11	4.09257	-3.56491	5.89226	0.00234093	0.01235	-0.991046
ENHO	4.09142	1.94566	20.7087	7.38532e-06	0.000528951	4.76679
MROH3P	4.08482	-3.18594	5.92304	0.00228929	0.012157	-0.975581
UNC5A	4.08267	1.6904	11.091	0.000137649	0.00208264	1.86735
MAP7	4.08126	4.72599	20.756	7.30599e-06	0.000526764	4.8269
CCM2L	4.06428	1.47897	19.059	1.09315e-05	0.00061534	4.39292
SHANK2	4.05879	3.91166	18.5301	1.24838e-05	0.000646045	4.30027
SPINK2	4.05043	-3.2222	4.36298	0.00808848	0.0298922	-2.36936
HSPA2	4.04792	3.93366	27.0312	2.08996e-06	0.000385382	6.05414
RP11-514O12,4	4.04576	-3.20651	5.68464	0.00272772	0.0138282	-1.16706
RAB19	4.04329	-1.63908	8.55603	0.000451269	0.00420572	0.723549
SLC6A11	4.04322	0.0466379	7.51358	0.00080872	0.00604918	0.0132964
CD86	4.03736	-2.66937	3.14817	0.0271063	0.0774798	-3.73336
CALN1	4.02909	2.11668	21.9782	5.57363e-06	0.000490616	5.02388
SMPDL3B	4.029	3.17828	26.9508	2.11972e-06	0.000385382	5.95939
ILDR1	4.02787	-0.391391	14.0309	4.61196e-05	0.00117216	3.00626
SLC7A10	4.02735	-0.388335	17.3311	1.71112e-05	0.000725974	3.89746
ONECUT1	4.01681	1.012	13.4492	5.62087e-05	0.00130495	2.82148
AC005307,3	4.0125	-4.39155	12.1526	9.01224e-05	0.00162217	2.3045
NGB	4.0125	-4.39155	12.1526	9.01224e-05	0.00162217	2.3045
OR52N4	4.01101	-3.59439	7.93882	0.000632291	0.00516833	0.40912
GRPR	4.01047	2.71651	22.1214	5.40492e-06	0.000490616	5.09738
DRD3	4.00957	-4.39439	9.31577	0.000306634	0.00333596	1.14988
HLA-DOB	3.99937	-2.81261	9.76852	0.000246855	0.0029517	1.36211
PRAME	3.99825	-3.60191	8.03463	0.000599144	0.0050148	0.465207
SLC52A3	3.99127	1.24339	13.8294	4.93466e-05	0.00121345	2.95091
AC104304,4	3.99111	-4.40305	11.8066	0.000103054	0.0017601	2.18416
RP11-435I10,3	3.99111	-4.40305	11.8066	0.000103054	0.0017601	2.18416
RP5-837I24,1	3.98924	-3.61645	5.74183	0.00261408	0.0134102	-1.11053
SPINT1	3.98516	5.27653	15.043	3.32841e-05	0.00100925	3.13044
CYP2A13	3.98413	-1.40766	6.41174	0.00162587	0.00965492	-0.674726
GNG4	3.97821	3.86026	22.9182	4.57111e-06	0.00046689	5.31425
SLC7A3	3.97314	5.36134	24.1403	3.57382e-06	0.00044512	5.55357
ANKRD34B	3.96036	-0.33377	14.9906	3.38331e-05	0.00101292	3.29643
PRODH	3.95586	3.42395	17.706	1.54703e-05	0.000709822	4.09602
PROKR1	3.95284	-0.144969	5.68012	0.00273695	0.013867	-1.34037
PCDH11X	3.93983	3.62575	14.9715	3.4036e-05	0.001014	3.25191
JAKMIP1	3.93896	0.629728	17.1747	1.78573e-05	0.000738564	3.91434
PLA2G16	3.93894	3.73918	8.78215	0.000400985	0.00392358	0.46643
STC1	3.93353	4.47661	11.5896	0.000112309	0.00183389	1.82715
MYH2	3.93151	-1.4424	15.8232	2.6254e-05	0.000883482	3.46774
VIPR1	3.93042	0.799115	6.11533	0.00199562	0.0111445	-1.05235
PPM1N	3.92895	1.58791	12.3032	8.51113e-05	0.00157439	2.38295
OXT	3.92582	-4.43669	7.39864	0.000866147	0.00632828	0.089081
MALL	3.92119	1.53692	13.2052	6.12212e-05	0.00134826	2.72718
FAM83F	3.91733	3.07419	15.7899	2.65151e-05	0.00088731	3.55069
RFPL3	3.9105	-4.44316	12.1383	9.06165e-05	0.00162999	2.29894
MFSD6L	3.90976	0.401791	18.7734	1.17388e-05	0.000631086	4.26974
GALNTL5	3.90881	-4.44316	10.9255	0.000147543	0.00217992	1.85422
RP11-483E23,2	3.90881	-4.44316	10.9255	0.000147543	0.00217992	1.85422
TPSD1	3.90807	-3.27381	5.47028	0.00320917	0.0155421	-1.34396
MYBPC2	3.90678	0.909767	16.3613	2.24359e-05	0.000820761	3.71427
GABBR2	3.90224	0.719167	15.7334	2.6965e-05	0.000889135	3.53701
ZNF296	3.89679	0.905113	18.5491	1.24237e-05	0.000644753	4.25031
SLC5A2	3.89336	-0.372272	16.1604	2.37774e-05	0.000837031	3.61297
LY75	3.89304	0.910298	18.2148	1.35364e-05	0.00067609	4.1748
VASH2	3.88684	5.38295	29.8524	1.30436e-06	0.000331918	6.56167
ESRP2	3.88646	3.9133	13.2692	5.98567e-05	0.00133919	2.60465
RGL3	3.88336	3.30113	9.27489	0.000312844	0.00337112	0.814546
TNFRSF11A	3.87829	1.51243	19.8904	8.93555e-06	0.000571237	4.57304
GRB7	3.87311	3.31438	25.2136	2.90777e-06	0.00041822	5.70209
STAC2	3.87206	1.57216	16.4356	2.19628e-05	0.000815308	3.74894
TMEM151B	3.87004	2.15624	8.27974	0.000523366	0.00462099	0.359032
RP11-386M24,4	3.86766	-4.4633	8.87144	0.000382996	0.00382688	0.928259
AC007325,1	3.8595	-4.46677	6.673	0.00136587	0.0085672	-0.39316
PRG2	3.8595	-4.46677	6.673	0.00136587	0.0085672	-0.39316
SLC5A5	3.85825	0.216577	12.4252	8.12941e-05	0.001536	2.45595
SYNE4	3.85819	2.34828	14.5211	3.92733e-05	0.00108453	3.16714
GABRQ	3.85627	2.086	21.9452	5.61341e-06	0.000490616	5.01535
HAS3	3.8548	2.83613	13.1925	6.14974e-05	0.00135183	2.67235
PROK2	3.8543	-1.45212	8.91828	0.000373945	0.00378139	0.916285
MYF6	3.84208	-3.0611	4.41824	0.0076953	0.0288077	-2.31928
FHDC1	3.8368	3.33339	19.3751	1.01149e-05	0.000588168	4.52735
SH3GL2	3.83128	1.0124	4.85907	0.00524675	0.021844	-2.17083
RBBP8NL	3.82158	-2.41714	3.08117	0.0291709	0.0822339	-3.8292
FTLP14	3.8189	-4.48831	11.4445	0.000119057	0.00191039	2.05211
CBR3	3.81804	-2.54209	8.41163	0.000487353	0.00439997	0.665825
MANEAL	3.81695	0.591967	18.5138	1.25359e-05	0.000646664	4.22517
DBNDD1	3.81448	3.72937	28.5265	1.61853e-06	0.000356461	6.26068
ATCAY	3.81359	3.71482	12.1144	9.14505e-05	0.00164247	2.15346
STEAP1	3.81172	-0.391376	8.28324	0.00052237	0.00461451	0.517482
RHBDL3	3.79718	2.57294	21.479	6.21375e-06	0.000498222	4.96182
GDPD2	3.79569	2.7269	13.2289	6.07112e-05	0.00134634	2.69299
ORM1	3.79317	-2.20727	2.75907	0.0419331	0.111369	-4.24251
UNC93B2	3.79048	-4.50342	10.8451	0.000152661	0.00222752	1.82194
RPL9P25	3.79048	-4.50342	10.8451	0.000152661	0.00222752	1.82194
SPATA31A1	3.78777	-4.50342	9.42701	0.000290468	0.00322988	1.20349
ARHGEF35	3.77875	2.47555	10.9321	0.000147131	0.00217781	1.74893
IL34	3.77321	0.29179	14.5657	3.87127e-05	0.00107728	3.18545
SLC18A2	3.77236	0.973706	18.6523	1.21029e-05	0.000640362	4.27692
CTCFL	3.76705	2.3605	16.1505	2.38462e-05	0.000837684	3.67413
COLCA2	3.76432	-1.01532	5.57544	0.00296142	0.014671	-1.36721
RHCG	3.76197	-3.12484	3.51434	0.0183803	0.0567705	-3.2848
SFN	3.75595	-0.057814	3.88365	0.0126904	0.042351	-3.08466
PRR15L	3.73693	-3.35984	5.30452	0.00365134	0.0170255	-1.48389
ADGRG3	3.73529	-1.07053	4.09778	0.0103349	0.0360683	-2.76958
LGR6	3.73038	-0.5368	15.8458	2.60786e-05	0.000883482	3.52313
RP11-88I21,1	3.72691	-4.53568	8.58138	0.000445271	0.00416856	0.776577
FGF19	3.72576	0.436725	5.86791	0.00238277	0.0125189	-1.22675
SGSM1	3.72284	1.68835	15.9595	2.52172e-05	0.000867227	3.61679
TCF15	3.71732	0.720993	9.14533	0.000333549	0.00350749	0.952114
SH2D2A	3.70797	0.343086	15.2705	3.10217e-05	0.000970171	3.3964
CD164L2	3.70626	0.187853	11.0757	0.00013853	0.00209142	1.91035
DHX58	3.70537	-0.030347	11.2637	0.00012816	0.00200182	1.99555
TMCO4	3.70166	1.68118	19.7576	9.22274e-06	0.000577607	4.55482
PKP4P1	3.69786	-4.54856	10.0391	0.0002178	0.00274187	1.48411
ZNF849P	3.69786	-4.54856	10.0391	0.0002178	0.00274187	1.48411
FAM46B	3.69766	4.93438	30.979	1.09384e-06	0.000315933	6.7125
NMRK2	3.69684	3.26199	11.6718	0.000108688	0.00181071	2.01175
ENPP5	3.68376	2.366	13.8037	4.97771e-05	0.00121809	2.92022
GOLT1A	3.68245	-0.0733759	11.2109	0.000130972	0.00203034	1.97403
WSCD1	3.6791	4.72057	29.8056	1.31412e-06	0.000331918	6.53176
GAPDHP60	3.67744	-4.55741	5.40545	0.00337412	0.0161282	-1.37122
CXCL3	3.67518	0.598819	14.9751	3.39978e-05	0.001014	3.31458
PMCH	3.67087	-3.76493	7.45669	0.000836558	0.00618808	0.117906
FOXL2	3.66151	-2.00237	11.9456	9.76051e-05	0.00170437	2.26821
TRPC6	3.65646	-0.253127	13.1853	6.16546e-05	0.00135183	2.7301
CARMIL3	3.65482	1.96078	15.8312	2.61913e-05	0.000883482	3.58114
WBSCR17	3.64964	4.11657	12.0597	9.33914e-05	0.00165873	2.0813
FNDC7	3.64924	-2.06624	4.67943	0.00611431	0.0242024	-2.11268
DCLK1	3.64826	3.80768	10.0375	0.000217959	0.00274187	1.15689
SYK	3.64798	0.701378	9.22356	0.000320857	0.00342099	0.995407
NMI	3.64713	-0.524116	14.6802	3.7319e-05	0.00105881	3.19999
ARHGEF19	3.6448	4.48516	28.6933	1.57434e-06	0.000353226	6.35158
SEMA5B	3.64199	3.23815	21.5804	6.07676e-06	0.000497273	5.02039
MLPH	3.64134	1.50537	18.9228	1.13079e-05	0.000623581	4.36389
APELA	3.64	5.12738	11.592	0.000112198	0.00183358	1.75504
MAN1A2P1	3.63655	-3.41014	5.15037	0.00412847	0.0185681	-1.61809
BX004987,1	3.63559	-2.99452	8.96387	0.000365384	0.00372121	0.968159
FOSL1	3.63433	1.5802	7.94486	0.000630138	0.00515786	0.194946
VIPR2	3.63244	1.6899	9.49761	0.000280739	0.00316869	1.08947
CYP4X1	3.63238	0.0241231	14.2273	4.32158e-05	0.00113054	3.07593
CARMIL2	3.62851	3.56574	9.89203	0.000233047	0.00285044	1.11415
MARVELD3	3.62488	3.49354	25.2876	2.86763e-06	0.000417546	5.73111
SLC44A4	3.62309	0.625764	9.51961	0.000277786	0.00314601	1.15561
RP5-1155K23,4	3.62094	-3.41767	5.00461	0.0046486	0.0203034	-1.74905
GOLGA6D	3.61819	0.823497	17.0669	1.83942e-05	0.000751964	3.895
M1AP	3.61265	1.56296	5.7083	0.00268001	0.0136495	-1.44938
ELL3	3.61218	0.387258	12.2622	8.64416e-05	0.00158689	2.39195
SDR16C5	3.61212	-4.59022	5.61705	0.00286966	0.0143447	-1.19363
AD000091,3	3.61212	-4.59022	5.61705	0.00286966	0.0143447	-1.19363
FAM159B	3.61078	-0.204439	12.4684	7.9991e-05	0.00152879	2.47433
AC072052,7	3.60567	-3.79774	7.4124	0.000859022	0.00628535	0.0903981
CD48	3.59628	-2.28067	12.1929	8.87475e-05	0.00160951	2.35241
CAPG	3.59548	3.52346	21.0561	6.82655e-06	0.000516637	4.91676
SOHLH1	3.59506	-4.60017	10.6203	0.000168135	0.00236	1.73066
TEX13D	3.59506	-4.60017	10.6203	0.000168135	0.00236	1.73066
CH17-39B16,1	3.59506	-4.60017	10.6203	0.000168135	0.00236	1.73066
ETV3L	3.58889	-3.01972	11.5516	0.00011403	0.0018529	2.10717
FBXL16	3.58298	1.9406	19.2984	1.0306e-05	0.000597264	4.46822
TESMIN	3.57236	3.93811	23.2781	4.24595e-06	0.000454852	5.3877
CAPN13	3.5691	0.438234	8.03087	0.000600404	0.00501946	0.320487
MLXIPL	3.5631	2.26844	20.824	7.19393e-06	0.000526764	4.81057
PLPP2	3.56159	3.79426	19.7107	9.32681e-06	0.000577607	4.6045
HLA-DRA	3.55996	-0.875403	2.78877	0.0405255	0.108242	-4.30902
T	3.55558	-4.62094	9.68119	0.000257212	0.00302341	1.3227
C1GALT1C1L	3.55249	-4.62094	8.35044	0.00050368	0.00450932	0.651734
CTAGE8	3.54742	0.655244	14.366	4.12979e-05	0.00110582	3.12736
SYP	3.54227	1.14594	18.2619	1.33726e-05	0.000674142	4.1967
PTPRN	3.53665	1.56844	17.3067	1.7225e-05	0.000725974	3.97954
TMEM125	3.53664	2.43834	9.76954	0.000246737	0.0029513	1.17907
TTC9	3.53642	4.56724	15.0055	3.36762e-05	0.00101075	3.17905
RPL39L	3.53588	5.05861	22.3598	5.13753e-06	0.00048269	5.18414
CD24	3.53388	9.5399	15.1798	3.19009e-05	0.000983484	2.98155
DPPA3	3.52443	-3.05237	10.2376	0.000199068	0.00263083	1.57454
CALHM3	3.52008	-3.84114	7.13897	0.00101484	0.00698868	-0.0853565
RP11-404K5,2	3.5156	-3.85429	4.58436	0.00664119	0.0256697	-2.13264
ZDHHC19	3.51269	-0.665671	14.5199	3.92882e-05	0.00108453	3.14811
TACR3	3.51219	-0.965532	9.66518	0.000259167	0.00303204	1.28687
PHC1	3.51015	8.80544	40.7824	2.95746e-07	0.00025184	8.02335
OOEP	3.50976	-3.85429	4.31862	0.00842115	0.0308755	-2.39593
SLC4A11	3.50027	2.08235	20.1052	8.49334e-06	0.000565611	4.65059
HMOX1	3.49838	2.16837	18.6042	1.22511e-05	0.000644753	4.3175
TIMP4	3.49605	-1.51478	11.9031	9.92325e-05	0.00171831	2.25796
PCSK9	3.49096	3.77717	17.6436	1.57295e-05	0.00071425	4.06468
AK5	3.49011	0.882345	17.3862	1.68569e-05	0.000725974	3.97667
PRB3	3.48613	-1.20158	7.71549	0.000718467	0.00560515	0.209298
GABRG2	3.48148	-1.14352	5.47075	0.003208	0.0155397	-1.44822
TFAP2C	3.47962	1.94707	7.37604	0.00087801	0.00638582	-0.209068
TSKS	3.47693	-1.85331	12.0021	9.54909e-05	0.0016853	2.29106
HCG4P11	3.47505	-4.66042	10.9209	0.000147832	0.00218145	1.85088
PHC1P1	3.47463	4.45099	23.9015	3.7462e-06	0.000449008	5.51692
ALDH3A1	3.46367	-3.06955	3.61538	0.0165738	0.0523556	-3.17211
RPL23AP1	3.46344	-2.60361	2.63644	0.0483513	0.12516	-4.37003
KCND2	3.46004	2.2158	9.24987	0.00031672	0.00338815	0.918672
PHOX2A	3.45652	-3.09801	2.92467	0.0347245	0.09512	-3.98699
MKRNP2	3.45189	-4.67255	10.2153	0.000201075	0.00264252	1.56045
AC068831,17	3.45189	-4.67255	10.2153	0.000201075	0.00264252	1.56045
SCML2P1	3.45189	-4.67255	10.2153	0.000201075	0.00264252	1.56045
MARVELD2	3.45032	3.1725	10.202	0.000202281	0.00265178	1.32583
KIF5A	3.44994	3.28301	18.0222	1.42321e-05	0.000683898	4.18465
KCNJ1	3.4497	-4.67255	8.98615	0.000361284	0.00368906	0.987307
VAV1	3.44753	0.275066	14.5163	3.93332e-05	0.00108453	3.16997
RP11-872D17,8	3.44704	-0.960785	8.99936	0.000358879	0.00367408	0.944285
AC005077,7	3.44405	-3.52286	3.69979	0.0152203	0.049003	-3.06221
TOX2	3.4307	-0.179481	15.3183	3.05703e-05	0.000960103	3.39475
XXbac-B444P24,10	3.42947	-1.78661	9.65816	0.00026003	0.00303509	1.30014
ANKRD18CP	3.42807	2.90735	14.3718	4.12203e-05	0.00110458	3.09506
TUNAR	3.42676	4.13753	26.5714	2.26724e-06	0.000388956	5.99291
SLC15A3	3.42504	1.73654	11.109	0.000136617	0.00207059	1.87335
ALOX12P2	3.42486	1.29051	14.4429	4.02782e-05	0.0010938	3.154
C1orf61	3.42446	1.01825	16.8234	1.96814e-05	0.0007775	3.83929
RLN2	3.41896	-0.98482	4.29245	0.00862492	0.0314793	-2.57254
SNAI3	3.40804	1.42025	7.5105	0.000810202	0.00605317	-0.0767574
CNFN	3.40276	1.17835	17.4661	1.64968e-05	0.000725712	4.00741
RP11-24M17,5	3.39469	-3.28786	3.93167	0.0121121	0.0408265	-2.81612
HS3ST5	3.39126	2.2836	4.63218	0.0063698	0.024951	-2.51604
INHBE	3.3894	2.29391	12.4834	7.95448e-05	0.00152867	2.42737
CCDC177	3.38756	1.28588	11.021	0.000141733	0.00212346	1.85277
USH1C	3.38604	0.190329	8.00235	0.000610072	0.00506663	0.316841
TUBB2BP1	3.38576	-3.12056	11.1151	0.000136271	0.0020689	1.93875
RP11-55J15,2	3.38576	-3.12056	11.1151	0.000136271	0.0020689	1.93875
MMD2	3.38341	-3.90782	5.63976	0.00282102	0.0141842	-1.1877
RTBDN	3.38123	-0.668478	6.10823	0.00200564	0.0111829	-0.95351
GABRB3	3.3809	5.2945	20.078	8.54781e-06	0.000565611	4.6335
TDRD12	3.37107	0.607093	4.97281	0.00477216	0.0206802	-2.02966
RP11-367G18,2	3.37046	-4.71158	6.57884	0.00145343	0.00894132	-0.456375
MS4A12	3.37046	-4.71158	6.57884	0.00145343	0.00894132	-0.456375
HNRNPA1P61	3.37046	-4.71158	6.57884	0.00145343	0.00894132	-0.456375
CACNA1F	3.37045	1.29072	9.53997	0.000275088	0.00313638	1.13432
MMP25	3.36875	3.68228	23.7694	3.84591e-06	0.000449311	5.4732
RP1-85D24,2	3.36846	-4.71158	4.29506	0.0086043	0.0314228	-2.39989
RP11-309L24,6	3.36846	-4.71158	4.29506	0.0086043	0.0314228	-2.39989
F2RL1	3.36833	3.07147	12.9062	6.812e-05	0.00141952	2.54429
SOX3	3.36733	3.00087	5.24056	0.00384097	0.017628	-2.0321
RP5-875O13,7	3.36451	-1.45678	11.2948	0.000126536	0.00198349	2.02131
DCAF12L1	3.36404	0.325243	13.5696	5.39173e-05	0.00127368	2.86455
RP11-532L16,1	3.36203	-3.9191	6.38642	0.00165407	0.00976315	-0.607108
C19orf84	3.36097	0.538146	7.73307	0.000711195	0.00557161	0.12665
CGB3	3.35999	-3.32705	2.98353	0.0325065	0.0899391	-3.90617
TNFRSF8	3.35937	1.79581	15.6802	2.73971e-05	0.000898064	3.5362
CACNG7	3.35723	5.01035	11.3641	0.000123001	0.00194469	1.66126
FA2H	3.35277	-1.50543	6.50802	0.00152371	0.00924523	-0.59788
RP11-798K23,3	3.34725	-3.9379	4.59927	0.00655515	0.0254702	-2.11614
THEMIS2	3.34549	1.83854	17.667	1.56318e-05	0.000713754	4.07824
TMC1	3.34156	-0.95743	5.78569	0.00253072	0.0130874	-1.19492
HLA-F	3.33792	1.34007	15.9191	2.55192e-05	0.000873055	3.60107
PLA2G4C	3.33518	2.17668	18.1126	1.39002e-05	0.000678415	4.19854
AC004076,9	3.33085	-4.7328	10.4647	0.000179965	0.00246011	1.66575
TNFSF12	3.32992	0.247292	12.276	8.59884e-05	0.00158335	2.39893
CH17-38B12,4	3.32967	-4.7328	9.63518	0.000262878	0.00305922	1.30135
TSPAN33	3.32896	3.32074	14.1417	4.44539e-05	0.00115266	2.98729
BHLHA15	3.3241	-1.97212	4.4214	0.0076735	0.0287647	-2.37282
TNFRSF10A	3.32247	1.70666	5.15823	0.00410241	0.0184931	-1.95017
MOGAT1	3.31585	-3.58671	3.55375	0.0176499	0.0549847	-3.22436
MAL2	3.31026	5.49032	25.5378	2.73683e-06	0.000413907	5.82571
GUCY2D	3.30816	-1.28915	8.21008	0.00054367	0.00473638	0.513531
IL22RA1	3.30483	-3.14784	3.45103	0.0196272	0.0597051	-3.35666
C19orf45	3.30411	-1.20896	7.7532	0.000702974	0.00551947	0.23326
TRBC1	3.30382	-2.56104	4.89423	0.00509432	0.0214473	-1.8798
CAMKV	3.30291	4.28856	4.56507	0.00675454	0.025973	-2.90858
TJP3	3.30188	2.89074	20.6312	7.51734e-06	0.000534064	4.80439
ADCYAP1R1	3.29348	2.72359	20.2739	8.16453e-06	0.000557562	4.71945
GIPC2	3.29347	-1.11854	10.097	0.00021212	0.00271214	1.49785
CHRNA9	3.29139	-0.362575	13.0428	6.4859e-05	0.00138629	2.67995
FBLL1	3.28629	0.208422	6.96473	0.00113183	0.00752946	-0.371459
ZMAT4	3.27907	2.52491	14.2396	4.30423e-05	0.00112935	3.06654
PPP2R2C	3.27706	1.49169	5.70894	0.00267873	0.0136485	-1.44269
C12orf56	3.27536	-1.21948	10.7978	0.000155769	0.0022499	1.81344
PRSS29P	3.27128	-4.76319	8.24777	0.00053257	0.0046688	0.595595
ZIC2	3.27103	6.82745	6.24563	0.00182193	0.010429	-1.64852
LHX6	3.26942	-0.554783	7.99569	0.000612358	0.00507366	0.352499
OPALIN	3.26766	-4.76319	7.07724	0.00105457	0.00717391	-0.114744
MRPS18AP1	3.25946	-1.90998	3.22861	0.024843	0.0722649	-3.68835
DPCR1	3.25791	-2.37935	6.16943	0.00192122	0.0108407	-0.810229
OR2A20P	3.25449	2.56614	17.5363	1.61883e-05	0.000721168	4.05847
SLC29A1	3.25285	5.69931	19.5817	9.62075e-06	0.000583025	4.48533
OXCT2	3.25188	0.376446	7.79803	0.000685071	0.00543094	0.177852
FUT9	3.25143	2.09048	5.46676	0.00321786	0.01558	-1.70945
IFIH1	3.24817	-0.914976	11.4318	0.000119667	0.00191419	2.07563
NOS1	3.24634	1.99546	14.6205	3.80381e-05	0.00106893	3.20663
YBX2	3.23885	3.63487	13.9873	4.6796e-05	0.00117954	2.90468
GRIP2	3.2362	1.75967	4.61457	0.00646819	0.0252232	-2.47715
ITLN2	3.23378	-0.00694874	6.67658	0.00136266	0.00855714	-0.565136
CHRDL1	3.23315	3.30888	13.7031	5.15069e-05	0.00124486	2.82873
FAM150A	3.23248	-2.46248	10.3353	0.000190563	0.00255422	1.61781
FAM60DP	3.23241	-1.32364	3.48687	0.0189098	0.0581147	-3.42702
PDE6G	3.23106	-0.0312779	12.0214	9.47835e-05	0.00167754	2.30329
AF186192,5	3.23066	-3.99531	4.6508	0.00626763	0.0246486	-2.0651
CLDN4	3.22228	3.6359	10.7568	0.000158524	0.00227125	1.54296
NRARP	3.21916	2.84727	10.108	0.00021107	0.00270501	1.31471
SYT3	3.21908	1.6796	16.8046	1.9785e-05	0.000778272	3.85088
HSPA9P1	3.21671	-4.78779	4.62627	0.00640261	0.0250294	-2.07164
ACP5	3.20152	0.459034	6.43634	0.001599	0.00955246	-0.777001
BTNL8	3.19942	-2.29283	4.12998	0.0100265	0.0352187	-2.65065
DDIT4	3.19895	7.14807	19.1389	1.07178e-05	0.000608068	4.30844
PGBD5	3.1978	3.26126	17.3876	1.68505e-05	0.000725974	4.01289
TAF4B	3.19593	3.7343	22.5355	4.95063e-06	0.00047664	5.23384
ATP4A	3.19505	-1.55601	6.60163	0.00143164	0.00884893	-0.526662
ALPL	3.19396	5.77368	9.34803	0.000301837	0.00330311	0.541573
OLIG2	3.19367	0.997817	9.33559	0.000303676	0.00331299	1.04104
LGALS12	3.19361	-3.22822	2.6736	0.0462979	0.120758	-4.29533
AADACL3	3.19182	-4.80518	3.10757	0.0283366	0.0803061	-3.71363
OR2A42	3.19116	-3.6496	3.4823	0.0189995	0.0583344	-3.30398
OR2A1	3.19116	-3.6496	3.4823	0.0189995	0.0583344	-3.30398
ADCY8	3.1878	1.38646	8.29377	0.000519388	0.00459623	0.424887
IL15RA	3.18679	-2.61673	5.45899	0.0032372	0.0156441	-1.37437
ENSAP2	3.18548	-4.80518	9.97783	0.000224	0.00278059	1.45643
RP11-4M23,7	3.18548	-4.80518	9.97783	0.000224	0.00278059	1.45643
BTF3P2	3.18548	-4.80518	9.97783	0.000224	0.00278059	1.45643
RP11-39H3,1	3.18548	-4.80518	9.97783	0.000224	0.00278059	1.45643
RLN3	3.18548	-4.80518	9.97783	0.000224	0.00278059	1.45643
CH25H	3.18548	-4.80518	9.97783	0.000224	0.00278059	1.45643
KPNA7	3.18548	-4.80518	9.97783	0.000224	0.00278059	1.45643
BRD7P2	3.18548	-4.80518	9.97783	0.000224	0.00278059	1.45643
CLUHP10	3.18548	-4.80518	9.97783	0.000224	0.00278059	1.45643
CLDN14	3.18548	-4.80518	9.97783	0.000224	0.00278059	1.45643
N4BP3	3.18434	4.9862	14.2809	4.24623e-05	0.00111941	2.88005
CD53	3.18305	-3.2222	10.5199	0.000175655	0.00242324	1.69556
VSTM1	3.18107	-2.48611	9.92262	0.000229773	0.00282215	1.43234
CD9	3.16986	5.74828	12.6292	7.53605e-05	0.00148859	2.15912
RP11-114H24,2	3.1687	1.54084	13.2076	6.11701e-05	0.00134826	2.72796
TMEM249	3.16848	-0.968311	2.75349	0.0422034	0.111975	-4.34564
TESPA1	3.16091	1.20814	9.67037	0.000258531	0.00302863	1.20648
NRIP3	3.16059	1.59486	13.7358	5.0937e-05	0.00123617	2.91484
FAM160A1	3.15917	3.04218	15.9569	2.52361e-05	0.000867227	3.60334
XKR7	3.15657	1.80513	17.2196	1.76388e-05	0.000732965	3.963
SLC25A5P5	3.15656	-4.03096	4.05743	0.0107371	0.0371928	-2.6609
KLK10	3.15333	1.4793	15.8341	2.61691e-05	0.000883482	3.5786
SEC14L5	3.1526	2.65628	7.69441	0.000727306	0.00564014	-0.0659944
RDM1	3.15209	1.47648	16.1835	2.36185e-05	0.000835456	3.67758
GBA3	3.15023	-4.82344	8.87004	0.000383269	0.00382688	0.928633
RP11-561B11,1	3.15023	-4.82344	8.87004	0.000383269	0.00382688	0.928633
EPB41L4B	3.14992	3.76629	13.4405	5.63788e-05	0.00130679	2.68669
APLN	3.14819	2.25435	12.3775	8.27622e-05	0.00154957	2.38693
HNRNPA1P23	3.14764	-4.82344	7.70411	0.000723222	0.00562333	0.280832
BTNL3	3.14764	-4.82344	7.70411	0.000723222	0.00562333	0.280832
KB-1125A3,14	3.14764	-4.82344	7.70411	0.000723222	0.00562333	0.280832
BHLHE23	3.14764	-4.82344	7.70411	0.000723222	0.00562333	0.280832
ARHGEF5	3.14691	4.17045	22.9229	4.56667e-06	0.00046689	5.31937
FOXH1	3.1418	4.86855	15.373	3.00633e-05	0.000950342	3.27888
CPXM2	3.14109	1.07017	16.2398	2.32361e-05	0.000831988	3.68533
ECEL1	3.13367	2.55286	11.4428	0.000119138	0.00191039	1.97471
RP11-184J23,2	3.13309	-4.83293	5.57778	0.00295616	0.0146552	-1.22201
TCN2	3.13243	4.03763	9.3079	0.000307817	0.00333955	0.726936
CD79B	3.12686	-0.784939	12.2322	8.74306e-05	0.0015977	2.38598
SCNN1B	3.12681	-4.83293	4.8557	0.00526162	0.021844	-1.85431
RP11-403I13,9	3.12389	-4.83293	2.87885	0.0365691	0.0993807	-3.99169
AVP	3.12076	-4.04045	6.39804	0.00164105	0.00971072	-0.596544
KCNK5	3.11815	4.00662	22.6111	4.87268e-06	0.000476072	5.25412
PHOSPHO1	3.11749	-2.45371	6.31381	0.00173823	0.0101159	-0.697357
PAGE4	3.11565	-3.42789	3.58917	0.017022	0.0534554	-3.18926
HSH2D	3.10893	-0.134039	7.80126	0.000683803	0.0054252	0.209179
MYRIP	3.10473	-0.239577	7.90638	0.000644007	0.00523374	0.280902
TEX19	3.10369	-0.479146	12.1846	8.90277e-05	0.00161294	2.36854
SPINK1	3.09023	-1.17527	6.21824	0.0018569	0.0105702	-0.835723
RP11-554D14,4	3.08906	-2.09391	4.30447	0.00853063	0.0311957	-2.48345
KLF18	3.08841	-4.06706	4.26011	0.00888464	0.0322162	-2.44998
FGF4	3.08705	-3.11207	2.94732	0.0338512	0.0930241	-3.95856
FZD5	3.0852	4.46583	21.6357	6.00364e-06	0.000495448	5.03965
C1orf115	3.0837	2.63481	16.2754	2.29981e-05	0.000829621	3.70831
ERVMER34-1	3.08363	3.50174	9.82972	0.000239894	0.00290395	1.08992
SPERT	3.0788	-2.90334	9.56292	0.000272084	0.00312404	1.26529
CERS3	3.07841	-1.86795	10.2606	0.000197025	0.002614	1.58231
FUT1	3.07809	2.6829	17.2739	1.73794e-05	0.000727033	3.98884
AIM1L	3.07706	2.14274	14.5595	3.87901e-05	0.00107733	3.18433
PGAM1P5	3.07206	-1.42303	10.5132	0.000176173	0.00242784	1.69132
HTR1D	3.07068	0.826026	10.6278	0.000167589	0.00235749	1.6908
C6orf132	3.07	4.39716	26.1883	2.42896e-06	0.000389054	5.93915
RFPL2	3.06994	-3.27805	9.401	0.000294154	0.00325649	1.18869
DTX1	3.06734	1.78633	16.6317	2.07715e-05	0.000790795	3.80605
S100A5	3.06388	-4.07053	4.92139	0.00498014	0.0210647	-1.80916
SLC24A2	3.05829	1.46689	10.6043	0.00016931	0.00236846	1.65412
TRPA1	3.053	-1.52427	5.63991	0.0028207	0.0141842	-1.27989
NLGN4X	3.04837	6.6061	18.1476	1.37743e-05	0.000677419	4.04743
OTOG	3.0479	0.772883	14.5535	3.88656e-05	0.00107754	3.18743
FAM220CP	3.04756	1.28659	9.00116	0.000358553	0.00367181	0.842873
FGF2	3.04731	6.1701	20.7361	7.33936e-06	0.000526764	4.76153
HTATIP2	3.0449	3.52234	11.1846	0.000132402	0.00204316	1.76081
CHAC1	3.04153	3.20386	13.1645	6.21103e-05	0.00135721	2.63386
RP4-809F18,1	3.04	-3.72358	3.09427	0.0287537	0.0813053	-3.75852
HTR1A	3.03958	-3.46535	3.6169	0.0165483	0.052294	-3.15677
SOX15	3.03829	1.14061	13.2942	5.93322e-05	0.00133765	2.76544
GRID2IP	3.03762	0.19391	14.4079	4.07381e-05	0.0011021	3.13511
CHRNA6	3.03596	-4.09207	4.30996	0.00848794	0.0310687	-2.39873
FGFBP3	3.02964	5.66626	10.1665	0.000205546	0.00266484	1.00034
HIST1H1A	3.0294	-4.88455	5.96249	0.00222507	0.0119268	-0.912434
KLK12	3.0294	-4.88455	5.96249	0.00222507	0.0119268	-0.912434
KCNE5	3.02886	1.1774	11.5972	0.000111968	0.00183342	2.10676
LDHD	3.02882	1.49972	11.139	0.000134928	0.00205811	1.89699
PARD6A	3.02641	1.30101	14.4056	4.07687e-05	0.0011021	3.14193
LIN28A	3.02587	8.9388	10.2728	0.000195958	0.00260224	0.878146
AGMAT	3.02538	1.19325	12.6826	7.3896e-05	0.00147616	2.53985
F11R	3.02518	6.81647	13.0238	6.52993e-05	0.0013895	2.25958
RP11-26J3,4	3.02401	-4.88455	5.1531	0.00411941	0.0185389	-1.58427
PPIAP31	3.02401	-4.88455	5.1531	0.00411941	0.0185389	-1.58427
RTP3	3.02401	-4.88455	5.1531	0.00411941	0.0185389	-1.58427
HORMAD2	3.02401	-4.88455	5.1531	0.00411941	0.0185389	-1.58427
HTR5BP	3.02401	-4.88455	5.1531	0.00411941	0.0185389	-1.58427
FAM64A	3.02143	5.29097	12.4296	8.11587e-05	0.0015348	2.11234
ZIC5	3.01894	5.42922	5.31413	0.00362383	0.0169606	-2.34242
MUC4	3.01893	1.38729	3.46294	0.0193854	0.0591763	-3.69079
RNF225	3.01675	-4.10334	3.88316	0.0126964	0.0423624	-2.8449
CD40	3.01517	2.29516	12.7569	7.19128e-05	0.00146055	2.53485
BMS1P3	3.01474	-3.3058	9.56925	0.000271261	0.00311817	1.26961
NOXO1	3.01368	-2.15373	6.37673	0.00166501	0.00981131	-0.664421
VIL1	3.01067	1.72474	4.01402	0.0111902	0.0383392	-3.1002
NYX	3.0074	-2.93782	9.487	0.000282175	0.00317779	1.22895
OR2A9P	3.00558	1.99306	15.7213	2.70623e-05	0.000890706	3.54876
RP11-341N2,5	3.00486	-4.89582	9.28392	0.00031146	0.00336045	1.13495
HTR3C	3.00486	-4.89582	9.28392	0.00031146	0.00336045	1.13495
PGK2	3.00486	-4.89582	9.28392	0.00031146	0.00336045	1.13495
C16orf92	3.00486	-4.89582	9.28392	0.00031146	0.00336045	1.13495
LINC00328-2P	3.00486	-4.89582	9.28392	0.00031146	0.00336045	1.13495
MESP2	3.00375	-1.2617	10.0414	0.000217566	0.00274187	1.47441
TNXA	3.00344	-4.89582	8.41336	0.000486899	0.00439819	0.68759
AC027124,2	3.00344	-4.89582	8.41336	0.000486899	0.00439819	0.68759
HBZ	3.00344	-4.89582	8.41336	0.000486899	0.00439819	0.68759
RP11-249C24,12	3.00344	-4.89582	8.41336	0.000486899	0.00439819	0.68759
PLEKHG6	3.00286	3.08316	19.6455	9.47398e-06	0.000580598	4.58919
KCTD14	3.00155	2.26884	15.469	2.91974e-05	0.000935325	3.47133
RDH12	2.99665	-0.96777	9.96455	0.000225373	0.00279047	1.4322
RIMS4	2.99603	4.45018	17.2602	1.74445e-05	0.000727998	3.91221
SPDYC	2.99517	-2.94237	5.96712	0.00221768	0.0118963	-0.947297
CTB-52I2,4	2.99427	-0.209591	13.6879	5.17749e-05	0.00124876	2.89934
ZMYND15	2.9903	-1.77731	5.90822	0.00231398	0.0122534	-1.04602
AIPL1	2.98738	-0.87833	6.15087	0.00194636	0.0109475	-0.906437
SPRY4	2.98729	5.91921	10.7599	0.000158315	0.00227125	1.28436
DND1P1	2.98679	-2.09698	8.09968	0.000577818	0.00489804	0.475261
CHRNB3	2.98615	-3.32118	8.846	0.000388021	0.00385375	0.909438
NFE2L3	2.98376	6.17613	17.8005	1.50871e-05	0.000704156	3.96423
ITPR3	2.98203	5.21938	25.7978	2.60844e-06	0.000404405	5.87717
LRIG1	2.97863	6.77444	26.4504	2.31687e-06	0.000388956	5.97948
PIP5KL1	2.97721	2.32235	17.3852	1.68615e-05	0.000725974	4.0159
TTYH1	2.97666	4.0125	18.7366	1.18481e-05	0.000631086	4.35048
B3GNT7	2.97522	4.59157	11.6343	0.000110319	0.00182081	1.83386
SLC38A4	2.97422	2.26423	3.79026	0.0139089	0.0455546	-3.40744
HTR6	2.96473	-1.48692	7.75045	0.00070409	0.00552577	0.243549
TMEM178B	2.95891	2.88351	9.41296	0.000292452	0.00324785	0.943606
AC007326,1	2.95707	0.191135	13.0748	6.41222e-05	0.0013787	2.69326
RELL2	2.95034	2.66723	10.8	0.000155622	0.0022493	1.67152
AASS	2.9493	7.54488	24.7903	3.15084e-06	0.0004254	5.64085
ERBB3	2.94915	4.74059	25.0461	3.00114e-06	0.000419763	5.73804
F13A1	2.94887	-1.94028	8.09196	0.000580301	0.004912	0.465884
SERINC2	2.94719	3.58891	16.6353	2.07503e-05	0.000790795	3.78302
AP3B2	2.94613	2.29831	13.0652	6.43404e-05	0.00138045	2.65275
CPN1	2.94516	-3.18098	2.7033	0.0447263	0.117547	-4.25967
UTF1	2.94364	1.73455	9.89854	0.000232346	0.00284304	1.29527
CHST13	2.94	-0.642187	8.16747	0.000556558	0.00477988	0.460688
ATP2A3	2.93993	3.19236	16.2629	2.3081e-05	0.000831625	3.69033
WASF4P	2.93889	-1.49814	7.15116	0.00100722	0.00695381	-0.144245
LHB	2.93875	-3.53554	2.74443	0.0426471	0.112941	-4.19525
MGAT5B	2.93748	2.39096	17.6018	1.59063e-05	0.000715845	4.07356
UGT8	2.93698	3.73343	21.4878	6.20169e-06	0.000498222	5.01376
ADGRG2	2.9338	3.03255	6.4122	0.00162535	0.00965492	-1.04201
RASGRF1	2.93369	0.196055	5.80283	0.00249899	0.0129652	-1.26283
SP8	2.9263	1.70933	3.60107	0.0168168	0.0529476	-3.56158
ZP3	2.92256	1.43928	15.2736	3.09921e-05	0.000970171	3.41326
ACE	2.91955	1.12573	12.7306	7.26072e-05	0.00146917	2.55922
BCAN	2.91944	0.858724	10.2755	0.000195717	0.00260128	1.5236
IFIT2	2.917	1.46436	8.67174	0.00042465	0.00406073	0.644522
RTN4RL2	2.91527	2.77906	5.87617	0.00236847	0.0124679	-1.44019
CST6	2.91224	-2.99135	5.99955	0.00216669	0.011693	-0.920493
HNRNPCP8	2.90836	-4.9448	6.46372	0.00156973	0.00943608	-0.535839
CCR8	2.90836	-4.9448	6.46372	0.00156973	0.00943608	-0.535839
MROH2A	2.90836	-4.9448	6.46372	0.00156973	0.00943608	-0.535839
RPS26P47	2.90836	-4.9448	6.46372	0.00156973	0.00943608	-0.535839
TMPOP1	2.90836	-4.9448	6.46372	0.00156973	0.00943608	-0.535839
MROH5	2.90633	-1.50824	4.8176	0.00543343	0.0221935	-2.01455
IGLL3P	2.90398	-4.9448	5.55168	0.00301535	0.0148587	-1.24188
MBP	2.90344	3.20136	18.6863	1.19992e-05	0.000637747	4.35728
LEXM	2.89827	-4.15232	5.84977	0.00241451	0.0126423	-1.0131
RP11-520B13,8	2.89748	-0.0948622	6.20815	0.00186999	0.0106213	-0.914514
MPZL2	2.89405	-0.174378	7.99097	0.000613983	0.00507995	0.329792
TRABD2A	2.89401	1.5386	12.1592	8.9896e-05	0.00162217	2.32694
GAL3ST1	2.88811	1.81027	14.8593	3.52575e-05	0.00102903	3.28516
RFX8	2.88478	-2.13832	2.89279	0.0359963	0.098071	-4.08078
PIPOX	2.87812	3.70393	6.92929	0.00115755	0.00766075	-0.756141
THEM5	2.87687	-1.06904	7.23685	0.000955466	0.00674169	-0.107922
SH2D5	2.87501	2.07553	16.0224	2.47552e-05	0.000856899	3.63719
URAHP	2.87437	0.365545	8.9756	0.000363219	0.00370559	0.876299
DDX25	2.87433	3.11509	18.5574	1.23974e-05	0.000644753	4.32485
MYB	2.87073	2.06386	5.13045	0.00419534	0.0188134	-2.01148
RHEBL1	2.8701	0.66288	6.38845	0.00165179	0.00975299	-0.828118
RASGRP4	2.86804	0.620096	5.47925	0.00318709	0.0154607	-1.57103
FAM83E	2.86679	0.367304	13.1638	6.21254e-05	0.00135721	2.72446
PRRG2	2.86309	-0.0663473	13.06	6.44609e-05	0.00138109	2.68767
DUSP13	2.85655	0.0103372	8.03547	0.000598862	0.0050148	0.347207
PNMA5	2.85571	-1.72615	5.44184	0.00328032	0.0158042	-1.43678
RARRES3	2.85494	-3.0139	8.55633	0.000451198	0.00420572	0.752281
STK32B	2.85445	1.21624	13.8172	4.95492e-05	0.00121536	2.94699
DOCK2	2.85225	1.89984	12.8877	6.85764e-05	0.00142417	2.60007
ARFGEF3	2.8494	4.76416	11.2312	0.000129885	0.00202094	1.62601
ANKRD33	2.84878	0.352633	8.88367	0.000380607	0.00381668	0.825967
GNGT2	2.84614	-1.80597	9.66742	0.000258893	0.00303085	1.3049
C2CD4B	2.84495	-4.17955	5.21076	0.00393326	0.0179487	-1.54677
GLI1	2.84335	2.66078	12.8409	6.97475e-05	0.00143897	2.54814
PMEL	2.84178	5.4312	6.48945	0.00154281	0.00932727	-1.3412
MKRN4P	2.84066	-4.17955	4.76443	0.00568433	0.0228841	-1.95283
CYP2B6	2.83804	0.0430938	12.8048	7.06704e-05	0.00145037	2.59695
P2RY1	2.83767	5.30856	11.4295	0.000119779	0.00191419	1.66136
TRIM71	2.83729	7.45449	11.5696	0.000113209	0.00184518	1.58774
TRIM31	2.83691	-3.81107	4.05234	0.010789	0.0373315	-2.67204
VENTX	2.8362	1.97067	14.3417	4.1626e-05	0.00111123	3.11517
FAM124B	2.83495	0.220885	13.4665	5.58715e-05	0.00130212	2.82918
SOX21	2.83255	2.68309	6.26734	0.00179478	0.0103454	-1.10709
UPK3A	2.8256	-2.13278	3.79005	0.0139119	0.0455601	-3.02756
PRSS41	2.82283	-4.98646	8.80699	0.00039588	0.00389665	0.896652
TBC1D3P1	2.82283	-4.98646	8.80699	0.00039588	0.00389665	0.896652
AL645728,1	2.82283	-4.98646	8.80699	0.00039588	0.00389665	0.896652
ENPP7P9	2.82283	-4.98646	8.80699	0.00039588	0.00389665	0.896652
OLA1P1	2.82283	-4.98646	8.80699	0.00039588	0.00389665	0.896652
ALPP	2.82056	-1.26852	6.32741	0.00172208	0.0100468	-0.746437
USHBP1	2.81982	2.43171	16.5196	2.14431e-05	0.000803062	3.77994
ACTL8	2.81957	-1.86158	6.7202	0.00132434	0.00837983	-0.427283
ETV7	2.8183	-1.5624	5.74868	0.00260084	0.0133579	-1.18726
NUTM1	2.81806	-1.022	7.38489	0.000873341	0.00636105	-0.0119467
TFCP2L1	2.81613	1.06094	14.2754	4.2539e-05	0.00112032	3.0999
INA	2.81496	2.86717	8.16218	0.000558183	0.00478454	0.210704
LCN10	2.81484	-0.566733	10.9512	0.000145955	0.00216736	1.87159
SCN4A	2.81333	2.44432	8.86701	0.000383865	0.00382688	0.682671
IGSF9B	2.81302	2.59985	13.9833	4.68584e-05	0.00117987	2.9745
CTD-2195M15,1	2.81029	-4.19398	3.78491	0.0139828	0.0457464	-2.94954
ARHGEF34P	2.80864	3.04882	13.9796	4.69168e-05	0.00117987	2.94878
IFITM1	2.80668	6.66979	16.1474	2.38673e-05	0.000837684	3.42359
CHRNA4	2.80635	0.00343007	11.7236	0.000106478	0.00179495	2.18482
NPTX2	2.80576	3.29701	5.03214	0.00454473	0.019956	-2.27547
HMCN2	2.80332	4.54505	4.34474	0.00822336	0.0302947	-3.17825
SOGA3	2.80313	1.86548	7.95616	0.000626132	0.00513346	0.180696
AC005682,6	2.80089	-1.8681	5.58119	0.00294854	0.0146318	-1.31042
MYC	2.80006	4.94564	7.4319	0.000849047	0.00624058	-0.582736
FAAHP1	2.79707	-1.68962	8.01437	0.000605974	0.00504843	0.41198
CLN8	2.79678	6.39396	13.0716	6.41956e-05	0.0013787	2.30187
TM4SF18	2.7944	-0.109382	6.21989	0.00185478	0.0105622	-0.904312
SH2D3A	2.7936	3.30208	17.554	1.61115e-05	0.000719203	4.05777
COX4I2	2.79346	-3.40644	2.84255	0.038109	0.102793	-4.07722
COX7A1	2.79317	-3.84672	2.84563	0.0379753	0.102495	-4.05911
ARRDC2	2.79219	1.51749	5.24761	0.0038195	0.0175569	-1.85105
MMP24	2.79148	3.69905	19.8014	9.12682e-06	0.000574358	4.6281
CEBPZ	2.78953	7.31369	26.9434	2.12249e-06	0.000385382	6.06371
STEAP1B	2.78933	-0.114747	12.6899	7.36975e-05	0.00147387	2.5555
KLK8	2.78665	1.1355	12.7783	7.13538e-05	0.00145521	2.57696
CABP1	2.78621	0.286436	7.5951	0.000770738	0.00585455	0.0523459
CTAGE4	2.78305	0.717171	8.24759	0.000532623	0.0046688	0.437285
GIPC3	2.77878	0.494633	5.69359	0.00270956	0.0137553	-1.37692
IFITM4P	2.76913	-4.22469	3.68121	0.0155069	0.0497842	-3.06331
ST8SIA3	2.76584	0.860544	10.1195	0.000209965	0.00269929	1.44797
TOX3	2.76382	3.67467	17.33	1.71162e-05	0.000725974	3.98107
OR7A19P	2.76336	-4.23008	3.40612	0.0205705	0.0619913	-3.37548
RNPS1P1	2.76336	-4.23008	3.40612	0.0205705	0.0619913	-3.37548
NKX6-3	2.76297	-5.01718	7.09525	0.00104279	0.00711712	-0.10032
DGKZP1	2.76297	-5.01718	7.09525	0.00104279	0.00711712	-0.10032
UPF3AP1	2.76297	-5.01718	7.09525	0.00104279	0.00711712	-0.10032
CTC-327F10,1	2.7598	-5.01718	6.1	0.00201733	0.011212	-0.804647
RP11-168P6,2	2.7598	-5.01718	6.1	0.00201733	0.011212	-0.804647
FCF1P3	2.7598	-5.01718	6.1	0.00201733	0.011212	-0.804647
LDHAP5	2.7598	-5.01718	6.1	0.00201733	0.011212	-0.804647
RP11-547M24,1	2.7598	-5.01718	6.1	0.00201733	0.011212	-0.804647
FREM3	2.7598	-5.01718	6.1	0.00201733	0.011212	-0.804647
GLYATL1	2.75589	1.33408	12.6316	7.5294e-05	0.00148859	2.51755
SLC6A3	2.75583	-1.58322	4.58939	0.00661201	0.0256404	-2.22996
LRIT2	2.7543	-4.22469	5.2745	0.00373894	0.0172654	-1.49016
CLPSL1	2.75181	-3.4376	9.05019	0.000349805	0.00362329	1.01524
BEX5	2.75143	-0.90539	9.953	0.000226575	0.00280043	1.42528
ISCA2P1	2.7509	-4.22469	4.87223	0.00518908	0.0217604	-1.85115
PRSS30P	2.74973	-1.4851	6.27483	0.00178551	0.0103122	-0.774085
DUSP2	2.74757	1.59846	10.0164	0.000220067	0.00275978	1.36241
TFR2	2.746	1.02523	7.98116	0.000617378	0.00508822	0.254742
RPL23AP42	2.7406	-3.07679	5.40089	0.00338611	0.0161746	-1.40861
C2CD4D	2.73938	-0.793508	8.52122	0.000459668	0.00425791	0.673915
PIF1	2.73907	4.79491	20.0908	8.52216e-06	0.000565611	4.6611
B3GAT3P1	2.73803	-3.4449	8.6111	0.000438358	0.00413515	0.785913
PTPN5	2.7355	2.7993	17.1062	1.8196e-05	0.000749932	3.94259
MFSD2A	2.73382	2.32541	8.88975	0.000379427	0.0038117	0.706719
C9orf135	2.73379	2.04374	3.36404	0.021502	0.0642152	-3.87527
SYN3	2.72954	3.09507	12.9754	6.64435e-05	0.00139948	2.5695
FCHO1	2.72573	3.45684	13.3906	5.73654e-05	0.00131445	2.69812
APOBEC3D	2.72459	2.7058	13.5253	5.4748e-05	0.00128449	2.80459
TEX40	2.71597	-2.83902	7.00912	0.00110056	0.00739121	-0.189853
POU2F3	2.71529	-0.760058	4.29872	0.00857554	0.0313372	-2.58334
KIF17	2.71444	2.45926	9.90787	0.000231345	0.00283651	1.24909
RAP1GAP2	2.71418	4.53722	15.4016	2.98025e-05	0.000947066	3.3176
CBR1	2.70679	3.92897	12.9543	6.69498e-05	0.00140511	2.47796
TGFBR3L	2.70273	-0.11667	6.01447	0.00214369	0.0116209	-1.06678
CYP11A1	2.70167	1.55239	14.3818	4.10862e-05	0.00110452	3.13309
SYT14	2.701	3.28017	15.0567	3.31421e-05	0.00100678	3.30503
WDR45BP1	2.70061	-2.85881	4.43545	0.0075774	0.0284722	-2.30932
SLCO4C1	2.69895	1.5927	12.6023	7.61145e-05	0.00149422	2.49988
RP11-1223D19,1	2.69434	-2.28765	3.9206	0.0122427	0.0411532	-2.87402
SRRM3	2.69423	3.16243	11.8893	9.97703e-05	0.00172254	2.11705
MT1E	2.69098	-1.12019	8.7051	0.000417327	0.00401468	0.789577
TUBB2B	2.68981	7.90764	8.278	0.000523861	0.0046242	-0.23611
CAMK2N2	2.68833	0.860888	11.8933	9.96135e-05	0.00172152	2.2376
CHRNB2	2.68663	0.99598	10.6935	0.000162901	0.00231714	1.71492
NLRP12	2.68463	0.365548	10.1601	0.000206142	0.00266824	1.48657
MAD2L2	2.68413	6.10416	23.9805	3.68807e-06	0.00044512	5.50339
AQP5	2.68346	-0.938008	4.58861	0.00661653	0.0256551	-2.2773
LFNG	2.68262	3.60764	9.71844	0.000252731	0.00299058	1.01572
CRLF1	2.68117	1.99233	8.60383	0.000440037	0.00414267	0.567861
PKP3	2.68053	1.61263	14.4873	3.97039e-05	0.00108963	3.16709
AZGP1	2.67854	-1.51627	9.70943	0.000253806	0.00299739	1.32072
RIPK4	2.6784	1.51781	10.2371	0.000199115	0.00263083	1.47578
HMSD	2.67545	-0.671607	9.03177	0.000353062	0.00364097	0.951556
SPATA45	2.67369	-4.26418	5.46827	0.00321414	0.0155641	-1.32347
RP11-771F20,1	2.67195	-3.6496	3.18274	0.026106	0.0752002	-3.65462
ANKRD24	2.67122	2.43859	13.4473	5.62458e-05	0.00130495	2.78893
OAS3	2.67077	-0.258065	9.38763	0.000296072	0.0032646	1.12365
SOWAHA	2.67028	-3.47771	7.89866	0.000646834	0.00524825	0.384072
FAR2	2.67018	3.91332	17.3469	1.70375e-05	0.000725974	3.97311
BTBD17	2.6701	1.06792	10.4646	0.000179974	0.00246011	1.60534
GUCY2EP	2.66765	-2.86307	6.83429	0.00123003	0.00798083	-0.308896
LARP7	2.66717	7.4788	30.7576	1.13177e-06	0.000315933	6.70996
SEPHS1P6	2.66627	-4.27631	3.65462	0.0159281	0.0508723	-3.09166
PAX4	2.66627	-4.27631	3.65462	0.0159281	0.0508723	-3.09166
FOXI3	2.66516	2.63776	3.72709	0.01481	0.0479841	-3.52857
RSPH6A	2.66459	-4.27019	4.37679	0.00798805	0.0296173	-2.32727
SPATA31A6	2.66203	-5.06879	3.74408	0.0145612	0.0473566	-2.97458
KLHDC7A	2.6603	3.60612	3.11391	0.0281406	0.0798597	-4.42048
RP11-421K23,1	2.65876	-4.27019	3.96032	0.0117817	0.0399348	-2.75788
NPIPB8	2.65876	-4.27019	3.96032	0.0117817	0.0399348	-2.75788
SEMA4A	2.65833	2.53602	13.3951	5.72752e-05	0.00131445	2.76531
PRSS57	2.65666	-3.47369	2.79856	0.0400731	0.107204	-4.12964
CTD-2008P7,6	2.65424	-5.06879	3.32338	0.022448	0.0664612	-3.45199
PRMT1P1	2.64826	-4.27631	4.95897	0.00482709	0.0208606	-1.77027
BATF2	2.64729	-0.219962	9.88392	0.000233925	0.00285785	1.37255
TMEM145	2.64605	1.61419	13.8353	4.9247e-05	0.00121185	2.94899
ZAN	2.64127	-2.75813	6.18524	0.0019001	0.0107508	-0.783635
ADAMTS8	2.64054	2.9271	15.0334	3.33837e-05	0.00100963	3.31622
TMEM238	2.63759	-1.31527	6.10368	0.00201209	0.011208	-0.916364
ADAD2	2.63503	-1.28261	7.76314	0.00069896	0.00550291	0.242757
BNIP3P1	2.63466	0.111867	12.0003	9.55568e-05	0.0016853	2.29348
ENO2	2.6346	6.62839	5.27238	0.00374522	0.0172922	-2.48262
RGMA	2.63348	4.44007	12.5682	7.70806e-05	0.00150064	2.26057
ZFYVE28	2.63219	0.565517	5.59719	0.00291302	0.0144985	-1.46457
PITPNC1	2.63115	4.22096	19.4111	1.00265e-05	0.000586549	4.516
KCNH4	2.62842	-1.77487	6.56472	0.00146713	0.00899615	-0.543321
HCST	2.62598	-1.9616	5.53834	0.00304614	0.0149624	-1.3416
GOLGA6A	2.62038	1.5911	10.0813	0.000213641	0.00272172	1.39521
STEAP3	2.61835	3.55281	6.19579	0.00188616	0.0106959	-1.29837
ZNF732	2.61822	-0.460647	10.1879	0.00020357	0.00265662	1.52572
TRIM22	2.61663	4.48291	16.2373	2.32531e-05	0.000831988	3.59606
MYH14	2.6151	4.59955	18.3187	1.31781e-05	0.000668156	4.20539
FADS6	2.61335	-0.287292	9.20381	0.000324006	0.00344103	1.02841
TBX6	2.6127	1.35029	12.466	8.00625e-05	0.00152879	2.45338
IL9R	2.61211	-1.66171	6.66489	0.00137315	0.00859878	-0.475797
PADI2	2.61188	2.34339	13.447	5.62523e-05	0.00130495	2.7927
FRAT2	2.60829	4.68189	21.5367	6.13531e-06	0.000497273	5.01108
GPR78	2.60585	0.693731	5.7844	0.00253311	0.0130959	-1.31544
EEF1GP5	2.60258	-1.92662	7.28152	0.000929748	0.00665492	-0.0398482
PSTPIP1	2.60229	-0.570329	9.31444	0.000306833	0.00333607	1.09716
MYO1A	2.60075	-3.51158	5.5715	0.00297027	0.0147045	-1.25294
SUSD4	2.59698	1.34477	6.7343	0.00131223	0.00831962	-0.617063
NUDT16P1	2.59572	2.75382	14.7879	3.6062e-05	0.00104163	3.24273
ANPEP	2.59407	0.579776	12.4927	7.92718e-05	0.00152644	2.47761
SMIM3	2.5923	4.87034	12.048	9.3816e-05	0.00166379	1.98821
AL022397,1	2.59146	-1.48196	5.23804	0.00384868	0.0176504	-1.62969
FABP6	2.58927	0.308291	3.12498	0.0278013	0.0790624	-3.9978
RASGEF1A	2.58614	3.38265	8.59534	0.000442008	0.00414903	0.407451
FAM3B	2.58612	0.0162007	11.3952	0.000121457	0.00193392	2.04993
SLC37A1	2.58553	3.41033	16.7123	2.03047e-05	0.000783638	3.81467
HERC5	2.58518	3.17637	11.0802	0.000138269	0.00209055	1.75264
GPRC5B	2.58465	5.75827	17.0873	1.82912e-05	0.000751964	3.77063
TOX	2.58141	3.48721	7.88713	0.000651085	0.00527301	-0.0543806
RIMKLA	2.58134	3.00523	9.25747	0.000315536	0.0033796	0.843154
RPS6KL1	2.58106	2.66557	7.98016	0.000617725	0.00508822	0.119442
TRBVB	2.58094	-5.10782	7.68653	0.000730645	0.00564987	0.272342
RPL7AP7	2.58094	-5.10782	7.68653	0.000730645	0.00564987	0.272342
RP11-415K20,1	2.58094	-5.10782	7.68653	0.000730645	0.00564987	0.272342
RP11-232D9,2	2.58094	-5.10782	7.68653	0.000730645	0.00564987	0.272342
MTATP6P2	2.58094	-5.10782	7.68653	0.000730645	0.00564987	0.272342
HNRNPA1P39	2.58094	-5.10782	7.68653	0.000730645	0.00564987	0.272342
GAPDHP2	2.58094	-5.10782	7.68653	0.000730645	0.00564987	0.272342
ELMO2P1	2.58094	-5.10782	7.68653	0.000730645	0.00564987	0.272342
BCRP9	2.58094	-5.10782	7.68653	0.000730645	0.00564987	0.272342
SEPT7P8	2.58094	-5.10782	7.68653	0.000730645	0.00564987	0.272342
ZAR1L	2.57979	-2.78589	7.14768	0.00100939	0.00696336	-0.0983568
CTAGE12P	2.57916	-5.10782	6.81777	0.00124318	0.00802419	-0.28533
SNX18P2	2.57916	-5.10782	6.81777	0.00124318	0.00802419	-0.28533
SAGE1	2.57916	-5.10782	6.81777	0.00124318	0.00802419	-0.28533
RPL7L1P3	2.57916	-5.10782	6.81777	0.00124318	0.00802419	-0.28533
RP5-827C21,1	2.57916	-5.10782	6.81777	0.00124318	0.00802419	-0.28533
RP11-112N23,1	2.57916	-5.10782	6.81777	0.00124318	0.00802419	-0.28533
RHOXF2	2.57916	-5.10782	6.81777	0.00124318	0.00802419	-0.28533
PTMAP4	2.57916	-5.10782	6.81777	0.00124318	0.00802419	-0.28533
PRM1	2.57916	-5.10782	6.81777	0.00124318	0.00802419	-0.28533
PMPCAP1	2.57916	-5.10782	6.81777	0.00124318	0.00802419	-0.28533
AC140076,1	2.57916	-5.10782	6.81777	0.00124318	0.00802419	-0.28533
CT47A12	2.57916	-5.10782	6.81777	0.00124318	0.00802419	-0.28533
DNM1P38	2.57916	-5.10782	6.81777	0.00124318	0.00802419	-0.28533
RP5-882O7,4	2.57916	-5.10782	6.81777	0.00124318	0.00802419	-0.28533
IL12RB2	2.57669	0.136214	6.72444	0.00132068	0.0083599	-0.539616
GABRR1	2.57522	-3.153	5.78442	0.00253308	0.0130959	-1.08725
UQCRFS1P1	2.57051	0.762252	4.31968	0.00841298	0.0308487	-2.68822
FAM71E1	2.56992	2.20043	14.7878	3.60632e-05	0.00104163	3.25782
CALHM1	2.56973	-0.951684	5.24808	0.00381808	0.0175554	-1.65691
GBX2	2.56932	0.463788	12.4306	8.11309e-05	0.0015348	2.45546
EPHB1	2.5691	2.72299	6.10821	0.00200567	0.0111829	-1.24054
HLA-H	2.5685	-2.01086	3.5568	0.0175948	0.0549009	-3.298
ITGB4	2.56547	1.3613	10.1303	0.000208944	0.00269106	1.43104
SNX25P1	2.56125	-2.37829	5.1553	0.0041121	0.0185273	-1.65114
IGFBP2	2.5596	9.11439	21.7796	5.81831e-06	0.00049369	4.93345
RUNDC3A	2.5547	1.02315	9.77301	0.000246335	0.002949	1.26804
SEPHS1	2.55402	7.98966	19.0849	1.08618e-05	0.000612399	4.26573
GFPT2	2.55349	6.07113	25.0166	3.01797e-06	0.000419763	5.71486
GXYLT1P4	2.55309	-2.14075	5.43533	0.00329688	0.0158472	-1.41943
CACNA1I	2.55268	1.33517	12.28	8.58591e-05	0.0015832	2.38089
GSTT2	2.55173	-1.76125	5.92255	0.0022901	0.0121589	-1.03533
OR2A7	2.55067	-0.68376	7.40002	0.000865432	0.00632485	-0.0194629
ISL2	2.55023	-2.92262	6.40101	0.00163774	0.00969603	-0.617187
NCAN	2.55023	0.366923	10.5387	0.000174216	0.00240841	1.66504
TUBB8P7	2.549	-1.8091	9.7283	0.000251561	0.00298489	1.33429
ARHGAP36	2.54312	-1.43023	4.58731	0.00662405	0.0256697	-2.24229
IL20RA	2.54181	-0.0921595	11.4825	0.000117242	0.00189165	2.08795
GRIN2D	2.54127	4.07136	18.5624	1.2382e-05	0.000644753	4.30157
OR52N2	2.54099	-5.12904	3.95571	0.0118342	0.0400704	-2.74417
MEMO1P1	2.54099	-5.12904	3.95571	0.0118342	0.0400704	-2.74417
BCL2L12P1	2.54099	-5.12904	3.95571	0.0118342	0.0400704	-2.74417
ICAM5	2.54035	1.79388	11.6537	0.000109472	0.00181314	2.10863
ACSS1	2.53893	-0.508952	6.92715	0.00115913	0.00766619	-0.352441
ACOT6	2.53446	-2.47367	3.86343	0.0129433	0.0429915	-2.92415
NPM1P14	2.5342	-5.12904	3.48136	0.0190181	0.0583769	-3.26815
RP1-99E18,2	2.5342	-5.12904	3.48136	0.0190181	0.0583769	-3.26815
NR6A1	2.53143	6.96846	16.6815	2.04815e-05	0.000787052	3.58478
LPAR3	2.53131	2.21984	11.955	9.72516e-05	0.00170235	2.21566
MATN4	2.53	-1.27588	8.62882	0.000434297	0.00411851	0.752651
KLKP1	2.52971	-4.33656	5.17284	0.00405453	0.018343	-1.57699
GABRA3	2.5295	1.03807	8.17192	0.000555195	0.00477988	0.372352
SELV	2.52938	2.27167	11.622	0.000110863	0.00182551	2.07141
FAM83G	2.52881	4.62011	16.7157	2.02849e-05	0.000783638	3.73506
RP11-798K23,5	2.5284	-4.33656	4.98489	0.00472477	0.0205291	-1.7454
RP11-390F4,2	2.5284	-4.33656	4.98489	0.00472477	0.0205291	-1.7454
JARID2	2.52825	7.28824	21.3171	6.44018e-06	0.000504421	4.86956
CLDN6	2.52754	7.79755	15.2017	3.16863e-05	0.000982673	3.05215
HMGB3P22	2.52704	-2.47639	3.5866	0.0170667	0.0535575	-3.23188
METTL7B	2.52652	0.701806	5.73481	0.00262773	0.013462	-1.35775
SCN4B	2.52508	0.264106	4.47929	0.0072866	0.0276181	-2.48321
RP11-697E2,12	2.52278	-3.96808	3.50916	0.0184788	0.0570156	-3.26406
TMEM158	2.52164	3.44765	6.52435	0.00150715	0.00917791	-1.02027
POU2F2	2.52105	2.71384	6.51918	0.00151238	0.00919958	-0.913826
CRYBB1	2.52066	-0.822832	4.36185	0.00809675	0.0299133	-2.51364
NR5A2	2.50517	0.302522	8.00984	0.000607515	0.00505373	0.315169
GUCA1A	2.50415	2.96298	8.40142	0.000490033	0.00441857	0.347254
PLA2G12AP1	2.50365	-4.35143	3.32299	0.0224571	0.0664771	-3.46911
SETP12	2.5009	-3.73486	2.98112	0.032594	0.0901178	-3.89562
FAM43B	2.49327	-0.637111	7.94033	0.000631751	0.00516631	0.322628
APOC1	2.49323	3.32247	10.0522	0.000216498	0.00274187	1.23035
OR5BH1P	2.49283	-2.82966	7.49758	0.000816438	0.00608272	0.128816
ICA1	2.49221	3.6267	13.0888	6.3801e-05	0.00137506	2.56426
ATP6V1G2-DDX39B	2.489	-3.74132	2.95935	0.0333978	0.0920006	-3.92208
SUSD3	2.48892	0.979303	6.44821	0.00158624	0.00950609	-0.805039
GRTP1	2.48731	4.38154	20.1792	8.34716e-06	0.000564563	4.70098
FCER1G	2.48609	-3.57184	5.48554	0.00317172	0.0153947	-1.32358
RP11-420K14,3	2.48595	-1.90754	4.79681	0.00552994	0.0224547	-2.01005
IGKV1D-43	2.48397	-4.36695	3.21188	0.0252955	0.0733329	-3.59971
RAB39A	2.48279	1.63354	13.0128	6.55581e-05	0.00139249	2.65431
TMEM171	2.48233	-1.84644	7.38962	0.000870857	0.00634766	0.0278312
PHF21B	2.47712	4.58164	19.6051	9.56656e-06	0.000582941	4.54869
VAV3	2.4758	2.60686	15.1701	3.19966e-05	0.000984712	3.37172
SLC43A1	2.47553	3.35558	16.5285	2.13884e-05	0.000802646	3.76281
KLK13	2.47282	-0.685135	3.67138	0.0156611	0.050156	-3.26777
HMGA1P3	2.47032	-4.36695	4.54697	0.0068629	0.0263207	-2.15704
PRR15	2.46919	1.40599	12.6246	7.54899e-05	0.00148859	2.51321
KIAA0040	2.46701	3.2712	16.3029	2.28165e-05	0.000827168	3.69904
ATP5G1P4	2.46633	-4.36695	4.16275	0.00972363	0.0345893	-2.54286
SCT	2.46553	-2.04061	5.24377	0.00383116	0.0175876	-1.59232
PTAFR	2.46183	0.733539	9.16794	0.00032982	0.00348178	0.963785
TKT	2.46001	8.93115	11.9223	9.84954e-05	0.00171143	1.68738
SLC22A7	2.45932	-1.63442	4.87376	0.00518242	0.0217454	-1.95352
ARHGAP4	2.45891	4.03992	18.7514	1.1804e-05	0.000631086	4.35317
TMC4	2.45874	2.31611	10.35	0.000189324	0.00255022	1.48291
DEF6	2.4585	1.99078	12.3748	8.2845e-05	0.00154957	2.39745
TEX15	2.4522	2.44849	10.3572	0.000188722	0.00254406	1.47625
EPN3	2.45191	0.419573	6.05781	0.00207852	0.0114567	-1.07071
CTD-2545M3,6	2.44945	-4.01969	2.66837	0.0465807	0.121343	-4.27578
ECHDC3	2.44749	0.980419	12.3854	8.2516e-05	0.00154665	2.43012
SLCO4A1	2.44719	2.26416	13.4593	5.60114e-05	0.00130451	2.80017
MSL3P1	2.44655	2.80166	14.9396	3.43785e-05	0.00101861	3.29077
ITGA2B	2.44617	3.03164	15.1245	3.24518e-05	0.000994378	3.34108
PTH2	2.4453	-2.4135	3.53256	0.0180383	0.0559341	-3.29733
SLC38A8	2.44454	-4.00974	2.93116	0.0344718	0.0945012	-3.9487
GAS8	2.44084	2.14381	11.2219	0.000130379	0.00202481	1.90293
GDF15	2.43981	3.2012	4.41016	0.00775133	0.0289739	-2.87601
GSDMD	2.43944	3.62677	15.6522	2.76276e-05	0.000904778	3.47633
TMEM52	2.43839	2.03598	7.1037	0.00103732	0.00709215	-0.406777
STEAP2	2.4382	3.58586	14.0181	4.6316e-05	0.0011739	2.92044
ZNF589	2.43449	5.66394	19.6944	9.36343e-06	0.000577894	4.51667
CD52	2.43272	-0.061573	3.72029	0.014911	0.0482295	-3.26629
ZAR1	2.42768	-2.61673	7.26305	0.000940281	0.00669642	-0.0266608
TNK1	2.42455	2.10401	13.971	4.7052e-05	0.00118177	2.98655
ZNF280A	2.42293	-2.28952	6.59241	0.0014404	0.0088848	-0.499468
MFSD7	2.42211	0.644605	5.98034	0.00219672	0.0118197	-1.14993
SLC6A10P	2.4219	-0.107274	6.29641	0.00175915	0.010209	-0.844939
ELFN2	2.42092	1.42999	8.13121	0.00056781	0.0048435	0.322289
GJB4	2.42025	-4.01969	3.43735	0.0199091	0.0603905	-3.34502
LRP8	2.41941	5.46018	22.4472	5.0435e-06	0.000479901	5.19056
CFHR3	2.41747	-0.534577	6.82494	0.00123745	0.00801129	-0.423474
CLEC2L	2.41647	-0.901952	6.6628	0.00137505	0.00859878	-0.518454
ANO1	2.41633	2.16673	5.72545	0.00264605	0.0135211	-1.49263
CD109	2.4162	2.55351	13.2233	6.08309e-05	0.0013473	2.70047
GSTO2	2.41081	3.19821	15.6135	2.79512e-05	0.000909461	3.48984
RP11-247I13,3	2.40682	-3.61057	7.25477	0.000945048	0.00669783	-0.0130862
B3GAT1	2.40551	3.94326	17.1808	1.78274e-05	0.000738193	3.92316
POMC	2.40492	0.37445	10.9807	0.000144152	0.00215057	1.86409
BHLHE41	2.40267	1.92881	13.0002	6.58546e-05	0.00139458	2.6416
HCN2	2.40157	1.3176	11.8056	0.000103095	0.0017601	2.18948
ORC1	2.39774	4.91164	19.618	9.53697e-06	0.000582433	4.53514
AZGP1P1	2.3974	-3.78647	2.83528	0.0384258	0.103505	-4.0738
TMPRSS13	2.39631	-0.103307	6.06634	0.00206598	0.0114159	-1.02613
OTOP1	2.39558	-5.20142	4.25403	0.00893453	0.0323538	-2.43209
RPS2P28	2.39558	-5.20142	4.25403	0.00893453	0.0323538	-2.43209
RPL5P6	2.39558	-5.20142	4.25403	0.00893453	0.0323538	-2.43209
RP11-433O3,1	2.39558	-5.20142	4.25403	0.00893453	0.0323538	-2.43209
TGM7	2.39558	-5.20142	4.25403	0.00893453	0.0323538	-2.43209
GSC2	2.39558	-5.20142	4.25403	0.00893453	0.0323538	-2.43209
BCRP8	2.39558	-5.20142	4.25403	0.00893453	0.0323538	-2.43209
PRTN3	2.39471	-1.51584	9.62828	0.000263741	0.00306546	1.28119
KIAA0408	2.39401	1.98635	3.86229	0.0129578	0.0430348	-3.29466
MAP4K1	2.3934	1.98324	13.4232	5.6718e-05	0.00130972	2.79592
RPL31P2	2.39004	-5.20142	3.70439	0.0151503	0.0488392	-3.01581
NKX2-4	2.39004	-5.20142	3.70439	0.0151503	0.0488392	-3.01581
SSX1	2.39004	-5.20142	3.70439	0.0151503	0.0488392	-3.01581
PTMAP8	2.39004	-5.20142	3.70439	0.0151503	0.0488392	-3.01581
PNKDP1	2.39004	-5.20142	3.70439	0.0151503	0.0488392	-3.01581
PEBP1P2	2.39004	-5.20142	3.70439	0.0151503	0.0488392	-3.01581
NTSR2	2.39004	-5.20142	3.70439	0.0151503	0.0488392	-3.01581
FAM167B	2.38731	0.522277	10.7641	0.000158033	0.00227125	1.76316
PCK2	2.38639	5.67147	24.049	3.63857e-06	0.00044512	5.52793
RAB39B	2.38591	2.87385	12.5664	7.713e-05	0.00150078	2.42478
MX2	2.3814	2.25424	13.1299	6.28755e-05	0.00136445	2.67889
ALOX5	2.38063	0.562266	9.67205	0.000258326	0.00302862	1.23691
THBS2	2.38015	3.14342	9.48501	0.000282446	0.00317982	0.951618
ALOX15B	2.37982	-2.08038	5.40826	0.00336678	0.0161041	-1.4462
ATXN3	2.37861	7.55989	16.7769	1.99394e-05	0.000778407	3.59225
TEX13C	2.37709	-1.89881	7.13237	0.00101901	0.00700641	-0.140225
VN1R51P	2.37674	-1.21283	9.48138	0.00028294	0.00318232	1.20165
ECE2	2.37557	2.63106	13.8888	4.83677e-05	0.00119858	2.9397
STAB2	2.3754	-1.57659	7.80105	0.000683885	0.0054252	0.278378
POU3F1	2.37459	3.71234	12.572	7.69712e-05	0.00150064	2.34651
GFY	2.37127	0.222705	3.97153	0.0116552	0.0395851	-3.01252
KANK3	2.37048	1.12003	12.2068	8.82783e-05	0.00160513	2.35723
GSTM3P1	2.37046	-1.16225	8.94862	0.000368222	0.0037447	0.923684
BNIPL	2.3701	1.19554	7.644	0.000748978	0.00574875	0.0272924
ADRA2C	2.36895	2.88745	10.4557	0.000180674	0.00246564	1.48459
STXBP5L	2.36765	1.32104	7.31142	0.000912999	0.00656309	-0.204485
TPO	2.3674	-0.26709	7.85084	0.000664677	0.00533771	0.247709
CCDC110	2.36699	0.962407	5.90791	0.00231451	0.0122534	-1.23318
DEPTOR	2.36582	0.318775	9.04672	0.000350417	0.00362478	0.917542
LINGO3	2.36441	-1.15713	6.52357	0.00150794	0.00918041	-0.605847
CAP2P1	2.36388	-4.4272	3.18208	0.0261246	0.0752414	-3.63361
FOXL2NB	2.36183	0.451477	10.3018	0.000193431	0.00258347	1.55128
RNF175	2.35994	1.75445	12.4877	7.94193e-05	0.00152761	2.45053
NELL2	2.35464	4.96541	4.76773	0.00566837	0.0228538	-2.80758
SBK3	2.35346	-1.06946	9.69398	0.000255662	0.00301305	1.30365
OLFM1	2.35162	3.52653	4.27331	0.00877757	0.0319133	-3.07656
PCDH11Y	2.35137	0.690417	7.42376	0.000853192	0.00625323	-0.0860081
SETP4	2.34978	-4.43669	2.80762	0.0396593	0.106307	-4.08978
COL4A4	2.34966	0.0164074	7.94934	0.000628545	0.00514846	0.293634
DSCR8	2.34935	-4.4272	4.57239	0.00671127	0.0258428	-2.13102
VSIG10	2.34863	4.89741	21.6577	5.97491e-06	0.000495397	5.03152
ACRBP	2.3478	0.997722	8.5208	0.000459769	0.00425791	0.584263
APOBEC3B	2.34548	3.06415	14.4573	4.00907e-05	0.00109239	3.11569
GJB3	2.34035	-2.42182	7.92625	0.000636799	0.00518952	0.382372
ADM2	2.33912	3.48202	14.7613	3.63685e-05	0.00104535	3.19153
HSD17B6	2.33858	0.646832	8.51216	0.000461883	0.00426812	0.598659
NT5DC4	2.33728	-5.22918	7.2561	0.000944279	0.00669642	0.00587654
HIST1H3A	2.33728	-5.22918	7.2561	0.000944279	0.00669642	0.00587654
POM121L2	2.33728	-5.22918	7.2561	0.000944279	0.00669642	0.00587654
RP11-1E1,2	2.33728	-5.22918	7.2561	0.000944279	0.00669642	0.00587654
RP11-378J18,6	2.33728	-5.22918	7.2561	0.000944279	0.00669642	0.00587654
RPL12P27	2.33728	-5.22918	7.2561	0.000944279	0.00669642	0.00587654
MAJIN	2.33728	-5.22918	7.2561	0.000944279	0.00669642	0.00587654
MAGEB1	2.33728	-5.22918	7.2561	0.000944279	0.00669642	0.00587654
LILRA3	2.33728	-5.22918	7.2561	0.000944279	0.00669642	0.00587654
HNRNPA1P71	2.33728	-5.22918	7.2561	0.000944279	0.00669642	0.00587654
GPRC5D	2.33728	-5.22918	7.2561	0.000944279	0.00669642	0.00587654
MBD3L1	2.33728	-5.22918	7.2561	0.000944279	0.00669642	0.00587654
GPR6	2.33728	-5.22918	7.2561	0.000944279	0.00669642	0.00587654
CD3D	2.33728	-5.22918	7.2561	0.000944279	0.00669642	0.00587654
AP000351,3	2.33728	-5.22918	7.2561	0.000944279	0.00669642	0.00587654
AC138647,1	2.33728	-5.22918	7.2561	0.000944279	0.00669642	0.00587654
AC007272,3	2.33728	-5.22918	7.2561	0.000944279	0.00669642	0.00587654
OR5H8	2.33728	-5.22918	7.2561	0.000944279	0.00669642	0.00587654
KCNK7	2.33707	-1.42774	8.16792	0.000556419	0.00477988	0.494063
BNIP3	2.33209	6.7203	11.1632	0.000133582	0.00204907	1.43119
C10orf142	2.33078	-1.51873	6.33086	0.00171802	0.0100315	-0.729661
TCF24	2.33008	-0.729639	3.99917	0.0113502	0.0387781	-2.90186
C16orf89	2.32967	-0.750052	6.88456	0.00119103	0.00780245	-0.368039
FBP1	2.32842	1.13592	8.4193	0.000485351	0.00439661	0.516068
NPW	2.32607	0.998585	11.7229	0.000106511	0.00179495	2.16435
MC5R	2.32548	-4.43669	3.12848	0.0276952	0.0788562	-3.69747
TERF1P5	2.32023	-2.10914	4.78416	0.00558965	0.0226192	-2.00971
TERF1	2.32009	8.02284	20.2227	8.2626e-06	0.000560997	4.57162
HIST1H1E	2.31915	-1.92786	6.94454	0.0011464	0.00760043	-0.267036
ZBTB32	2.31857	-1.70627	5.12604	0.00421033	0.018859	-1.71665
PCSK2	2.31718	-0.0338687	9.86908	0.000235542	0.00286702	1.35893
KCNH6	2.31586	0.312008	6.36304	0.00168063	0.00986867	-0.822851
RASIP1	2.31566	1.76669	11.0731	0.000138677	0.00209192	1.8558
MYO1E	2.31101	5.45115	20.7646	7.29186e-06	0.000526764	4.79757
STAB1	2.30896	0.420947	8.64055	0.000431635	0.00410173	0.685003
ADRA2A	2.30777	2.1712	3.55068	0.0177057	0.0551097	-3.67043
BRSK2	2.30661	3.3498	12.8789	6.87958e-05	0.00142417	2.50875
TPH2	2.30591	2.14707	9.16309	0.000330616	0.00348783	0.876106
TLCD1	2.30583	2.38495	7.93171	0.000634837	0.00517953	0.118766
ARL4AP2	2.30479	-2.68228	4.4128	0.00773297	0.0289211	-2.33898
THNSL2	2.3035	1.38984	9.85889	0.00023666	0.00287665	1.29387
PSCA	2.30049	-4.07994	3.31202	0.0227206	0.0671273	-3.48911
FBXO2	2.29578	4.22204	18.4627	1.27003e-05	0.000649538	4.26703
RARRES2	2.29437	5.52701	19.0359	1.09944e-05	0.000615933	4.34777
TUBB7P	2.29333	-2.68576	8.06808	0.000588063	0.00496402	0.472302
ZNF92P3	2.29321	-1.95566	3.93721	0.0120474	0.040659	-2.87882
GLIPR1L1	2.2922	-2.12913	4.13217	0.0100059	0.0351709	-2.65955
PCOLCE2	2.28861	2.16474	7.66119	0.0007415	0.00570377	-0.0365057
BEND4	2.28809	4.51254	5.49031	0.00316013	0.0153511	-2.06032
HTR1F	2.28717	-2.00986	4.64604	0.0062936	0.0247203	-2.14857
OFCC1	2.28621	-2.51332	3.8211	0.0134922	0.0444127	-2.96807
IGSF8	2.28279	5.35168	17.53	1.62157e-05	0.000721243	3.92971
RP11-325O24,5	2.28251	-2.72582	4.05654	0.0107461	0.0372123	-2.70384
RAD51AP2	2.28005	-2.68927	4.48327	0.00726083	0.0275441	-2.2685
LAD1	2.27985	3.34005	7.67217	0.000736774	0.00568355	-0.174529
SETP8	2.27885	-3.84672	2.702	0.0447936	0.117697	-4.23858
ALOX12B	2.27624	-0.381198	6.33684	0.001711	0.0100037	-0.794998
CDT1	2.27616	5.65053	21.7751	5.824e-06	0.00049369	5.03085
RNASE1	2.27521	-1.09693	4.01053	0.0112275	0.0384336	-2.86068
GPHA2	2.2742	-2.38016	4.07619	0.0105479	0.0366881	-2.70155
MCOLN2	2.27225	0.820698	10.9302	0.000147251	0.00217781	1.82846
LRRN1	2.27089	6.86999	15.3733	3.00605e-05	0.000950342	3.15128
PSAT1	2.26654	7.48304	23.2588	4.26263e-06	0.000454852	5.31595
CLDN5	2.26649	-1.68417	8.51241	0.000461822	0.00426812	0.700411
KCNH8	2.2664	1.64888	12.0679	9.30986e-05	0.00165604	2.28643
MKX	2.26467	-1.46339	8.46159	0.000474491	0.00433165	0.665055
HPN	2.26379	3.96256	9.76408	0.000247369	0.00295584	0.989689
BTBD11	2.26256	2.54297	5.05238	0.00447005	0.0197155	-2.14094
CGREF1	2.25758	1.45124	7.54654	0.0007931	0.00597164	-0.0549125
PYY	2.25632	-1.4936	8.67921	0.000422996	0.00405152	0.787655
KLC3	2.25572	1.38028	7.89947	0.000646537	0.00524825	0.180005
PPM1J	2.25525	4.08075	16.6	2.0959e-05	0.000792928	3.74052
RP11-343C2,9	2.25384	-1.19188	8.5861	0.000444163	0.00416151	0.725786
CRACR2B	2.25025	3.22555	6.02341	0.00213005	0.0115839	-1.38524
AKR1C3	2.24858	-0.261914	6.36943	0.00167332	0.00984266	-0.778153
MYEOV	2.24842	-1.48264	5.06634	0.00441941	0.0195444	-1.78455
SYNGR3	2.2466	2.73962	5.12936	0.00419903	0.0188247	-2.09582
GPM6B	2.24638	6.37618	13.1304	6.28646e-05	0.00136445	2.32711
RAB20	2.24615	2.64707	8.34672	0.000504693	0.00451272	0.351771
SLC37A2	2.2455	2.39074	13.155	6.23177e-05	0.00135804	2.68258
MTFP1	2.2429	4.32729	14.3813	4.10927e-05	0.00110452	2.98033
CA4	2.24075	-1.50439	5.41993	0.00333643	0.0159967	-1.46853
RHBDF2	2.24074	3.45173	14.2928	4.22973e-05	0.00111862	3.03071
RPS20P35	2.23999	-4.48831	2.6229	0.0491241	0.126881	-4.32025
CHST6	2.23934	3.91196	14.8368	3.55092e-05	0.0010329	3.18147
RPL5P9	2.23658	-3.32957	4.9255	0.00496315	0.0210158	-1.82396
MUC2	2.23658	-3.32957	4.9255	0.00496315	0.0210158	-1.82396
RP11-41L14,1	2.23531	-3.69583	7.27925	0.000931036	0.00665544	0.00396975
PHLDA2	2.23425	1.13985	10.1054	0.000211312	0.00270575	1.4291
DDX60	2.23266	2.36153	9.01058	0.000356852	0.00365936	0.772497
SLC2A14	2.23019	2.66473	5.25948	0.00378367	0.0174333	-1.96513
NDUFAF7	2.22986	5.55956	21.0194	6.88312e-06	0.000517159	4.85505
MAPK13	2.22968	3.51497	11.2799	0.000127309	0.00199118	1.80585
C2orf61	2.22882	0.489922	7.98803	0.000615	0.00508128	0.290923
ACVR1C	2.22743	0.618666	5.36582	0.00347992	0.0164401	-1.67096
C10orf105	2.22685	0.71394	3.55741	0.0175838	0.0548723	-3.51983
NCAPG2	2.22631	6.59427	19.0418	1.09781e-05	0.000615933	4.30145
SNRPN	2.22603	8.56293	21.0264	6.87239e-06	0.000517159	4.762
GRAMD2	2.22591	0.407502	9.26805	0.000313898	0.00337745	1.03291
TMEM74	2.22256	0.784671	9.40276	0.000293903	0.00325525	1.08708
ST13P6	2.22117	-4.49958	3.17397	0.0263556	0.075737	-3.64146
CFL1P5	2.21961	-4.49958	3.10076	0.0285494	0.0808116	-3.72921
SUMO1P4	2.21961	-4.49958	3.10076	0.0285494	0.0808116	-3.72921
ANK1	2.21695	3.35309	3.95373	0.0118568	0.0401316	-3.39129
RP11-685B14,3	2.21356	-5.29206	4.69552	0.00603008	0.0239127	-1.9966
YTHDF2P1	2.21356	-5.29206	4.69552	0.00603008	0.0239127	-1.9966
RP11-392O18,2	2.21356	-5.29206	4.69552	0.00603008	0.0239127	-1.9966
XXbac-BPG181B23,6	2.21356	-5.29206	4.69552	0.00603008	0.0239127	-1.9966
RP11-792A8,3	2.21356	-5.29206	4.69552	0.00603008	0.0239127	-1.9966
AC073869,2	2.21356	-5.29206	4.69552	0.00603008	0.0239127	-1.9966
SNRPCP6	2.21356	-5.29206	4.69552	0.00603008	0.0239127	-1.9966
GLDCP1	2.21356	-5.29206	4.69552	0.00603008	0.0239127	-1.9966
RPL5P31	2.21356	-5.29206	4.69552	0.00603008	0.0239127	-1.9966
BPIFB4	2.21356	-5.29206	4.69552	0.00603008	0.0239127	-1.9966
SLC35G3	2.21356	-5.29206	4.69552	0.00603008	0.0239127	-1.9966
PPBP	2.21356	-5.29206	4.69552	0.00603008	0.0239127	-1.9966
SUMO2P19	2.21356	-5.29206	4.69552	0.00603008	0.0239127	-1.9966
RP1-140J1,4	2.21356	-5.29206	4.69552	0.00603008	0.0239127	-1.9966
SDCBP2P1	2.21356	-5.29206	4.69552	0.00603008	0.0239127	-1.9966
RPL30P11	2.21356	-5.29206	4.69552	0.00603008	0.0239127	-1.9966
SOX14	2.21356	-5.29206	4.69552	0.00603008	0.0239127	-1.9966
MAST1	2.21174	3.09032	12.6676	7.43054e-05	0.00147921	2.4479
CTNNAP1	2.20939	-5.29206	4.0425	0.0108904	0.0375313	-2.64931
SEPHS1P1	2.20939	-5.29206	4.0425	0.0108904	0.0375313	-2.64931
RPSAP28	2.20939	-5.29206	4.0425	0.0108904	0.0375313	-2.64931
CBX5P1	2.20939	-5.29206	4.0425	0.0108904	0.0375313	-2.64931
GLOD5	2.20939	-5.29206	4.0425	0.0108904	0.0375313	-2.64931
PTGES3P3	2.20939	-5.29206	4.0425	0.0108904	0.0375313	-2.64931
RLIMP1	2.20939	-5.29206	4.0425	0.0108904	0.0375313	-2.64931
RP11-694O4,1	2.20939	-5.29206	4.0425	0.0108904	0.0375313	-2.64931
TERF1P1	2.20939	-5.29206	4.0425	0.0108904	0.0375313	-2.64931
LL0XNC01-131B10,2	2.20939	-5.29206	4.0425	0.0108904	0.0375313	-2.64931
RP11-640N20,9	2.20939	-5.29206	4.0425	0.0108904	0.0375313	-2.64931
RP11-599B13,9	2.20939	-5.29206	4.0425	0.0108904	0.0375313	-2.64931
RP11-108F13,2	2.20939	-5.29206	4.0425	0.0108904	0.0375313	-2.64931
FGL1	2.20939	-5.29206	4.0425	0.0108904	0.0375313	-2.64931
AC097713,5	2.20939	-5.29206	4.0425	0.0108904	0.0375313	-2.64931
OR5H6	2.20939	-5.29206	4.0425	0.0108904	0.0375313	-2.64931
RPS3AP25	2.20912	-2.7647	3.58725	0.0170553	0.0535312	-3.21613
LPCAT1	2.20869	7.4115	19.5716	9.64416e-06	0.000583025	4.41774
ALDOC	2.20863	5.48565	8.75957	0.000405694	0.00394912	0.221617
DSCC1	2.20808	4.71403	16.1406	2.39149e-05	0.000837686	3.54628
NPM1P25	2.20618	-3.71093	6.42165	0.00161498	0.00960896	-0.584978
ABCB6	2.20615	4.3119	12.1255	9.10606e-05	0.0016363	2.08625
CPSF1P1	2.20584	1.0246	9.09897	0.000341355	0.00355878	0.911412
ACOT4	2.20471	-0.36764	8.60202	0.000440457	0.00414339	0.70138
TFF2	2.20406	-4.49958	4.4743	0.00731902	0.0277022	-2.22535
DLGAP3	2.20384	2.17342	12.3154	8.47191e-05	0.00157371	2.3658
GOLGA8UP	2.20379	-2.30342	5.25957	0.00378341	0.0174333	-1.56279
CHD5	2.20369	0.559663	9.59786	0.000267585	0.00309512	1.19899
RP3-435K13,1	2.20289	-3.71093	5.55417	0.00300965	0.0148452	-1.26281
SCDP1	2.2025	-4.49958	4.27578	0.00875767	0.0318508	-2.42397
GAPDHP61	2.2025	-4.49958	4.27578	0.00875767	0.0318508	-2.42397
CPLX3	2.20195	-1.8676	5.67738	0.00274257	0.0138854	-1.22996
RP11-45M22,4	2.19663	-2.05319	4.37444	0.00800505	0.0296647	-2.41496
FAM20C	2.1959	3.37385	13.689	5.17567e-05	0.00124876	2.81799
SCN1A	2.19576	-1.0134	6.33083	0.00171806	0.0100315	-0.759134
WDR72	2.1943	2.33054	10.6877	0.000163309	0.00232044	1.64479
ARHGEF15	2.19291	0.380721	6.12561	0.00198123	0.0110894	-1.01364
USH1G	2.19227	0.540042	10.7022	0.000162291	0.00231063	1.73451
CHST7	2.19056	2.66678	7.85661	0.000662494	0.00533055	0.0394274
ZNF724P	2.18932	3.00252	12.9605	6.67996e-05	0.00140475	2.57109
ENPP1	2.18738	4.66897	17.9525	1.44945e-05	0.000691493	4.09807
SLCO5A1	2.18665	1.05304	8.16483	0.000557368	0.00477988	0.367094
INSL3	2.18529	-1.14316	4.46583	0.0073745	0.0278404	-2.3841
EMBP1	2.18442	1.15556	8.84286	0.000388645	0.00385777	0.761265
EVPL	2.18427	-1.8676	7.60513	0.000766216	0.00583593	0.166532
NCR1	2.17362	-1.14484	4.85863	0.00524867	0.021844	-2.00119
PGK1	2.17311	9.85411	9.29599	0.000309621	0.00335495	0.303576
SYCE3	2.16988	-2.14444	7.36353	0.000884652	0.00641824	0.0222531
HENMT1	2.16935	2.08287	11.9606	9.70397e-05	0.00170035	2.22478
CD70	2.16775	-1.10966	3.6734	0.0156293	0.0500768	-3.23106
HAPLN3	2.16706	5.57436	4.62786	0.00639379	0.0250061	-3.0209
CARD11	2.1646	4.53164	15.7193	2.70784e-05	0.000890706	3.4242
SLC6A6	2.16379	6.57347	18.628	1.21774e-05	0.000643339	4.18663
MB21D1	2.1607	0.101887	9.93904	0.000228038	0.00280573	1.38855
CHEK2	2.15917	4.97344	10.7293	0.00016041	0.00229125	1.35821
BCL2L14	2.15706	-0.6778	8.31807	0.00051258	0.00455986	0.551501
SLC2A3	2.15662	8.78294	4.16062	0.009743	0.0346442	-3.71257
ANKRD37	2.15651	1.85133	4.0284	0.0110376	0.0379236	-3.09745
LRRC38	2.15575	-3.36969	4.71818	0.00591373	0.0236182	-2.01704
EMX1	2.15529	2.25744	5.86755	0.00238338	0.0125191	-1.3823
RP5-875O13,6	2.15527	-4.15232	3.04598	0.0303263	0.0849138	-3.80451
SLITRK1	2.15397	0.460131	2.833	0.0385261	0.103743	-4.37347
MSH2	2.15263	7.55566	22.8496	4.63649e-06	0.000470838	5.22271
CRYBA4	2.15141	-1.80569	3.32423	0.0224277	0.0664175	-3.58194
CHODL	2.15132	0.136316	9.35743	0.000300456	0.00329623	1.09205
TTC22	2.15018	-0.47131	7.04591	0.00107543	0.0072723	-0.271585
IZUMO2	2.14935	-0.933266	8.16697	0.000556711	0.00477988	0.473369
DNAJA1P3	2.14903	-2.93964	4.46794	0.00736064	0.027809	-2.27405
TCF7L1	2.14339	6.39787	23.1656	4.34447e-06	0.000458354	5.32173
CLDN19	2.14331	3.15957	10.7053	0.000162075	0.00230942	1.57665
ESPNP	2.14291	-0.410801	6.8856	0.00119024	0.00780019	-0.387946
CGN	2.14277	5.07627	14.017	4.63341e-05	0.0011739	2.77299
SLC43A3	2.14258	3.23885	12.7418	7.2312e-05	0.00146528	2.46442
CD3EAP	2.14035	4.24687	11.0776	0.000138416	0.00209066	1.61683
LEFTY1	2.13962	0.658605	10.6342	0.000167127	0.00235301	1.69952
RASGRP2	2.13619	3.65356	15.3617	3.01668e-05	0.000951672	3.37996
ZNF695	2.13516	3.02597	10.6746	0.000164232	0.00232779	1.57666
NPY5R	2.13311	-0.262689	5.45775	0.0032403	0.0156523	-1.5223
MOCOS	2.1309	3.72458	15.5953	2.81041e-05	0.000913165	3.45089
SOCS1	2.12845	2.57446	8.03916	0.000597627	0.0050129	0.167507
PDZD4	2.12837	6.49358	17.9004	1.46942e-05	0.000695742	3.97956
PLA2G2A	2.12836	0.994662	5.96806	0.00221618	0.0118937	-1.18624
SLC6A8	2.12767	6.55121	16.7085	2.03259e-05	0.000783638	3.61124
HMGB3P32	2.12475	-4.54856	2.7722	0.041304	0.109963	-4.13104
TSLP	2.12371	-1.54047	3.58518	0.0170914	0.0536254	-3.29754
RP11-119H12,4	2.11987	-4.54856	2.61215	0.0497478	0.128257	-4.3323
MAGEB2	2.11987	-4.54856	2.61215	0.0497478	0.128257	-4.3323
SALL4	2.11645	6.79562	18.5674	1.2366e-05	0.000644753	4.16091
BUB1	2.11611	6.87526	17.3488	1.70288e-05	0.000725974	3.79778
OVOL3	2.11538	-3.75608	6.57227	0.00145979	0.00896568	-0.475279
GAPDHP44	2.11306	-3.75608	5.82522	0.00245825	0.0128035	-1.04037
RP5-862P8,2	2.11104	4.61221	17.4798	1.64362e-05	0.000725712	3.96543
C1QL3	2.10869	1.10841	8.42623	0.000483552	0.00438708	0.521838
TMC5	2.10796	-0.123562	6.4024	0.0016362	0.00969178	-0.762434
RP11-302I18,1	2.10784	-4.54856	3.61294	0.016615	0.0524436	-3.13174
RP11-286H14,4	2.10784	-4.54856	3.61294	0.016615	0.0524436	-3.13174
NPIPA2	2.10549	1.68122	5.61859	0.00286633	0.014337	-1.53683
GRIK3	2.10467	0.667107	10.0193	0.000219781	0.00275971	1.40663
TUBB2A	2.10445	6.52257	7.26558	0.000938833	0.00669305	-0.848546
ANKRD19P	2.10424	-0.706599	8.8801	0.000381302	0.00382148	0.870771
ZNF860	2.10312	0.437201	5.58968	0.00292963	0.0145626	-1.46126
NLGN1	2.10306	3.56553	4.67414	0.0061423	0.0242784	-2.67117
IMPA1P1	2.10296	-4.54856	3.27817	0.023556	0.06919	-3.5168
TAC4	2.10296	-4.54856	3.27817	0.023556	0.06919	-3.5168
DBX1	2.10296	-4.54856	3.27817	0.023556	0.06919	-3.5168
ERVFRD-1	2.0965	-0.893094	8.51819	0.000460408	0.00426056	0.676135
CD1D	2.09322	-0.309874	8.8055	0.000396184	0.00389747	0.813216
LTBR	2.09142	2.30113	10.4759	0.000179082	0.00245257	1.54537
NRADDP	2.09092	-2.78474	5.09302	0.00432451	0.0192384	-1.68863
KISS1	2.0896	-2.82485	3.32909	0.0223122	0.0661493	-3.51133
CYCSP45	2.08781	-2.78821	7.58899	0.000773513	0.00586317	0.185278
NOTO	2.08609	-1.56495	5.08871	0.00433965	0.0192884	-1.7589
ABCC3	2.08598	-1.10798	7.03247	0.00108453	0.00731561	-0.244923
FAM72D	2.08585	3.16744	10.9114	0.000148424	0.00218521	1.67435
CSMD2	2.08541	3.43141	6.6763	0.00136292	0.00855714	-0.900897
GUCY2C	2.0836	1.0131	3.03162	0.0308126	0.0860701	-4.17568
EIF4EBP3	2.08299	0.995996	5.17473	0.00404837	0.0183293	-1.87343
RYR1	2.08236	3.8103	6.6497	0.00138693	0.00864545	-0.984186
RP11-544M22,13	2.08175	2.94334	5.13292	0.00418697	0.0187854	-2.12286
SPACA4	2.07949	-3.0363	6.30471	0.00174914	0.0101662	-0.685838
SAPCD2	2.07785	4.71517	11.8419	0.000101635	0.00174277	1.91357
CNGA1	2.07782	0.132476	6.9154	0.00116783	0.00769917	-0.401544
EGR3	2.07648	2.24455	2.81492	0.0393295	0.105528	-4.57486
ARHGAP8	2.07629	3.69655	5.70985	0.00267692	0.0136413	-1.73015
GSTT2B	2.07625	0.00218577	8.89401	0.000378602	0.0038085	0.848263
ADD2	2.0749	6.84666	19.5688	9.65078e-06	0.000583025	4.43571
ICOSLG	2.07432	2.81629	13.2112	6.10921e-05	0.00134826	2.68076
MX1	2.073	2.27533	11.4373	0.000119402	0.0019125	1.99071
WBSCR27	2.07275	1.79936	10.192	0.000203197	0.00265662	1.43861
GPR3	2.0713	2.08416	6.57527	0.00145688	0.00895629	-0.799436
LEMD1	2.06901	1.09089	3.63454	0.0162548	0.0515559	-3.46446
FMNL1	2.06822	2.84228	13.1359	6.27421e-05	0.00136392	2.65038
NPAS1	2.06798	3.20371	11.0747	0.000138585	0.00209142	1.74705
PLEKHG4	2.06793	3.53678	15.0098	3.36312e-05	0.00101075	3.27168
KLK4	2.06749	-0.973272	7.4037	0.00086352	0.00631432	-0.00200526
ZNF165	2.06721	1.71977	7.2972	0.000920922	0.00660522	-0.244333
UNG	2.06573	6.68109	12.6649	7.43792e-05	0.00147921	2.11547
RABGAP1L	2.06426	6.11578	18.9782	1.11528e-05	0.000621315	4.30345
SUPT20HL2	2.06418	-2.55919	6.56234	0.00146945	0.0090046	-0.510094
SYT13	2.06262	3.90164	5.70089	0.00269485	0.013697	-1.77347
NPM1P34	2.06211	-3.78331	5.21723	0.00391299	0.0178771	-1.54972
PPL	2.06193	5.26428	7.81111	0.000679952	0.00540739	-0.360661
TDRKH	2.06128	3.92692	6.8384	0.00122678	0.00796708	-0.860739
HPCA	2.06102	-0.127801	7.77297	0.000695013	0.00548116	0.190918
RP11-10O17,1	2.0573	4.20977	16.1807	2.36378e-05	0.000835456	3.60027
VWA5B2	2.05606	-0.0975645	5.76394	0.00257165	0.013235	-1.27351
NPM2	2.05601	-0.875912	5.48587	0.00317092	0.0153929	-1.45332
FAM26F	2.05427	-0.694273	4.60574	0.00651822	0.0253635	-2.27882
BUB1B	2.05418	6.70356	18.734	1.18559e-05	0.000631086	4.21149
COL20A1	2.05375	-1.10027	3.15189	0.0269965	0.0772162	-3.84168
ZNF114	2.0533	2.5663	10.5738	0.000171569	0.00238679	1.57214
LDHC	2.04966	-0.567061	7.5889	0.00077355	0.00586317	0.0974785
AR	2.04796	3.08576	13.4979	5.52687e-05	0.00129234	2.76994
KRT7	2.04779	2.90266	5.07575	0.00438565	0.0194465	-2.17017
RPRML	2.04647	-1.16075	3.65212	0.0159683	0.0509637	-3.25108
PMM2	2.04636	6.01073	16.9328	1.90899e-05	0.000766341	3.70858
UGP2	2.04475	8.67903	10.5507	0.000173308	0.00239962	1.03347
PDILT	2.04389	-3.42632	4.32473	0.00837435	0.0307391	-2.40163
NKAIN1	2.04362	4.68356	14.2967	4.2243e-05	0.00111838	2.91442
UNC93B1	2.04313	3.354	10.1088	0.000210992	0.00270501	1.2555
RMI2	2.04242	5.30109	14.5169	3.93258e-05	0.00108453	2.93961
AUNIP	2.04208	3.05467	10.2203	0.000200621	0.00264252	1.34896
SPI1	2.03948	-2.57325	6.20227	0.00187767	0.0106581	-0.77688
H2BFWT	2.03888	-4.59022	2.91945	0.034929	0.0955909	-3.94755
RPL15P18	2.03888	-4.59022	2.91945	0.034929	0.0955909	-3.94755
FBXO39	2.03888	-4.59022	2.91945	0.034929	0.0955909	-3.94755
RP11-702H23,2	2.03888	-4.59022	2.91945	0.034929	0.0955909	-3.94755
CTD-3088G3,4	2.03888	-4.59022	2.91945	0.034929	0.0955909	-3.94755
FAM163B	2.03871	0.132328	8.06462	0.000589198	0.00496702	0.358439
KCNJ11	2.03847	1.84218	5.24608	0.00382415	0.0175646	-1.88252
ATP1A2	2.03722	5.34027	16.827	1.96613e-05	0.0007775	3.71642
AIF1	2.03567	1.22076	4.6497	0.00627366	0.0246649	-2.39274
C6orf223	2.03489	0.229252	9.45162	0.000287032	0.00320685	1.13736
KLK7	2.03333	0.451086	7.14132	0.00101337	0.00698262	-0.263397
JADE1	2.03248	6.90009	20.1324	8.4393e-06	0.000565611	4.58276
FAM72A	2.03172	3.74457	10.0166	0.000220053	0.00275978	1.15481
OTX2	2.02984	4.99308	6.04555	0.00209672	0.0115318	-1.64884
TUBB8	2.02964	0.156298	6.14913	0.00194875	0.0109572	-0.978806
FAM155A	2.02916	2.46502	10.3687	0.00018776	0.00253497	1.48057
TULP2	2.02858	-0.610068	6.4729	0.00156006	0.00939878	-0.676615
VCX3A	2.02833	-1.79821	2.90975	0.0353133	0.0964628	-4.08416
PRMT8	2.02761	-0.153842	6.00497	0.0021583	0.0116737	-1.07177
MAP3K5	2.02736	1.19721	10.3253	0.000191413	0.00256367	1.53353
BOLL	2.02707	-2.399	5.31966	0.00360809	0.0169136	-1.50477
HIST1H4D	2.02215	-4.59022	4.12196	0.0101023	0.0354284	-2.58015
RP11-615I2,3	2.02215	-4.59022	4.12196	0.0101023	0.0354284	-2.58015
VWA2	2.02203	-0.470731	6.51805	0.00151352	0.00920493	-0.651876
CLDN23	2.0217	0.665367	4.3581	0.00812428	0.0299885	-2.64035
TRIM14	2.02101	3.39671	11.6846	0.000108135	0.00180506	2.00265
CADM2	2.01881	2.97932	7.99827	0.000611473	0.00507314	0.0917734
NOD2	2.01783	-1.42342	4.76954	0.00565966	0.0228265	-2.066
CTD-3088G3,8	2.01767	2.25574	9.21576	0.000322097	0.00342591	0.896555
ATP2C2	2.01597	0.589738	7.45281	0.000838499	0.0061897	-0.0602197
PHYHIP	2.01553	1.98591	10.8425	0.000152829	0.00222812	1.73913
CA9	2.01547	-0.787283	6.57331	0.00145878	0.00896171	-0.590786
SALL2	2.0152	7.73375	21.0923	6.77141e-06	0.000516637	4.80154
NUDT1	2.01461	4.34466	15.4818	2.90847e-05	0.000933244	3.36168
CER1	2.01288	-2.65283	3.68966	0.0153758	0.0494309	-3.10606
ABI3	2.01218	0.0264335	7.78379	0.0006907	0.00545577	0.189071
HMGA1	2.01202	10.0623	18.0685	1.40609e-05	0.000683166	3.91111
RP11-564A8,4	2.0114	-4.22469	2.89361	0.0359632	0.0980102	-3.98891
TMEM196	2.0114	-4.22469	2.89361	0.0359632	0.0980102	-3.98891
FAM72B	2.01101	3.75677	12.8785	6.88052e-05	0.00142417	2.46658
IL9RP3	2.01098	-1.53426	3.85338	0.0130712	0.0432858	-2.99798
PAPLN	2.0105	3.26128	5.95043	0.00224448	0.0120046	-1.45171
ZBED6CL	2.01034	-3.80769	6.04681	0.00209484	0.0115233	-0.865046
RP11-364B14,3	2.00922	-1.08572	8.0739	0.00058616	0.00495207	0.424301
LPO	2.00662	-1.00985	7.81263	0.000679359	0.00540511	0.261222
XKRX	2.00648	-0.551527	6.66327	0.00137462	0.00859878	-0.53934
PTPN6	2.00616	3.01332	10.557	0.000172831	0.00239678	1.52093
SCRT2	2.00602	-2.17628	3.54368	0.0178334	0.0554352	-3.30129
NDUFC2-KCTD14	2.00566	1.60262	4.38634	0.00791943	0.0294124	-2.69364
C1orf167	2.00559	0.577229	7.5964	0.00077015	0.0058528	0.0355222
DCPS	2.00484	3.71395	12.5535	7.75008e-05	0.00150467	2.33868
LDHA	2.00431	9.67671	7.14019	0.00101408	0.0069848	-1.09321
SPTBN4	2.00428	1.41386	6.24727	0.00181987	0.0104206	-0.994642
FABP7	2.00373	0.547554	5.49127	0.00315781	0.0153419	-1.55494
CKS2	2.00341	5.61294	13.9974	4.66377e-05	0.00117723	2.72084
RENBP	2.00074	2.40828	8.97886	0.000362619	0.00370054	0.750214
MST1R	1.99849	1.33692	9.60481	0.000266701	0.00308729	1.16584
TDRD1	1.99832	-2.15168	3.74784	0.0145069	0.0472146	-3.07299
RP11-426L16,10	1.99649	-1.08202	7.13555	0.001017	0.00699531	-0.175691
TICRR	1.99642	5.35654	17.5511	1.61238e-05	0.000719203	3.93569
HLA-DQB1	1.99553	4.31083	15.1889	3.18112e-05	0.000983276	3.26588
SNX10	1.99552	3.50041	11.1612	0.000133694	0.00204907	1.75257
SLC1A1	1.99497	3.17856	12.9722	6.65192e-05	0.00140024	2.56122
CDH9	1.99351	-1.19197	4.66533	0.00618928	0.0244094	-2.18328
MADCAM1	1.99213	0.595338	8.1516	0.00056145	0.0048032	0.385821
DGCR5	1.9904	2.03339	8.1996	0.000546807	0.00475094	0.320005
HCLS1	1.98753	-0.270233	6.1241	0.00198333	0.0110939	-0.968385
CXCL6	1.98751	1.59744	8.61173	0.000438215	0.00413515	0.600846
RP11-554D14,2	1.98487	-1.04438	4.37314	0.00801441	0.02969	-2.4853
FGF22	1.98031	-0.506827	7.83771	0.00066968	0.0053649	0.252297
AKAP1	1.9794	5.76436	16.455	2.18414e-05	0.000813581	3.57118
GCNT6	1.97916	-4.62094	2.7017	0.0448092	0.117721	-4.21749
RSL24D1P1	1.97916	-4.62094	2.7017	0.0448092	0.117721	-4.21749
RP11-570P14,1	1.97762	-3.08957	4.45978	0.00741437	0.0279471	-2.27695
GCH1	1.97686	2.73943	7.21973	0.000965546	0.00678984	-0.400913
SAMHD1	1.97668	4.57053	9.22988	0.000319857	0.00341549	0.606958
SMC1B	1.97548	-1.35885	6.6566	0.00138066	0.00861547	-0.496996
FRMD5	1.97181	3.15674	11.7235	0.000106484	0.00179495	2.04549
RP11-480I12,9	1.97161	0.70077	6.19198	0.00189118	0.0107141	-0.98415
TSSC2	1.97092	5.81717	14.4074	4.07456e-05	0.0011021	2.86059
C19orf66	1.97008	3.40219	8.74789	0.000408155	0.00396651	0.49608
RP11-424E7,6	1.96987	-5.41342	5.29703	0.00367297	0.0170255	-1.45049
RP4-609E1,2	1.96987	-5.41342	5.29703	0.00367297	0.0170255	-1.45049
NAP1L4P2	1.96987	-5.41342	5.29703	0.00367297	0.0170255	-1.45049
NHP2P2	1.96987	-5.41342	5.29703	0.00367297	0.0170255	-1.45049
NOBOX	1.96987	-5.41342	5.29703	0.00367297	0.0170255	-1.45049
OR52B4	1.96987	-5.41342	5.29703	0.00367297	0.0170255	-1.45049
OR8B9P	1.96987	-5.41342	5.29703	0.00367297	0.0170255	-1.45049
OTOS	1.96987	-5.41342	5.29703	0.00367297	0.0170255	-1.45049
PABPC1P10	1.96987	-5.41342	5.29703	0.00367297	0.0170255	-1.45049
PSME2P2	1.96987	-5.41342	5.29703	0.00367297	0.0170255	-1.45049
PTTG3P	1.96987	-5.41342	5.29703	0.00367297	0.0170255	-1.45049
RP11-466F5,9	1.96987	-5.41342	5.29703	0.00367297	0.0170255	-1.45049
RP11-950K24,2	1.96987	-5.41342	5.29703	0.00367297	0.0170255	-1.45049
RHOXF1P2	1.96987	-5.41342	5.29703	0.00367297	0.0170255	-1.45049
RP11-126O22,1	1.96987	-5.41342	5.29703	0.00367297	0.0170255	-1.45049
RP11-51L5,3	1.96987	-5.41342	5.29703	0.00367297	0.0170255	-1.45049
MTND4P23	1.96987	-5.41342	5.29703	0.00367297	0.0170255	-1.45049
RP11-497K15,1	1.96987	-5.41342	5.29703	0.00367297	0.0170255	-1.45049
RP11-495P10,4	1.96987	-5.41342	5.29703	0.00367297	0.0170255	-1.45049
RP11-278C7,2	1.96987	-5.41342	5.29703	0.00367297	0.0170255	-1.45049
RP11-366M4,17	1.96987	-5.41342	5.29703	0.00367297	0.0170255	-1.45049
RP11-40H20,5	1.96987	-5.41342	5.29703	0.00367297	0.0170255	-1.45049
RP11-26H16,1	1.96987	-5.41342	5.29703	0.00367297	0.0170255	-1.45049
LRIT1	1.96987	-5.41342	5.29703	0.00367297	0.0170255	-1.45049
MTCO1P22	1.96987	-5.41342	5.29703	0.00367297	0.0170255	-1.45049
MT1M	1.96987	-5.41342	5.29703	0.00367297	0.0170255	-1.45049
SDCBPP3	1.96987	-5.41342	5.29703	0.00367297	0.0170255	-1.45049
RPS26P2	1.96987	-5.41342	5.29703	0.00367297	0.0170255	-1.45049
RP4-590F24,1	1.96987	-5.41342	5.29703	0.00367297	0.0170255	-1.45049
RPS23P2	1.96987	-5.41342	5.29703	0.00367297	0.0170255	-1.45049
RPS21P1	1.96987	-5.41342	5.29703	0.00367297	0.0170255	-1.45049
RPL7P12	1.96987	-5.41342	5.29703	0.00367297	0.0170255	-1.45049
RPL23AP92	1.96987	-5.41342	5.29703	0.00367297	0.0170255	-1.45049
RPL22P11	1.96987	-5.41342	5.29703	0.00367297	0.0170255	-1.45049
RPL21P1	1.96987	-5.41342	5.29703	0.00367297	0.0170255	-1.45049
AC068657,2	1.96987	-5.41342	5.29703	0.00367297	0.0170255	-1.45049
AC092610,12	1.96987	-5.41342	5.29703	0.00367297	0.0170255	-1.45049
AC110299,5	1.96987	-5.41342	5.29703	0.00367297	0.0170255	-1.45049
CAMP	1.96987	-5.41342	5.29703	0.00367297	0.0170255	-1.45049
CTB-14A14,2	1.96987	-5.41342	5.29703	0.00367297	0.0170255	-1.45049
CTSL3P	1.96987	-5.41342	5.29703	0.00367297	0.0170255	-1.45049
RPL12P2	1.96987	-5.41342	5.29703	0.00367297	0.0170255	-1.45049
EEF1GP8	1.96987	-5.41342	5.29703	0.00367297	0.0170255	-1.45049
GAPDHP73	1.96987	-5.41342	5.29703	0.00367297	0.0170255	-1.45049
GPR45	1.96987	-5.41342	5.29703	0.00367297	0.0170255	-1.45049
RP6-191P20,3	1.96987	-5.41342	5.29703	0.00367297	0.0170255	-1.45049
LA16c-3G11,7	1.96987	-5.41342	5.29703	0.00367297	0.0170255	-1.45049
SLC25A6P4	1.96987	-5.41342	5.29703	0.00367297	0.0170255	-1.45049
RP4-612B18,1	1.96987	-5.41342	5.29703	0.00367297	0.0170255	-1.45049
C2orf69P1	1.96987	-5.41342	5.29703	0.00367297	0.0170255	-1.45049
MTND5P16	1.96987	-5.41342	5.29703	0.00367297	0.0170255	-1.45049
EXOC3L2	1.9693	1.5129	9.25375	0.000316115	0.00338374	0.968941
NECTIN1	1.96892	6.31408	14.3339	4.17331e-05	0.0011124	2.80266
PRR36	1.9677	4.828	10.2341	0.000199386	0.00263342	1.12309
MEF2B	1.96752	0.729137	8.92202	0.000373235	0.00377716	0.828657
SF3A3P2	1.96751	-5.41342	4.58182	0.006656	0.0256697	-2.10356
RP11-358N4,3	1.96751	-5.41342	4.58182	0.006656	0.0256697	-2.10356
RP11-147K6,1	1.96751	-5.41342	4.58182	0.006656	0.0256697	-2.10356
TATDN2P3	1.96751	-5.41342	4.58182	0.006656	0.0256697	-2.10356
RP11-19G24,2	1.96751	-5.41342	4.58182	0.006656	0.0256697	-2.10356
RP11-215D10,1	1.96751	-5.41342	4.58182	0.006656	0.0256697	-2.10356
RP11-235E17,5	1.96751	-5.41342	4.58182	0.006656	0.0256697	-2.10356
RP11-313I2,5	1.96751	-5.41342	4.58182	0.006656	0.0256697	-2.10356
RP11-386I14,2	1.96751	-5.41342	4.58182	0.006656	0.0256697	-2.10356
SETP22	1.96751	-5.41342	4.58182	0.006656	0.0256697	-2.10356
RP11-38O14,5	1.96751	-5.41342	4.58182	0.006656	0.0256697	-2.10356
RP1-273G13,1	1.96751	-5.41342	4.58182	0.006656	0.0256697	-2.10356
RP11-534L6,3	1.96751	-5.41342	4.58182	0.006656	0.0256697	-2.10356
RP11-956J14,2	1.96751	-5.41342	4.58182	0.006656	0.0256697	-2.10356
RPL23AP75	1.96751	-5.41342	4.58182	0.006656	0.0256697	-2.10356
RPSAP1	1.96751	-5.41342	4.58182	0.006656	0.0256697	-2.10356
RP11-431K24,2	1.96751	-5.41342	4.58182	0.006656	0.0256697	-2.10356
ANKRD20A18P	1.96751	-5.41342	4.58182	0.006656	0.0256697	-2.10356
PHBP18	1.96751	-5.41342	4.58182	0.006656	0.0256697	-2.10356
OCSTAMP	1.96751	-5.41342	4.58182	0.006656	0.0256697	-2.10356
ANKRD30A	1.96751	-5.41342	4.58182	0.006656	0.0256697	-2.10356
CT45A10	1.96751	-5.41342	4.58182	0.006656	0.0256697	-2.10356
CTB-1048E9,7	1.96751	-5.41342	4.58182	0.006656	0.0256697	-2.10356
CTC-507E2,2	1.96751	-5.41342	4.58182	0.006656	0.0256697	-2.10356
CTD-2230M5,3	1.96751	-5.41342	4.58182	0.006656	0.0256697	-2.10356
CXADRP3	1.96751	-5.41342	4.58182	0.006656	0.0256697	-2.10356
CYP4Z2P	1.96751	-5.41342	4.58182	0.006656	0.0256697	-2.10356
EIF4BP4	1.96751	-5.41342	4.58182	0.006656	0.0256697	-2.10356
HMGA1P6	1.96751	-5.41342	4.58182	0.006656	0.0256697	-2.10356
HMGN2P36	1.96751	-5.41342	4.58182	0.006656	0.0256697	-2.10356
HNRNPA1P19	1.96751	-5.41342	4.58182	0.006656	0.0256697	-2.10356
KHSRPP1	1.96751	-5.41342	4.58182	0.006656	0.0256697	-2.10356
LIN28AP1	1.96751	-5.41342	4.58182	0.006656	0.0256697	-2.10356
NANOGP7	1.96751	-5.41342	4.58182	0.006656	0.0256697	-2.10356
NPM1P4	1.96751	-5.41342	4.58182	0.006656	0.0256697	-2.10356
PPY2P	1.96751	-5.41342	4.58182	0.006656	0.0256697	-2.10356
GAPDHP71	1.96751	-5.41342	4.58182	0.006656	0.0256697	-2.10356
AOX1	1.96747	2.73486	9.99278	0.000222467	0.00277989	1.2673
ZNF488	1.96694	2.6438	9.48724	0.000282143	0.00317779	1.0098
FAM162A	1.9663	6.46487	8.57957	0.000445697	0.00417033	0.032602
IL27RA	1.96274	3.3176	9.4933	0.000281321	0.00317425	0.933387
AC093107,7	1.96255	-4.62094	3.64697	0.0160516	0.0510401	-3.09191
RARG	1.96235	4.76251	15.4854	2.90526e-05	0.000933232	3.32616
EXOSC5	1.96093	4.52062	15.997	2.49402e-05	0.000861114	3.5159
SLC22A20	1.9607	3.16782	13.182	6.17258e-05	0.00135183	2.64365
RPL23AP8	1.95899	-4.62094	3.34671	0.0218995	0.0651109	-3.43477
RPL12P10	1.95899	-4.62094	3.34671	0.0218995	0.0651109	-3.43477
MYLPF	1.95753	0.406372	9.25406	0.000316067	0.00338374	1.0255
ATP8B1	1.95634	1.28976	10.0146	0.000220257	0.0027601	1.37714
FXYD5	1.95559	4.65157	16.6934	2.04131e-05	0.000785281	3.72573
ANKLE1	1.95455	3.04332	12.7068	7.32443e-05	0.00147247	2.46758
ERCC6L	1.95433	4.27802	14.4885	3.96889e-05	0.00108963	3.0239
RASL11B	1.95341	5.57609	12.2135	8.80546e-05	0.0016034	1.99313
TMEM64	1.95288	5.91755	12.5543	7.74774e-05	0.00150467	2.11467
TAP2	1.95233	3.28135	12.5906	7.64421e-05	0.00149831	2.39937
RP11-480I12,5	1.95144	2.37209	8.20093	0.000546407	0.00475063	0.290373
A4GALT	1.95065	2.29829	4.91613	0.00500203	0.021137	-2.23993
FLT4	1.95061	2.89373	10.7337	0.000160103	0.00228966	1.61883
OIP5	1.949	3.56879	9.74163	0.000249989	0.00297558	1.03363
KSR2	1.94833	1.71136	4.36809	0.00805112	0.0297876	-2.72298
NLN	1.94756	6.80413	19.8673	8.98474e-06	0.000571488	4.51657
CH507-9B2,1	1.94638	-0.439179	6.99771	0.0011085	0.00742752	-0.307141
MID1IP1	1.94423	6.35508	19.1331	1.07333e-05	0.000608068	4.33588
AURKB	1.94357	5.66515	13.4996	5.52349e-05	0.00129234	2.5231
AC104131,1	1.94145	-2.44277	5.43795	0.00329022	0.0158324	-1.40034
C1R	1.94124	2.7349	8.51622	0.000460888	0.00426379	0.445038
ERMN	1.94034	-2.44277	5.31115	0.00363231	0.0169921	-1.50998
RANP1	1.93955	-2.20985	3.52098	0.0182548	0.0564667	-3.32484
MND1	1.93796	3.74925	14.2915	4.23157e-05	0.00111862	3.00432
ASMT	1.93613	-1.35864	5.60059	0.00290555	0.0144674	-1.32314
PSMB9	1.93593	-0.22406	8.38184	0.00049522	0.00445281	0.567355
RP11-1023L17,2	1.9342	-0.180057	3.00978	0.0315693	0.0878982	-4.09524
ZNF90	1.93358	3.92721	14.0841	4.53096e-05	0.00116578	2.91204
MEI4	1.93138	-0.62654	7.17165	0.000994544	0.00692344	-0.175881
LUZP2	1.93011	1.7257	3.48242	0.0189972	0.0583344	-3.70116
PLS1	1.92879	4.17098	7.59671	0.000770009	0.0058528	-0.357484
LYAR	1.92802	5.13001	16.1108	2.41235e-05	0.000840816	3.50352
GOLGA2P8	1.92744	-2.55281	3.37951	0.0211539	0.0633754	-3.46558
CENPH	1.92428	5.93315	8.34294	0.000505725	0.00452046	-0.0775042
GCAT	1.92425	4.01958	14.7206	3.68414e-05	0.00105371	3.13116
MFSD2B	1.9227	0.282289	9.194	0.000325583	0.00345361	0.998956
ALG1L	1.92121	-0.120662	5.46319	0.00322673	0.0156051	-1.5283
PKD1L2	1.92102	2.90763	11.7148	0.000106853	0.00179625	2.06541
C2orf15	1.91937	1.64578	8.59349	0.000442438	0.00415016	0.586899
OR7E12P	1.91926	3.35509	6.027	0.0021246	0.0115839	-1.40348
ARHGEF6	1.91752	2.48689	6.63065	0.00140445	0.00872378	-0.800423
CKS1BP3	1.91591	0.747298	8.67946	0.000422942	0.00405152	0.690317
TSTD1	1.91573	4.07394	14.2309	4.31648e-05	0.00113039	2.95105
ECSCR	1.91528	0.773992	8.74433	0.000408907	0.00397054	0.726047
HESX1	1.91362	1.27729	8.81735	0.000393773	0.00388569	0.739734
ARHGAP27	1.91284	3.39468	12.7254	7.27462e-05	0.00146986	2.44289
SLC17A7	1.91138	1.32625	8.70013	0.000418407	0.00402178	0.669514
RP11-157G21,2	1.91067	-0.125528	7.81917	0.000676819	0.00539094	0.220013
ZNF311	1.91054	1.47811	10.1596	0.000206187	0.00266824	1.43977
AEN	1.90998	6.27412	6.25628	0.00180855	0.010387	-1.60335
TTLL12	1.90873	6.32301	15.8611	2.59601e-05	0.000881293	3.34458
RAX	1.90599	-3.25336	3.1402	0.027343	0.0780303	-3.71886
ZBTB3	1.90566	3.38443	11.363	0.00012306	0.00194469	1.85946
RGS16	1.90475	2.47289	9.61326	0.000265631	0.00307905	1.09359
SLC19A3	1.90397	1.56205	4.09792	0.0103336	0.0360683	-2.99354
JAKMIP3	1.90353	1.0438	7.84259	0.000667816	0.0053556	0.165803
ELMO3	1.9034	2.32954	8.44729	0.000478129	0.00435582	0.445564
SLC12A8	1.90131	2.02522	8.27034	0.000526053	0.00463703	0.364328
LRRC2	1.90117	2.82697	7.35999	0.000886548	0.0064267	-0.31421
C4orf47	1.90073	2.73361	3.50963	0.0184698	0.056996	-3.79384
AIRE	1.90033	-1.81418	6.1404	0.00196073	0.0109991	-0.860878
CBSL	1.9001	6.80128	9.67108	0.000258444	0.00302862	0.653199
ADGRF3	1.89988	0.101075	8.80188	0.000396924	0.00389899	0.792361
TNS4	1.89975	-0.991574	5.46412	0.00322443	0.015601	-1.46426
RAPGEF5	1.8992	3.57358	13.6051	5.32639e-05	0.00126477	2.76849
AURKC	1.89867	0.755471	7.25689	0.000943827	0.00669642	-0.203399
KLF15	1.89728	3.12417	4.56735	0.00674099	0.0259464	-2.70198
APOBEC3H	1.8958	-1.77268	3.53766	0.0179439	0.055705	-3.33588
NMU	1.89547	3.1664	11.5911	0.000112238	0.00183358	1.9861
PIWIL3	1.89449	-2.3238	4.40231	0.00780627	0.0290933	-2.36901
GPR63	1.89292	3.70108	13.3921	5.73365e-05	0.00131445	2.67476
FAXC	1.89175	2.69233	9.18562	0.000326939	0.00346278	0.838798
SV2B	1.89152	0.0286723	6.36201	0.00168181	0.00987104	-0.803825
UGT3A2	1.89099	3.4739	7.49676	0.000816834	0.00608392	-0.314505
PDCD2L	1.89054	3.56549	12.0979	9.2032e-05	0.00164429	2.16362
OVOS2	1.89052	2.2314	10.9451	0.000146331	0.00217111	1.77185
ELOVL7	1.88971	2.62351	9.31312	0.000307032	0.00333631	0.916759
ZNF101	1.88932	4.11567	15.1768	3.19303e-05	0.000983532	3.27953
RAB3A	1.88913	2.24035	7.8564	0.000662575	0.00533055	0.0842821
FOXO1	1.88817	5.54516	11.3769	0.000122366	0.00194057	1.61476
PKMYT1	1.88784	5.01458	14.5551	3.88453e-05	0.00107754	2.97811
DOCK5	1.88574	3.38688	12.3527	8.35357e-05	0.00155995	2.2908
ZNF322P1	1.88394	-0.385795	3.40534	0.0205873	0.0620208	-3.60035
KISS1R	1.87754	0.240057	7.43603	0.000846948	0.00623194	-0.049724
HPSE	1.87484	1.0725	4.69186	0.00604913	0.0239774	-2.33837
CREG2	1.87474	0.0740405	7.37968	0.000876084	0.00637533	-0.0772004
ODF3L2	1.87458	-1.92992	4.21533	0.00925962	0.0333085	-2.58591
GSG2	1.87249	3.53537	10.9076	0.000148662	0.00218521	1.62854
PCNX2	1.87125	5.75395	13.9617	4.71987e-05	0.00118292	2.69677
KCTD8	1.87096	1.6728	7.97114	0.000620868	0.00510456	0.204903
TCAM1P	1.86974	-0.768583	6.46116	0.00157244	0.00944431	-0.675392
SH2B3	1.86964	4.91964	14.1775	4.39313e-05	0.00114332	2.84776
RP11-16F15,2	1.86866	-2.1686	2.9494	0.0337724	0.0928727	-4.00852
STK32C	1.86861	3.59017	12.5882	7.65103e-05	0.00149831	2.36667
ICAM3	1.86856	3.02985	9.90171	0.000232005	0.00284238	1.18812
EIF4A1P10	1.86854	-2.20329	5.38246	0.00343501	0.0163285	-1.46138
TSACC	1.86809	-0.848268	5.74362	0.00261062	0.0134003	-1.2369
ARL11	1.86642	0.0716733	7.85564	0.000662862	0.00533125	0.231922
KIF2C	1.86534	5.90662	11.281	0.000127254	0.00199118	1.53978
RP1-89D4,1	1.86497	-3.08147	3.71836	0.0149399	0.0483071	-3.05644
CABYR	1.86331	2.72623	10.1994	0.000202515	0.00265386	1.37323
EBI3	1.86124	-0.772462	6.2744	0.00178604	0.0103124	-0.817121
RND2	1.85963	5.86408	18.1223	1.38651e-05	0.000677642	4.07391
DLL3	1.8585	3.41334	10.2709	0.000196124	0.00260302	1.33066
SLC7A11	1.85845	5.17977	8.00931	0.000607697	0.00505405	-0.219281
RAB11FIP4	1.85843	5.94203	19.4507	9.93047e-06	0.000586288	4.43934
UBE2C	1.8568	5.80822	12.7607	7.18127e-05	0.00146021	2.21033
GPRIN1	1.85658	2.46969	7.72406	0.000714914	0.00559204	-0.0253359
RP11-325P15,1	1.85514	-3.26887	3.89521	0.0125483	0.0419444	-2.85607
MAPK8IP1	1.85244	4.7786	10.3175	0.000192082	0.00257068	1.17223
GRHL3	1.8512	0.897726	6.7502	0.00129873	0.00826823	-0.572719
ITPK1	1.8504	5.86457	15.0777	3.29271e-05	0.00100111	3.10038
FNDC11	1.8493	1.27166	9.76561	0.000247191	0.00295472	1.25229
SKP1P1	1.8487	-2.91166	4.71233	0.00594349	0.0237054	-2.03719
DLGAP1	1.84792	4.00408	13.1212	6.30717e-05	0.00136602	2.53628
HJURP	1.8473	5.28961	15.0842	3.28603e-05	0.00100026	3.14387
TPD52	1.84581	4.99306	9.88069	0.000234276	0.00285785	0.916255
AC018641,7	1.84546	-2.16174	6.27517	0.00178509	0.010312	-0.740416
PALM3	1.84428	3.26764	10.2884	0.000194597	0.00259349	1.35793
ATP8B3	1.84296	2.85714	9.98607	0.000223154	0.00278059	1.2512
PIR	1.84264	4.06365	12.6076	7.59649e-05	0.00149211	2.32083
AC016739,2	1.84209	-3.52286	3.99164	0.0114324	0.0389873	-2.74456
MPZ	1.84185	0.940973	5.40167	0.00338406	0.016167	-1.66445
TMEM132B	1.8407	5.58205	8.11283	0.00057362	0.00487418	-0.194225
SORL1	1.84011	6.2298	10.0704	0.000214707	0.00272938	0.905842
ARHGEF16	1.83932	3.98646	12.8108	7.0515e-05	0.0014498	2.41336
SH2B2	1.83885	2.62012	9.82061	0.000240915	0.0029133	1.18933
PRKCQ	1.83795	3.09696	8.02939	0.000600901	0.00502243	0.0956808
ACAP1	1.83775	3.56767	12.9335	6.74513e-05	0.00141197	2.50881
DYNAP	1.83722	0.395961	6.63589	0.00139961	0.00870714	-0.62246
FSTL4	1.83627	1.89596	5.00445	0.00464924	0.0203036	-2.1121
PDK3	1.83589	4.35364	10.4266	0.000183008	0.00248736	1.28215
ABCC12	1.83532	-3.52286	3.41154	0.020454	0.0617247	-3.38949
PPM1B	1.83433	6.94399	19.3806	1.01012e-05	0.000588168	4.38157
SLC1A6	1.83378	2.82519	10.7887	0.000156374	0.00225463	1.65178
MUC5B	1.83336	-2.37989	2.65177	0.047492	0.123307	-4.36496
PRPS2	1.83265	4.5059	12.7549	7.1967e-05	0.00146081	2.33102
CCDC155	1.83154	-2.48133	2.89879	0.0357532	0.0975435	-4.04856
RP11-54D18,4	1.83116	-4.31534	2.62647	0.0489194	0.126465	-4.32037
CACNA2D2	1.8296	4.89379	15.9445	2.53284e-05	0.000869058	3.46792
MTHFD2	1.82886	7.18748	16.2054	2.34689e-05	0.000831988	3.42084
CBS	1.82859	7.0541	12.4757	7.97733e-05	0.00152879	2.01529
FKBP1B	1.82489	4.31764	8.80236	0.000396825	0.00389899	0.391742
CDC20	1.82485	6.34778	14.8299	3.55867e-05	0.00103381	2.98345
MCM5	1.82123	7.0852	20.2554	8.19979e-06	0.000558886	4.60873
SFTPB	1.81909	0.547251	5.13699	0.00417324	0.0187381	-1.87218
PAQR9	1.8181	0.439399	3.03839	0.0305823	0.0855285	-4.11571
HLA-DPA1	1.81675	0.565429	6.24012	0.0018289	0.010452	-0.936428
GLT1D1	1.8157	2.55109	9.40243	0.00029395	0.00325525	0.97283
PODXL2	1.81512	4.85096	10.6653	0.000164897	0.00233358	1.34037
TRPM2	1.81456	-2.12689	5.17401	0.00405073	0.0183352	-1.64933
INHBC	1.8139	-1.41681	4.78098	0.00560481	0.022652	-2.05551
SLC8B1	1.81318	3.15484	8.4343	0.000481465	0.00437377	0.341744
DIRAS1	1.81263	3.80735	6.95381	0.00113968	0.00757025	-0.755193
PRR5-ARHGAP8	1.80909	2.74748	5.10481	0.0042833	0.0190941	-2.11987
SNX22	1.80622	2.58631	7.76055	0.0007	0.00550477	-0.0141278
DDB2	1.80574	5.7578	4.94673	0.00487633	0.0208837	-2.72331
GPRIN2	1.80491	3.23658	5.35652	0.00350528	0.0165371	-1.96445
STC2	1.8037	5.97405	17.4586	1.65305e-05	0.000725712	3.87202
NECAB2	1.80364	3.56705	8.21261	0.000542916	0.00473511	0.143085
ZNF121	1.80267	6.99641	12.4224	8.13779e-05	0.00153676	1.99494
FLVCR1	1.80251	5.88751	18.0321	1.41952e-05	0.000683649	4.04653
PTMAP5	1.80167	1.24024	8.55769	0.000450874	0.00420537	0.591689
THRB	1.80061	0.997694	4.20391	0.00935816	0.0335596	-2.8295
IGFLR1	1.80021	1.19786	8.70368	0.000417635	0.00401545	0.679201
TNFAIP6	1.79922	-3.29631	3.24693	0.0243583	0.0710897	-3.58998
ZNF483	1.79908	3.10557	10.2233	0.00020035	0.0026412	1.34459
MYCL	1.79851	4.1714	5.92338	0.00228873	0.012157	-1.62882
HIST1H4J	1.79736	1.24414	4.41432	0.00772243	0.0288909	-2.63206
KHK	1.79664	2.52693	7.85414	0.000663429	0.00533241	0.053697
RASD2	1.7963	1.20061	3.08208	0.0291416	0.0821645	-4.13084
STMN3	1.79599	4.65166	5.82467	0.00245925	0.0128042	-1.78812
PTTG1	1.79557	6.23685	6.8991	0.00118002	0.00775632	-1.0981
SPATA31C1	1.79526	-1.25935	7.06683	0.00106145	0.00720956	-0.213369
KAT7	1.79499	6.66756	16.3397	2.25758e-05	0.000822674	3.48694
PPP2R2B	1.79375	3.73762	5.04711	0.00448937	0.019777	-2.33838
HLA-DPB1	1.79286	3.06394	7.5937	0.000771374	0.00585812	-0.18669
CTD-2574D22,6	1.79251	-1.34116	2.71893	0.043923	0.115763	-4.35768
C20orf27	1.79233	5.06484	13.9437	4.74832e-05	0.00118668	2.74622
ODCP	1.79142	-2.24232	5.45575	0.00324529	0.015663	-1.39603
C19orf33	1.79008	-0.45753	5.73676	0.00262393	0.0134534	-1.2699
NLRP2	1.7868	6.18133	18.8144	1.16188e-05	0.000631086	4.25519
RORB	1.78625	1.0329	4.06362	0.0106742	0.0370361	-2.98229
PGAM4	1.78479	-2.69966	5.87768	0.00236588	0.0124561	-1.02564
RPL21P11	1.78479	-2.69966	5.87768	0.00236588	0.0124561	-1.02564
AC027612,4	1.78474	-2.26284	3.43746	0.0199068	0.0603889	-3.41729
TTC39A	1.7846	2.05453	5.72444	0.00264803	0.0135293	-1.48178
CXCL2	1.78445	-1.48052	3.62588	0.0163981	0.0519449	-3.25568
ATXN7L1	1.78269	4.06667	8.58975	0.00044331	0.00415572	0.300572
TPM4P1	1.78253	-1.12127	3.30717	0.0228383	0.0674468	-3.65399
ZNF93	1.78138	3.96312	14.0092	4.64547e-05	0.00117514	2.88085
PAQR5	1.78103	3.23861	6.24117	0.00182757	0.0104512	-1.20983
EI24P2	1.78063	-4.71158	3.55604	0.0176085	0.0549009	-3.19213
C10orf128	1.78063	-4.71158	3.55604	0.0176085	0.0549009	-3.19213
DGAT2L7P	1.78063	-4.71158	3.55604	0.0176085	0.0549009	-3.19213
RP11-104D3,2	1.78063	-4.71158	3.55604	0.0176085	0.0549009	-3.19213
RP11-428L21,2	1.78063	-4.71158	3.55604	0.0176085	0.0549009	-3.19213
RPL12P4	1.78063	-4.71158	3.55604	0.0176085	0.0549009	-3.19213
RPS26P13	1.78063	-4.71158	3.55604	0.0176085	0.0549009	-3.19213
MAP7D2	1.77944	1.6972	9.26662	0.000314119	0.00337776	0.96472
FGFR1	1.77927	8.61187	17.3964	1.68105e-05	0.000725974	3.74976
HLA-DPA3	1.77863	-4.71158	3.35472	0.0217146	0.0646482	-3.42331
EIF4A1P7	1.77863	-4.71158	3.35472	0.0217146	0.0646482	-3.42331
CTD-2290C23,1	1.77863	-4.71158	3.35472	0.0217146	0.0646482	-3.42331
PDSS1P2	1.77863	-4.71158	3.35472	0.0217146	0.0646482	-3.42331
RPS3P6	1.77863	-4.71158	3.35472	0.0217146	0.0646482	-3.42331
CAMKK1	1.7775	3.01347	10.8387	0.000153073	0.00222951	1.65662
ZNF215	1.77733	3.20859	9.27439	0.000312921	0.00337112	0.826671
C10orf95	1.77605	0.557795	5.33225	0.00357258	0.0167787	-1.69612
PARP14	1.77575	4.08773	8.54981	0.000452757	0.00421383	0.272909
MREG	1.77436	3.72956	8.81514	0.000394222	0.00388903	0.487494
FAM109B	1.77089	-0.87214	3.91016	0.0123673	0.0414691	-2.98714
RBAK-RBAKDN	1.76994	-0.133173	3.12643	0.0277575	0.0789952	-3.95648
DHRS11	1.76993	4.11738	12.1094	9.16261e-05	0.00164311	2.1028
HLA-B	1.76974	4.32434	6.75859	0.00129168	0.00823522	-0.98532
BCAS1	1.76877	-0.763581	7.41854	0.000855866	0.00626615	-0.00296576
ANKRD62	1.76861	-2.07743	6.25214	0.00181374	0.0103956	-0.7621
RNF144B	1.76706	0.831874	5.81378	0.00247897	0.0128917	-1.30134
SEMA6A	1.76658	7.26366	13.9779	4.69432e-05	0.00117987	2.62082
LYNX1	1.76562	3.6789	9.88366	0.000233954	0.00285785	1.09399
2001-03-01	1.76544	4.24682	11.762	0.000104877	0.00177762	1.93355
TWIST2	1.7654	0.22895	3.40323	0.0206331	0.0621319	-3.65715
APRT	1.76385	5.97046	13.3659	5.78615e-05	0.00131628	2.44791
GCHFR	1.76372	3.67808	9.01359	0.000356311	0.00365662	0.611641
TMEM189-UBE2V1	1.76316	2.11509	2.6257	0.0489633	0.12654	-4.80075
TPBGL	1.76239	-0.912176	6.84186	0.00122406	0.0079538	-0.389121
MARS2	1.75984	4.01127	12.7282	7.26707e-05	0.00146917	2.37673
ZNF398	1.75945	4.96833	16.2853	2.29322e-05	0.000828805	3.57246
KRTDAP	1.75891	-1.54426	5.12475	0.00421471	0.0188762	-1.72749
NAGS	1.75859	1.37088	9.11323	0.00033893	0.00354398	0.900227
ZNF649	1.75852	4.82072	14.1569	4.42309e-05	0.0011486	2.84946
RPL3L	1.75799	-0.12097	4.82606	0.00539472	0.0220661	-2.11053
FBXO41	1.75765	4.28916	13.417	5.68399e-05	0.00131082	2.62143
GJA4	1.75593	-0.54638	3.51776	0.0183156	0.0566293	-3.45532
LINGO1	1.75457	5.41771	11.7675	0.000104649	0.00177631	1.80741
CDCA5	1.75436	5.77876	14.7905	3.60333e-05	0.00104163	3.00337
HLA-C	1.75354	6.46986	14.7252	3.6788e-05	0.00105308	2.93901
BNIP3P17	1.75328	-0.610546	4.61946	0.00644068	0.0251364	-2.27189
PRSS16	1.75243	2.83404	10.7612	0.000158228	0.00227125	1.63782
RP11-516A11,1	1.75187	-2.95506	5.23339	0.00386293	0.0176926	-1.55786
WDHD1	1.75104	6.28901	13.3622	5.79375e-05	0.0013165	2.42644
CCNE1	1.75101	4.42941	12.3027	8.51276e-05	0.00157439	2.14896
CIART	1.75098	2.29739	9.88062	0.000234284	0.00285785	1.24826
RNF168	1.75081	5.94362	18.2994	1.32438e-05	0.000670377	4.12083
AC112229,1	1.74834	-1.91489	3.72033	0.0149105	0.0482295	-3.11985
NR1D1	1.74534	2.14068	9.14368	0.000333823	0.00350933	0.86581
CCNB2	1.74013	6.04532	13.8952	4.82632e-05	0.00119683	2.65165
RFESD	1.73808	0.729017	7.59193	0.000772176	0.00586081	0.0231927
PIWIL2	1.73801	0.167412	3.65632	0.0159008	0.0507943	-3.35867
DHRS2	1.73666	1.53533	9.04288	0.000351093	0.00362491	0.851424
C17orf107	1.73544	1.44808	6.34132	0.00170576	0.00997802	-0.923569
ROPN1	1.73413	-3.32912	3.30249	0.0229522	0.0677209	-3.52323
KIF12	1.73106	0.468158	3.96408	0.0117391	0.0398212	-3.04167
GJB7	1.73088	-0.331619	3.16994	0.0264712	0.0759975	-3.88589
HLA-A	1.73062	7.56454	16.4403	2.19335e-05	0.000815286	3.4833
RAG1	1.72775	0.741696	6.82971	0.00123366	0.00799698	-0.503856
TARS	1.72726	7.66582	20.0078	8.69042e-06	0.000565611	4.52604
RP11-8H2,1	1.72725	-2.72605	3.90482	0.0124315	0.0416409	-2.86611
DLGAP5	1.72395	6.83193	16.0355	2.46606e-05	0.000854836	3.37918
SYCP1	1.72144	-1.21488	3.63096	0.0163138	0.0517292	-3.2707
CATSPER4	1.71983	-0.313525	7.20352	0.000975211	0.0068387	-0.172683
CRHR1	1.71765	-0.1383	5.37607	0.00345217	0.0163285	-1.60338
OSBPL10	1.71755	4.74779	14.2999	4.21995e-05	0.00111838	2.90939
DIAPH2	1.71712	6.03789	10.5543	0.000173039	0.00239872	1.17172
NLRX1	1.71567	4.15806	12.3806	8.26651e-05	0.00154862	2.21432
JPH4	1.71523	5.50499	12.6978	7.34866e-05	0.00147387	2.2077
FAM222B	1.71381	5.83638	17.4508	1.65652e-05	0.000725712	3.87708
CMBL	1.71374	4.28833	11.035	0.000140902	0.00211551	1.59105
SUV39H1	1.71242	3.74104	12.6492	7.48093e-05	0.00148514	2.37507
PHYH	1.71079	4.27928	7.25171	0.000946821	0.00670904	-0.61548
OXCT2P1	1.71061	-1.69013	3.69189	0.0153414	0.0493385	-3.16641
CECR5	1.70915	5.85553	12.2313	8.74615e-05	0.0015977	1.97892
MYO5C	1.70878	4.34982	7.8473	0.000666023	0.0053473	-0.215788
NOCT	1.70597	3.37222	11.3677	0.000122822	0.00194357	1.86304
TMEM233	1.70551	-1.96855	3.89899	0.0125023	0.0418244	-2.91942
RP11-397E7,4	1.70387	-3.34508	3.97925	0.0115691	0.0393279	-2.76329
MCMDC2	1.70308	0.256293	7.47792	0.000826038	0.00613057	-0.0228949
UCP2	1.70253	4.14109	13.0774	6.40626e-05	0.0013787	2.50349
EQTN	1.70194	-2.37791	5.46234	0.00322884	0.0156117	-1.38279
CDC6	1.70189	6.07584	10.4605	0.000180295	0.00246343	1.12097
LONRF1	1.70072	5.4497	14.6052	3.82252e-05	0.00106988	2.96001
CLCN1	1.6994	-1.74524	6.55561	0.00147605	0.00903472	-0.551313
DMKN	1.69936	6.15811	14.0246	4.62156e-05	0.0011733	2.69449
THBS4	1.69892	4.04147	7.92614	0.00063684	0.00518952	-0.116104
HELLS	1.69762	6.34653	17.3247	1.71407e-05	0.000725974	3.81301
GPC4	1.69732	8.6382	19.6238	9.52353e-06	0.000582433	4.39392
ATOH7	1.69693	-1.19188	4.32356	0.00838329	0.0307608	-2.52478
PDE4C	1.6968	2.30198	8.77311	0.000402861	0.0039338	0.641343
IL23A	1.69402	-0.910975	6.49686	0.00153515	0.00929797	-0.640157
RP11-568K15,1	1.69388	1.52856	8.30431	0.00051642	0.00457801	0.421885
ESYT3	1.69353	2.29789	9.7311	0.00025123	0.00298477	1.17055
EMB	1.69191	5.0009	11.7691	0.000104585	0.00177631	1.84928
FTLP12	1.69179	-3.02143	2.76858	0.0414765	0.110314	-4.184
SUMO1P3	1.69169	-1.69863	3.16459	0.0266257	0.0763538	-3.7795
EGFL6	1.69081	0.236911	7.67048	0.0007375	0.00568666	0.104259
ANO2	1.69076	0.895169	7.79628	0.000685762	0.0054352	0.145489
DYDC2	1.69014	0.300416	3.59569	0.0169093	0.0531581	-3.4396
HRH2	1.68785	3.05299	8.62728	0.00043465	0.00411947	0.47247
RIPK3	1.68672	-2.80659	4.75894	0.00571102	0.0229653	-1.99665
TUBA1C	1.68577	7.59064	7.77784	0.000693066	0.00547094	-0.550743
VSTM2B	1.68521	-1.47008	6.15815	0.00193646	0.0109022	-0.864798
RRN3P2	1.68488	-1.27545	6.09996	0.00201739	0.011212	-0.921744
[truncated: 9,410 more rows]
