# Supplementary material for: YAP–TEAD1 control of cytoskeleton dynamics and intracellular tension guides human pluripotent stem cell mesoderm specification
Source: Cell Death Differ. 2020 Oct 28;28(4):1193–207. doi: 10.1038/s41418-020-00643-5 (PMC8027678; doi:10.1038/s41418-020-00643-5)
Supplement: Supplementary file 4 — Supplementary Table 3 [file 41418_2020_643_MOESM4_ESM.xlsx]

## Sheet: interactors day 0
Supplementary Table 2: list of endogenous YAP interactors in iPSCs (day 0) and iPSC-derived cardiomyocytes (day 15) as identified by Mass Spectrometry.
Accession	Gene Name
Q92928	RAB1C, member RAS oncogene family pseudogene(RAB1C)
Q9H0A0	N-acetyltransferase 10(NAT10)
Q15654	thyroid hormone receptor interactor 6(TRIP6)
Q5TC82	ring finger and CCCH-type domains 1(RC3H1)
O60613	selenoprotein F(SELENOF)
Q12834	cell division cycle 20(CDC20)
P82094	TATA element modulatory factor 1(TMF1)
Q16630	cleavage and polyadenylation specific factor 6(CPSF6)
P35249	replication factor C subunit 4(RFC4)
Q96A49	synapse associated protein 1(SYAP1)
O95453	poly(A)-specific ribonuclease(PARN)
Q96AE4	far upstream element binding protein 1(FUBP1)
O43290	squamous cell carcinoma antigen recognized by T-cells 1(SART1)
P35251	replication factor C subunit 1(RFC1)
Q8N684	cleavage and polyadenylation specific factor 7(CPSF7)
P62857	ribosomal protein S28(RPS28)
Q16527	cysteine and glycine rich protein 2(CSRP2)
O94855	SEC24 homolog D, COPII coat complex component(SEC24D)
Q86UY6	N(alpha)-acetyltransferase 40, NatD catalytic subunit(NAA40)
P49711	CCCTC-binding factor(CTCF)
Q8IUH3	RNA binding motif protein 45(RBM45)
Q8WUA4	general transcription factor IIIC subunit 2(GTF3C2)
P21741	midkine (neurite growth-promoting factor 2)(MDK)
Q8WVV9	heterogeneous nuclear ribonucleoprotein L like(HNRNPLL)
Q03701	CCAAT/enhancer binding protein zeta(CEBPZ)
P39019	ribosomal protein S19(RPS19)
Q9P016	thymocyte nuclear protein 1(THYN1)
P46937	Yes associated protein 1(YAP1)
O60884	DnaJ heat shock protein family (Hsp40) member A2(DNAJA2)
Q9UKF6	cleavage and polyadenylation specific factor 3(CPSF3)
Q0D2J5	zinc finger protein 763(ZNF763)
O75751	solute carrier family 22 member 3(SLC22A3)
O15014	zinc finger protein 609(ZNF609)
Q9UKV3	apoptotic chromatin condensation inducer 1(ACIN1)
P55209	nucleosome assembly protein 1 like 1(NAP1L1)
P62258	tyrosine 3-monooxygenase/tryptophan 5-monooxygenase activation protein epsilon(YWHAE)
Q9NWB6	arginine and glutamate rich 1(ARGLU1)
Q69YI7	nuclear apoptosis inducing factor 1(NAIF1)
Q15459	splicing factor 3a subunit 1(SF3A1)
Q10471	polypeptide N-acetylgalactosaminyltransferase 2(GALNT2)
Q15678	protein tyrosine phosphatase, non-receptor type 14(PTPN14)
Q02818	nucleobindin 1(NUCB1)
P41225	SRY-box 3(SOX3)
Q8WWY3	pre-mRNA processing factor 31(PRPF31)
Q9NP64	zinc finger CCHC-type containing 17(ZCCHC17)
P54132	Bloom syndrome RecQ like helicase(BLM)
Q96PV6	leukocyte receptor cluster member 8(LENG8)
Q9Y383	LUC7 like 2, pre-mRNA splicing factor(LUC7L2)
Q9BQ61	chromosome 19 open reading frame 43(C19orf43)
Q9UPT8	zinc finger CCCH-type containing 4(ZC3H4)
O00461	golgi integral membrane protein 4(GOLIM4)
P62304	small nuclear ribonucleoprotein polypeptide E(SNRPE)
P27348	tyrosine 3-monooxygenase/tryptophan 5-monooxygenase activation protein theta(YWHAQ)
Q96JM2	zinc finger protein 462(ZNF462)
Q9UKN8	general transcription factor IIIC subunit 4(GTF3C4)
Q16706	mannosidase alpha class 2A member 1(MAN2A1)
P49674	casein kinase 1 epsilon(CSNK1E)
Q9H7E2	tudor domain containing 3(TDRD3)
Q6PJG2	ELM2 and Myb/SANT domain containing 1(ELMSAN1)
Q9HBE1	POZ/BTB and AT hook containing zinc finger 1(PATZ1)
P63104	tyrosine 3-monooxygenase/tryptophan 5-monooxygenase activation protein zeta(YWHAZ)
Q13508	ADP-ribosyltransferase 3(ART3)
Q9UHC7	makorin ring finger protein 1(MKRN1)
Q92896	golgi glycoprotein 1(GLG1)
Q92615	La ribonucleoprotein domain family member 4B(LARP4B)
O75909	cyclin K(CCNK)
Q8N5P1	zinc finger CCCH-type containing 8(ZC3H8)
O76070	synuclein gamma(SNCG)
O95639	cleavage and polyadenylation specific factor 4(CPSF4)
O00541	pescadillo ribosomal biogenesis factor 1(PES1)
O75683	surfeit 6(SURF6)
Q96T21	SECIS binding protein 2(SECISBP2)
Q9H089	large 60S subunit nuclear export GTPase 1(LSG1)
Q08170	serine and arginine rich splicing factor 4(SRSF4)
Q8TF39	zinc finger protein 483(ZNF483)
Q9BW19	kinesin family member C1(KIFC1)
Q04917	tyrosine 3-monooxygenase/tryptophan 5-monooxygenase activation protein eta(YWHAH)
Q9GZR7	DEAD-box helicase 24(DDX24)
Q8N6T3	ADP ribosylation factor GTPase activating protein 1(ARFGAP1)
Q8IWR0	zinc finger CCCH-type containing 7A(ZC3H7A)
P62820	RAB1A, member RAS oncogene family(RAB1A)
O43347	musashi RNA binding protein 1(MSI1)
P30153	protein phosphatase 2 scaffold subunit Aalpha(PPP2R1A)
Q7Z2T5	tRNA methyltransferase 1 like(TRMT1L)
P18615	negative elongation factor complex member E(NELFE)
Q15370	transcription elongation factor B subunit 2(TCEB2)
Q92567	family with sequence similarity 168 member A(FAM168A)
Q9H307	pinin, desmosome associated protein(PNN)
Q9UNQ2	DIM1 dimethyladenosine transferase 1 homolog(DIMT1)
O00303	eukaryotic translation initiation factor 3 subunit F(EIF3F)
Q58A45	PAN3 poly(A) specific ribonuclease subunit(PAN3)
P32119	peroxiredoxin 2(PRDX2)
Q8IY63	angiomotin like 1(AMOTL1)
Q9HD45	transmembrane 9 superfamily member 3(TM9SF3)
P18583	SON DNA binding protein(SON)
Q53G59	kelch like family member 12(KLHL12)
Q9NY12	GAR1 ribonucleoprotein(GAR1)
Q7Z478	DExH-box helicase 29(DHX29)
Q9NSI2	family with sequence similarity 207 member A(FAM207A)
Q9H0U4	RAB1B, member RAS oncogene family(RAB1B)
Q9BVS4	RIO kinase 2(RIOK2)
O76094	signal recognition particle 72(SRP72)
Q15417	calponin 3(CNN3)
Q96PU8	QKI, KH domain containing RNA binding(QKI)
Q05682	caldesmon 1(CALD1)
P10809	heat shock protein family D (Hsp60) member 1(HSPD1)
O15372	eukaryotic translation initiation factor 3 subunit H(EIF3H)
Q8TAT2	fibroblast growth factor binding protein 3(FGFBP3)
O15371	eukaryotic translation initiation factor 3 subunit D(EIF3D)
Q9NVP2	anti-silencing function 1B histone chaperone(ASF1B)
Q658Y4	family with sequence similarity 91 member A1(FAM91A1)
Q9UGU0	transcription factor 20(TCF20)
Q9Y295	developmentally regulated GTP binding protein 1(DRG1)
P39060	collagen type XVIII alpha 1 chain(COL18A1)
Q9GZV5	WW domain containing transcription regulator 1(WWTR1)
Q9Y333	LSM2 homolog, U6 small nuclear RNA and mRNA degradation associated(LSM2)
Q14692	BMS1, ribosome biogenesis factor(BMS1)
P61981	tyrosine 3-monooxygenase/tryptophan 5-monooxygenase activation protein gamma(YWHAG)
P23588	eukaryotic translation initiation factor 4B(EIF4B)
Q9BTD8	RNA binding motif protein 42(RBM42)
P17026	zinc finger protein 22(ZNF22)
Q9UHX1	poly(U) binding splicing factor 60(PUF60)
Q92544	transmembrane 9 superfamily member 4(TM9SF4)
Q9Y2J4	angiomotin like 2(AMOTL2)
P52292	karyopherin subunit alpha 2(KPNA2)
P46782	ribosomal protein S5(RPS5)
Q8NBJ4	golgi membrane protein 1(GOLM1)
Q5T3I0	G-patch domain containing 4(GPATCH4)
Q86YT6	mindbomb E3 ubiquitin protein ligase 1(MIB1)
Q6IQ21	zinc finger protein 770(ZNF770)
O75643	small nuclear ribonucleoprotein U5 subunit 200(SNRNP200)
Q7L2J0	methylphosphate capping enzyme(MEPCE)
Q96HQ2	CDKN2A interacting protein N-terminal like(CDKN2AIPNL)
Q8WWK9	cytoskeleton associated protein 2(CKAP2)
Q969T9	WW domain binding protein 2(WBP2)
Q99615	DnaJ heat shock protein family (Hsp40) member C7(DNAJC7)
A1IGU5	Rho guanine nucleotide exchange factor 37(ARHGEF37)
Q96L15	ADP-ribosyltransferase 5(ART5)
Q9BWE0	replication initiator 1(REPIN1)
Q86TB9	PAT1 homolog 1, processing body mRNA decay factor(PATL1)
O00139	kinesin family member 2A(KIF2A)
Q68DK2	zinc finger FYVE-type containing 26(ZFYVE26)
Q5T280	SPOUT domain containing methyltransferase 1(SPOUT1)
O43852	calumenin(CALU)
O95486	SEC24 homolog A, COPII coat complex component(SEC24A)

## Sheet: interactors day 15
Accession	Gene Name
Q16531	damage specific DNA binding protein 1(DDB1)
Q15369	transcription elongation factor B subunit 1(TCEB1)
Q9HAU5	UPF2 regulator of nonsense transcripts homolog (yeast)(UPF2)
Q96KG9	SCY1 like pseudokinase 1(SCYL1)
P15104	glutamate-ammonia ligase(GLUL)
Q9UBY9	heat shock protein family B (small) member 7(HSPB7)
P0CAP2	RNA polymerase II subunit M(POLR2M)
Q16630	cleavage and polyadenylation specific factor 6(CPSF6)
P68371	tubulin beta 4B class IVb(TUBB4B)
Q15818	neuronal pentraxin 1(NPTX1)
Q4VCS5	angiomotin(AMOT)
Q8N3R9	membrane palmitoylated protein 5(MPP5)
Q9BXX0	elastin microfibril interfacer 2(EMILIN2)
Q9UMF0	intercellular adhesion molecule 5(ICAM5)
Q9Y4E8	ubiquitin specific peptidase 15(USP15)
Q96T37	RNA binding motif protein 15(RBM15)
Q9UEG4	zinc finger protein 629(ZNF629)
O60508	cell division cycle 40(CDC40)
P62826	RAN, member RAS oncogene family(RAN)
Q12986	nuclear transcription factor, X-box binding 1(NFX1)
Q9UNF1	MAGE family member D2(MAGED2)
Q14195	dihydropyrimidinase like 3(DPYSL3)
Q9ULR0	ISY1 splicing factor homolog(ISY1)
O75817	POP7 homolog, ribonuclease P/MRP subunit(POP7)
P30626	sorcin(SRI)
Q8IY63	angiomotin like 1(AMOTL1)
Q6ZQX7	chromosome 17 open reading frame 97(C17orf97)
P46937	Yes associated protein 1(YAP1)
Q9UKF6	cleavage and polyadenylation specific factor 3(CPSF3)
O95985	topoisomerase (DNA) III beta(TOP3B)
Q9P013	CWC15 spliceosome associated protein homolog(CWC15)
Q9H3K6	bolA family member 2(BOLA2)
Q8NGY6	olfactory receptor family 6 subfamily N member 2(OR6N2)
Q96E39	RNA binding motif protein, X-linked like 1(RBMXL1)
Q9NUP9	lin-7 homolog C, crumbs cell polarity complex component(LIN7C)
P13611	versican(VCAN)
Q15678	protein tyrosine phosphatase, non-receptor type 14(PTPN14)
Q16851	UDP-glucose pyrophosphorylase 2(UGP2)
Q9Y6Y8	SEC23 interacting protein(SEC23IP)
Q9GZV5	WW domain containing transcription regulator 1(WWTR1)
Q8IXR9	chromosome 12 open reading frame 56(C12orf56)
Q92802	NEDD4 binding protein 2 like 2(N4BP2L2)
O43432	eukaryotic translation initiation factor 4 gamma 3(EIF4G3)
P62875	RNA polymerase II subunit L(POLR2L)
Q9Y5V3	MAGE family member D1(MAGED1)
P58107	epiplakin 1(EPPK1)
Q86TG7	paternally expressed 10(PEG10)
Q9Y2J4	angiomotin like 2(AMOTL2)
Q9UBR2	cathepsin Z(CTSZ)
Q92743	HtrA serine peptidase 1(HTRA1)
P07996	thrombospondin 1(THBS1)
Q07157	tight junction protein 1(TJP1)
Q9H000	makorin ring finger protein 2(MKRN2)
Q02809	procollagen-lysine,2-oxoglutarate 5-dioxygenase 1(PLOD1)
Q92784	double PHD fingers 3(DPF3)
P78406	ribonucleic acid export 1(RAE1)
Q7L2J0	methylphosphate capping enzyme(MEPCE)
P35556	fibrillin 2(FBN2)
Q8IXW5	RNA polymerase II associated protein 2(RPAP2)
Q9Y263	phospholipase A2 activating protein(PLAA)
P52948	nucleoporin 98(NUP98)
O75970	multiple PDZ domain crumbs cell polarity complex component(MPDZ)
Q5T4F7	secreted frizzled related protein 5(SFRP5)
P52756	RNA binding motif protein 5(RBM5)
Q969T9	WW domain binding protein 2(WBP2)
P06576	ATP synthase, H+ transporting, mitochondrial F1 complex, beta polypeptide(ATP5B)
Q13085	acetyl-CoA carboxylase alpha(ACACA)
Q99615	DnaJ heat shock protein family (Hsp40) member C7(DNAJC7)
H8Y6P7	GRINL1A complex locus 1(GCOM1)
P53803	RNA polymerase II subunit K(POLR2K)
Q14766	latent transforming growth factor beta binding protein 1(LTBP1)
Q96EK7	family with sequence similarity 120B(FAM120B)
Q6K0P9	pyrin and HIN domain family member 1(PYHIN1)
P35658	nucleoporin 214(NUP214)
Q9GZK7	olfactory receptor family 11 subfamily A member 1(OR11A1)

## Sheet: common interactors
Accession	Gene Name
P46937	Transcriptional coactivator YAP1 OS=Homo sapiens GN=YAP1 PE=1 SV=2 - [YAP1_HUMAN]
Q9GZV5	WW domain-containing transcription regulator protein 1 OS=Homo sapiens GN=WWTR1 PE=1 SV=1 - [WWTR1_HUMAN]
Q8IY63	Angiomotin-like protein 1 OS=Homo sapiens GN=AMOTL1 PE=1 SV=1 - [AMOL1_HUMAN]
Q9Y2J4	Angiomotin-like protein 2 OS=Homo sapiens GN=AMOTL2 PE=1 SV=3 - [AMOL2_HUMAN]
Q99615	DnaJ homolog subfamily C member 7 OS=Homo sapiens GN=DNAJC7 PE=1 SV=2 - [DNJC7_HUMAN]
Q969T9	WW domain-binding protein 2 OS=Homo sapiens GN=WBP2 PE=1 SV=1 - [WBP2_HUMAN]
Q15678	Tyrosine-protein phosphatase non-receptor type 14 OS=Homo sapiens GN=PTPN14 PE=1 SV=2 - [PTN14_HUMAN]
Q9UKF6	Cleavage and polyadenylation specificity factor subunit 3 OS=Homo sapiens GN=CPSF3 PE=1 SV=1 - [CPSF3_HUMAN]
Q16630	Cleavage and polyadenylation specificity factor subunit 6 OS=Homo sapiens GN=CPSF6 PE=1 SV=2 - [CPSF6_HUMAN]
Q7L2J0	7SK snRNA methylphosphate capping enzyme OS=Homo sapiens GN=MEPCE PE=1 SV=1 - [MEPCE_HUMAN]
