# Supplementary material for: YAP–TEAD1 control of cytoskeleton dynamics and intracellular tension guides human pluripotent stem cell mesoderm specification
Source: Cell Death Differ. 2020 Oct 28;28(4):1193–207. doi: 10.1038/s41418-020-00643-5 (PMC8027678; doi:10.1038/s41418-020-00643-5)
Supplement: Supplementary file 5 — Supplementary Table 4 [file 41418_2020_643_MOESM5_ESM.xlsx]

## Sheet: 0.5 kPa
Supplementary Table 3: List of genes significantly regulated in YAP -/- hESCs a compared to CTR hESCs cultured on 0.5 kPa surface.
	gene_symbol	logFC	AveExpr	t	P.Value	adj.P.Val	B	Fc
1	CCDC152	5.29381	2.46235	70.7008	2.64553e-13	2.14262e-09	19.7681	39.228
2	GNA14	6.35498	2.59568	66.8177	4.31924e-13	2.3321e-09	19.5889	81.8537
3	C9orf64	5.55401	2.03935	62.9751	7.22081e-13	2.92407e-09	18.8228	46.9811
4	LRRC61	6.07496	1.80352	54.549	2.50958e-12	4.68937e-09	17.8835	67.413
5	ZNF680	4.99183	2.75904	53.9217	2.77427e-12	4.68937e-09	18.4179	31.8193
6	ECHDC3	5.4768	1.86162	53.6573	2.89503e-12	4.68937e-09	17.8347	44.5328
7	ZNF486	2.80961	3.64459	51.3451	4.24097e-12	6.24502e-09	18.4315	7.01095
8	DNAJA4	5.25229	0.565154	46.6413	9.74995e-12	1.12807e-08	16.1042	38.115
9	TCEAL5	5.7934	0.937634	44.2461	1.5391e-11	1.53941e-08	16.1167	55.4609
10	PCDHB5	3.73856	2.09204	43.4371	1.8057e-11	1.53941e-08	16.661	13.348
11	TPX2	1.28026	8.49231	43.0133	1.96565e-11	1.59198e-08	16.9951	2.42882
12	ZNF135	4.41128	0.839676	42.4945	2.18333e-11	1.68408e-08	15.8253	21.2778
13	EDNRB	2.31484	4.44385	41.2106	2.84719e-11	2.06854e-08	16.7466	4.97549
14	ZNF876P	3.6128	1.66706	41.0167	2.96576e-11	2.06854e-08	16.0845	12.2338
15	SHISA3	3.07831	2.88874	40.2851	3.46548e-11	2.11825e-08	16.3836	8.44626
16	TXNIP	2.79407	4.05644	40.1981	3.53086e-11	2.11825e-08	16.5245	6.93582
17	PNPLA4	3.40071	1.99057	39.2829	4.30916e-11	2.32666e-08	15.9266	10.5612
18	S100A6	7.0385	-0.341736	38.8473	4.74534e-11	2.47951e-08	14.4921	131.462
19	BEX5	5.1387	1.51344	38.509	5.11819e-11	2.59076e-08	15.5964	35.2293
20	IL17RD	0.984063	7.83273	35.738	9.7595e-11	4.33712e-08	15.3166	1.97803
21	CSRP1	4.69315	1.72865	35.4819	1.03851e-10	4.33712e-08	15.1112	25.8689
22	ZNF528	3.469	1.5386	35.4593	1.04425e-10	4.33712e-08	15.0409	11.0732
23	ATP6AP2	1.05765	7.07399	35.1006	1.1401e-10	4.61683e-08	15.1849	2.08153
24	ISLR2	2.57795	2.70794	34.3766	1.36495e-10	5.26415e-08	15.1028	5.97093
25	ZNF253	4.45766	3.2314	34.0736	1.47338e-10	5.55017e-08	15.0875	21.973
26	SMIM14	1.44902	5.43497	33.9013	1.53928e-10	5.66666e-08	14.9601	2.73023
27	ZNF229	5.50816	0.111945	33.3046	1.7943e-10	5.83167e-08	13.9675	45.5116
28	POU3F4	3.62881	1.65786	33.2921	1.80012e-10	5.83167e-08	14.6267	12.3703
29	BHLHB9	2.28741	3.67081	33.0608	1.91177e-10	6.07194e-08	14.8452	4.88179
30	SULF1	1.82669	5.71293	32.8975	1.99521e-10	6.21509e-08	14.6636	3.54722
31	ZNF542P	3.59454	2.07891	32.2584	2.36326e-10	7.22265e-08	14.4915	12.0799
32	TOR4A	1.75631	4.08378	32.0287	2.51356e-10	7.50345e-08	14.5546	3.37832
33	USP9X	0.898726	8.82753	31.6259	2.80342e-10	7.91122e-08	14.1221	1.86442
34	P3H2	1.6813	4.70529	31.3125	3.05483e-10	8.24702e-08	14.3021	3.20717
35	ATP2A3	1.14977	5.35417	30.9504	3.37713e-10	8.96768e-08	14.1342	2.21878
36	ZNF354C	4.62174	1.48311	30.783	3.53874e-10	9.24525e-08	13.9989	24.6197
37	MOB3B	1.03037	6.29348	30.4907	3.84213e-10	9.7217e-08	13.9209	2.04254
38	EPHB3	2.47772	2.08668	30.4267	3.91234e-10	9.7217e-08	14.0348	5.57018
39	PLEKHA2	1.57101	4.74067	30.383	3.96118e-10	9.7217e-08	14.0255	2.97113
40	SYT11	4.56675	2.96254	29.9037	4.54287e-10	1.08214e-07	13.9763	23.699
41	SHISA2	1.17213	4.7926	29.5542	5.02717e-10	1.13809e-07	13.7685	2.25344
42	GPAT2	3.44173	0.869986	29.3976	5.26264e-10	1.13809e-07	13.4842	10.8659
43	NAP1L6	3.47631	0.987285	29.3931	5.26956e-10	1.13809e-07	13.52	11.1294
44	DDIT4	2.15606	6.32861	29.2888	5.43329e-10	1.158e-07	13.5454	4.45695
45	B3GNT7	1.13109	6.94568	28.9753	5.96111e-10	1.254e-07	13.4108	2.19025
46	DGKK	2.50722	3.32187	27.9699	8.07892e-10	1.58221e-07	13.4006	5.68523
47	ZNF677	1.32834	4.47065	27.9215	8.20023e-10	1.58221e-07	13.2876	2.51113
48	FAM102B	1.00752	5.76536	27.9196	8.20507e-10	1.58221e-07	13.1455	2.01045
49	GUCY1B3	1.7483	2.86576	27.8129	8.47998e-10	1.61598e-07	13.3579	3.35963
50	CLIP2	1.09807	6.51865	27.7487	8.65023e-10	1.62926e-07	13.0308	2.14068
51	ZNF93	0.974015	5.22878	27.6809	8.83429e-10	1.6423e-07	13.1202	1.9643
52	HLA-DQB1	1.1577	5.11471	27.6292	8.97763e-10	1.6423e-07	13.1157	2.23101
53	ZNF626	2.83711	3.05872	27.4346	9.54025e-10	1.69816e-07	13.2397	7.14586
54	ZNF516	1.02476	5.20337	27.3237	9.87861e-10	1.73928e-07	13.0032	2.03461
55	INPP5F	0.784168	7.87151	27.1676	1.03776e-09	1.80749e-07	12.7575	1.7221
56	TNRC6C	0.889565	5.97683	27.0002	1.09442e-09	1.83227e-07	12.8162	1.85262
57	DGKB	1.62307	3.21476	26.9282	1.11986e-09	1.83227e-07	13.0733	3.0803
58	TMEM132B	0.779291	7.53641	26.8498	1.14828e-09	1.85998e-07	12.6675	1.71629
59	ZNF883	4.9525	1.25088	26.8076	1.16391e-09	1.86663e-07	12.8974	30.9636
60	ZNF717	3.00345	1.45743	26.5153	1.27895e-09	1.99197e-07	12.8484	8.01913
61	RBM46	3.70859	1.19731	26.4832	1.29234e-09	1.99366e-07	12.7931	13.0737
62	WLS	2.13481	2.33095	26.405	1.32559e-09	2.00673e-07	12.9029	4.39179
63	NEFL	1.02991	4.81032	26.1871	1.42348e-09	2.11537e-07	12.6592	2.04189
64	PTK7	0.746357	7.17903	25.898	1.56593e-09	2.26473e-07	12.3499	1.67755
65	CTD-2554C21.2	2.42257	2.75423	25.8165	1.60891e-09	2.29303e-07	12.7192	5.36126
66	L1CAM	0.900072	5.93551	25.8074	1.61381e-09	2.29303e-07	12.3995	1.86616
67	ATP1B2	1.8676	4.39588	25.5719	1.74605e-09	2.41731e-07	12.4963	3.64926
68	ZC3HAV1L	3.43851	-0.0593049	25.3897	1.85664e-09	2.48544e-07	12.1424	10.8417
69	PMAIP1	0.954943	8.04522	25.338	1.8894e-09	2.48817e-07	12.0927	1.9385
70	GRM4	0.849196	5.94509	25.2848	1.92377e-09	2.51301e-07	12.2082	1.8015
71	ZNF585B	3.3699	1.71492	25.123	2.03282e-09	2.63421e-07	12.4483	10.3381
72	C17orf51	8.24116	-0.193122	25.0328	2.09657e-09	2.67404e-07	11.9985	302.578
73	ZNF280D	1.45213	3.94073	24.9777	2.13664e-09	2.70385e-07	12.3418	2.73611
74	KCNMB4	0.936836	5.20474	24.9146	2.18354e-09	2.74178e-07	12.1501	1.91433
75	ZBED6CL	3.60326	0.465578	24.7614	2.30222e-09	2.86857e-07	12.1209	12.1531
76	LRRC34	2.41897	2.08232	24.6318	2.40825e-09	2.97777e-07	12.3096	5.3479
77	ID2	1.24465	4.76295	24.5136	2.50972e-09	3.05316e-07	12.058	2.36961
78	ETV5	0.804083	6.56794	24.5068	2.51571e-09	3.05316e-07	11.8682	1.74604
79	ZNF595	3.78584	1.02441	24.4954	2.52576e-09	3.05316e-07	12.1568	13.7928
80	ACOT9	0.89553	5.70925	24.4146	2.59838e-09	3.11564e-07	11.9048	1.86029
81	DYSF	1.03605	5.16022	24.3747	2.63515e-09	3.11564e-07	11.9528	2.05061
82	SESN3	0.845998	6.23886	24.1169	2.88677e-09	3.28983e-07	11.7419	1.79751
83	BNIP3	1.72982	6.1363	24.0998	2.90435e-09	3.28983e-07	11.7439	3.31687
84	EEF1A2	1.35727	4.35574	23.7616	3.27854e-09	3.58823e-07	11.8305	2.562
85	CPSF1P1	1.74918	2.6493	23.6667	3.39304e-09	3.68862e-07	11.9697	3.36168
86	BHLHE41	2.21326	2.54785	23.4523	3.66823e-09	3.83341e-07	11.894	4.63721
87	BNIP3L	0.847132	6.16019	23.4334	3.69364e-09	3.83523e-07	11.4801	1.79892
88	BMF	1.11555	5.6531	23.3907	3.75185e-09	3.86292e-07	11.512	2.16678
89	PDCD4	1.03251	5.85994	23.379	3.768e-09	3.86292e-07	11.486	2.04558
90	ZNF649	1.13515	5.7817	23.3434	3.8175e-09	3.88905e-07	11.4796	2.19642
91	PNRC1	1.13265	4.38418	23.1667	4.07432e-09	4.03882e-07	11.5938	2.19261
92	EFHD1	1.65508	2.58306	23.1568	4.08919e-09	4.03882e-07	11.7829	3.14942
93	ERRFI1	0.736409	6.79166	23.0128	4.31366e-09	4.2092e-07	11.2664	1.66602
94	KDR	0.896836	6.95426	22.9914	4.34823e-09	4.21753e-07	11.2483	1.86198
95	CRYGD	6.20865	-3.02061	22.8964	4.50523e-09	4.34379e-07	10.1109	73.9587
96	CNTD2	5.72288	-1.67913	22.8262	4.62513e-09	4.40693e-07	10.8025	52.815
97	KDM6B	1.44155	3.33554	22.7974	4.67548e-09	4.42886e-07	11.5902	2.71613
98	MAGEA4	2.49548	1.46199	22.7116	4.82897e-09	4.54351e-07	11.6014	5.63916
99	EDEM1	0.926894	5.62463	22.5641	5.10588e-09	4.70999e-07	11.1802	1.90118
100	PCDHA10	1.42019	3.88509	22.5499	5.13351e-09	4.70999e-07	11.4219	2.67622
101	ZNF732	5.90319	-0.182497	22.4764	5.27909e-09	4.80397e-07	11.244	59.8463
102	CDX4	2.86906	0.479115	22.3692	5.49945e-09	4.87559e-07	11.3577	7.30588
104	CXorf38	1.32119	4.41626	21.9077	6.57324e-09	5.69376e-07	11.0754	2.49873
105	ZNF829	2.94175	1.8642	21.7776	6.91665e-09	5.92782e-07	11.2657	7.68341
106	VSTM5	5.98047	-3.13337	21.6296	7.33189e-09	6.2179e-07	9.76187	63.1396
107	H2AFY2	0.768321	5.87741	21.5356	7.61011e-09	6.33559e-07	10.7183	1.70329
108	ZNF585A	1.2218	3.53909	21.4453	7.88825e-09	6.45323e-07	11.0152	2.33238
109	ITPKB	1.22384	4.23249	21.4315	7.93175e-09	6.45621e-07	10.9033	2.33568
110	TRIM38	1.57687	3.09861	21.239	8.56746e-09	6.80273e-07	10.9824	2.98322
111	EDIL3	0.753459	6.09037	21.1631	8.83376e-09	6.94608e-07	10.5348	1.68583
112	ENPP2	2.92247	1.71594	21.141	8.9128e-09	6.97437e-07	11.0129	7.58144
113	MAP10	4.91855	-0.769144	21.1239	8.9746e-09	6.98885e-07	10.638	30.2435
114	CYP2R1	1.61946	3.21198	21.1103	9.02408e-09	6.98885e-07	10.9151	3.07259
115	FN1	0.686089	7.04042	21.1003	9.06074e-09	6.98885e-07	10.4396	1.60892
116	CLIC6	1.66603	2.82897	20.9823	9.50529e-09	7.22848e-07	10.9009	3.1734
117	CBR3	2.24409	1.2427	20.8245	1.01382e-08	7.63805e-07	10.8726	4.73737
118	ZFP3	1.81508	2.17972	20.7983	1.02476e-08	7.68476e-07	10.8658	3.51878
119	CECR1	0.687538	6.21548	20.7568	1.0424e-08	7.72946e-07	10.3424	1.61053
120	TCEAL2	1.0887	4.3419	20.7492	1.04566e-08	7.72946e-07	10.5877	2.12682
121	PCDHGB4	2.63783	2.41696	20.7305	1.05373e-08	7.72946e-07	10.8256	6.22397
122	ARHGEF25	1.44396	3.006	20.6006	1.11183e-08	8.0163e-07	10.7198	2.72066
123	RP11-564D11.3	6.01011	-3.12077	20.5969	1.11351e-08	8.0163e-07	9.51495	64.4499
124	QPCT	6.82874	-1.62801	20.5081	1.15535e-08	8.24424e-07	10.1552	113.672
125	SOX30	5.83027	-3.21047	20.3763	1.22066e-08	8.57951e-07	9.41131	56.8966
126	LMO3	1.15284	3.99899	20.3707	1.22353e-08	8.57951e-07	10.4766	2.22351
127	JAKMIP2	0.789027	6.30238	20.3192	1.25025e-08	8.69165e-07	10.136	1.72791
130	CHD3	0.793284	6.0663	20.2119	1.30801e-08	8.85699e-07	10.1077	1.73302
131	ESYT2	0.763531	6.48209	20.2041	1.31231e-08	8.85699e-07	10.0689	1.69764
132	JAG1	0.782525	5.6957	20.1727	1.32986e-08	8.93821e-07	10.1283	1.72014
133	ITM2A	0.723972	5.21183	20.1375	1.34978e-08	9.00002e-07	10.1736	1.65172
134	CRYL1	3.49293	-0.121567	20.1335	1.35211e-08	9.00002e-07	10.4425	11.2584
135	ZNF100	1.24355	3.91953	20.1272	1.35573e-08	9.00002e-07	10.3799	2.3678
136	KCNJ2	2.6866	2.58193	20.1029	1.36972e-08	9.05579e-07	10.5434	6.43796
137	PIK3R1	0.860643	5.0991	20.0515	1.39995e-08	9.1807e-07	10.1499	1.81585
138	SPRY4	0.587846	7.92114	20.0075	1.42646e-08	9.27942e-07	9.88489	1.503
139	IRF2BPL	0.98743	7.49618	19.9843	1.4406e-08	9.33396e-07	9.90275	1.98265
140	CACNA1G	1.16007	3.34662	19.8895	1.50018e-08	9.60473e-07	10.3612	2.23469
141	ZNF506	1.57763	2.49257	19.7738	1.57664e-08	9.97594e-07	10.405	2.98479
142	GDF15	1.83942	1.9987	19.6272	1.67987e-08	1.03857e-06	10.371	3.57866
143	SYNGR3	1.51896	2.97516	19.5456	1.74052e-08	1.05743e-06	10.2531	2.86584
144	C2orf72	1.91234	1.64778	19.5359	1.74793e-08	1.05743e-06	10.3414	3.7642
145	ABHD2	0.736051	6.38904	19.5339	1.74944e-08	1.05743e-06	9.76078	1.66561
146	BNIP3P9	5.80254	-3.22414	19.5338	1.74955e-08	1.05743e-06	9.17792	55.8133
148	KCNQ5	1.56588	2.09963	19.1713	2.05198e-08	1.21307e-06	10.1613	2.96059
149	CASK	0.647539	6.50551	19.1587	2.06352e-08	1.21446e-06	9.5708	1.56649
150	IGSF1	0.70115	6.20283	19.1524	2.06934e-08	1.21446e-06	9.59249	1.6258
151	ZNF726	2.53375	1.26954	19.1236	2.09598e-08	1.21715e-06	10.1616	5.79074
152	AKNA	0.798997	6.05548	19.1178	2.1014e-08	1.21715e-06	9.5895	1.73989
153	CAT	9.36379	-0.943894	19.1151	2.10397e-08	1.21715e-06	9.88175	658.841
154	SOX9	1.37709	3.52032	19.0976	2.12035e-08	1.22226e-06	9.96674	2.59743
155	PYGL	0.755201	6.39203	19.083	2.13422e-08	1.22589e-06	9.54247	1.68787
156	LINC00493	0.963914	4.18746	19.0722	2.14453e-08	1.22746e-06	9.83949	1.95059
157	DECR1	1.24911	4.54816	19.0634	2.15294e-08	1.22793e-06	9.77075	2.37695
158	MPPED2	1.51518	2.63749	19.0474	2.16837e-08	1.23239e-06	10.0603	2.85835
159	PNMA2	1.09091	3.4502	19.0252	2.19003e-08	1.24035e-06	9.94331	2.13009
160	APLP1	0.864317	4.7504	18.9906	2.22421e-08	1.25532e-06	9.70062	1.82048
161	EGLN1	1.24566	4.48976	18.8808	2.33662e-08	1.30964e-06	9.69222	2.37127
162	ADCY2	0.641375	5.88807	18.8157	2.40636e-08	1.33487e-06	9.4581	1.55981
163	PRTG	1.6176	4.18964	18.7574	2.47068e-08	1.35203e-06	9.68607	3.06863
164	PDE4B	1.05488	3.49709	18.7399	2.49031e-08	1.35363e-06	9.79865	2.07754
165	TFAP2C	1.49827	2.05818	18.6931	2.54388e-08	1.37353e-06	9.94332	2.82503
166	KHNYN	0.642372	5.98776	18.6638	2.57802e-08	1.38318e-06	9.37222	1.56089
167	NR1I2	6.55079	-1.77102	18.6527	2.59109e-08	1.38318e-06	9.48161	93.7527
168	PCDH11X	0.809737	4.92258	18.6444	2.60086e-08	1.38318e-06	9.50198	1.75289
170	LPAR6	1.1755	3.34042	18.6311	2.61678e-08	1.38518e-06	9.77064	2.25871
171	PDRG1	0.814705	5.26276	18.6007	2.65324e-08	1.3994e-06	9.42893	1.75894
172	ASTN1	0.877861	4.06693	18.5818	2.67632e-08	1.40153e-06	9.6221	1.83765
173	CRTC3	1.17186	3.62428	18.5699	2.69092e-08	1.40153e-06	9.6946	2.25303
174	IGF2	2.00935	1.0945	18.3989	2.91103e-08	1.50648e-06	9.83482	4.026
175	ZNF90	0.859951	5.05396	18.3854	2.92915e-08	1.51103e-06	9.35163	1.81498
176	ZNF682	1.1988	3.59336	18.3529	2.97353e-08	1.52906e-06	9.59279	2.29549
177	HM13	0.695476	6.69823	18.2984	3.04962e-08	1.56322e-06	9.12863	1.61942
178	TBC1D8	0.742572	5.10582	18.2469	3.12354e-08	1.59104e-06	9.2736	1.67316
179	FAR2P4	5.51923	-0.897374	18.1734	3.23247e-08	1.62488e-06	9.52403	45.8622
180	PTPRB	2.7218	1.57811	18.1683	3.24012e-08	1.62488e-06	9.72079	6.59695
182	DCLK1	0.928943	5.22925	18.1178	3.31765e-08	1.6434e-06	9.18941	1.90388
183	UBBP4	2.12406	2.00023	18.0325	3.45312e-08	1.70011e-06	9.63279	4.35918
184	MRPL3	0.628477	7.16952	18.0117	3.48711e-08	1.71164e-06	8.95177	1.54593
185	NGFR	1.16112	3.66377	17.9719	3.55318e-08	1.7388e-06	9.38933	2.23631
186	PEAK1	0.657037	6.85627	17.9288	3.62632e-08	1.76e-06	8.92819	1.57684
187	TSHZ3	0.693462	4.96036	17.9272	3.62909e-08	1.76e-06	9.13245	1.61716
189	KCNH5	1.89264	1.27113	17.8714	3.72637e-08	1.78467e-06	9.58804	3.71314
190	ADRA1D	3.10331	0.765548	17.8665	3.73505e-08	1.78467e-06	9.58316	8.59391
192	PTGR1	0.690676	5.81488	17.8387	3.78469e-08	1.79252e-06	8.96964	1.61404
193	TESMIN	0.591117	5.49172	17.7612	3.92718e-08	1.84384e-06	8.96849	1.50641
194	NCAM1	0.901517	4.25296	17.7231	3.99925e-08	1.86149e-06	9.15262	1.86803
195	GRAMD1A	0.590324	6.90868	17.6608	4.12048e-08	1.90152e-06	8.78445	1.50559
196	GFRA1	2.20053	1.45013	17.6193	4.20355e-08	1.91342e-06	9.46164	4.59647
197	CPT1A	1.18939	4.04844	17.5932	4.25674e-08	1.92652e-06	9.12369	2.28056
199	HSPA1A	0.914676	5.90281	17.5742	4.29579e-08	1.93287e-06	8.82095	1.88515
200	CUL7	0.718374	5.40316	17.5458	4.35527e-08	1.9542e-06	8.86702	1.64533
202	ZNF788	0.839275	4.97206	17.4473	4.56791e-08	2.02463e-06	8.87924	1.78915
204	SEC14L4	4.1732	0.325496	17.4049	4.66306e-08	2.05251e-06	9.34853	18.0409
205	MEGF10	0.687711	4.97697	17.3891	4.69917e-08	2.05364e-06	8.84748	1.61073
206	UFL1	0.67022	5.34324	17.3871	4.70368e-08	2.05364e-06	8.79109	1.59132
207	YPEL1	0.991949	4.37547	17.3661	4.75215e-08	2.06155e-06	8.94204	1.98887
208	SORCS3	1.99566	2.01614	17.3627	4.75997e-08	2.06155e-06	9.2998	3.988
209	CDKN1C	1.48703	3.53018	17.3567	4.77404e-08	2.06213e-06	9.09546	2.80311
210	FGD5	0.625019	5.63874	17.3452	4.80095e-08	2.06548e-06	8.7295	1.54223
211	ENSAP2	4.96352	-3.63992	17.3411	4.81045e-08	2.06548e-06	8.34199	31.2011
212	ZKSCAN1	0.691828	6.7985	17.3263	4.84554e-08	2.06548e-06	8.61308	1.61533
213	THRB	1.65833	1.22489	17.2861	4.94164e-08	2.09389e-06	9.30523	3.15652
214	CALCRL	1.52697	2.35827	17.2226	5.09816e-08	2.13938e-06	9.19529	2.88181
215	GAB4	4.9333	-3.65348	17.165	5.24488e-08	2.18777e-06	8.28081	30.5542
216	MLLT3	1.211	3.64834	17.0732	5.48854e-08	2.27375e-06	8.92398	2.31498
217	MLKL	2.72207	0.480435	17.0408	5.57737e-08	2.29395e-06	9.1824	6.59818
218	ZNF266	1.34108	3.90912	16.9721	5.77144e-08	2.34889e-06	8.82068	2.53341
219	SDK2	1.47333	3.56562	16.9613	5.80265e-08	2.35567e-06	8.87918	2.77662
220	ELFN2	1.36612	2.34651	16.9306	5.89226e-08	2.38607e-06	9.04478	2.57777
221	NIPA1	0.808375	5.13729	16.9238	5.91215e-08	2.38815e-06	8.57101	1.75124
222	MAPT	1.38476	2.01687	16.841	6.16258e-08	2.47083e-06	9.03156	2.61128
225	ZNF738	0.753052	6.01258	16.7884	6.32773e-08	2.50333e-06	8.38404	1.68535
228	NRXN2	1.04559	3.81361	16.6422	6.81361e-08	2.63306e-06	8.6593	2.06422
232	PLA2G2A	1.94685	1.41869	16.5162	7.26551e-08	2.7518e-06	8.90593	3.85531
234	ZNF844	0.92355	3.66227	16.4672	7.4503e-08	2.78227e-06	8.59162	1.89678
235	FOXK1	0.920543	4.52838	16.4554	7.49557e-08	2.78471e-06	8.41658	1.89283
237	ZNF404	3.12837	0.570945	16.4118	7.66529e-08	2.8283e-06	8.87234	8.74448
238	GPR153	1.04739	4.05956	16.4068	7.68526e-08	2.82856e-06	8.48089	2.06678
239	HAS1	5.57747	-1.51824	16.3971	7.7235e-08	2.82984e-06	8.64384	47.7514
240	CHP2	2.98882	0.906086	16.3931	7.73934e-08	2.82984e-06	8.86128	7.93823
241	INHBE	0.95278	4.54512	16.3811	7.78742e-08	2.841e-06	8.37174	1.9356
242	FAM212B	0.782023	4.7452	16.3617	7.86587e-08	2.86318e-06	8.32389	1.71954
243	SMIM3	0.628974	5.3803	16.3473	7.92456e-08	2.87807e-06	8.21403	1.54646
244	HCN4	0.97352	4.7773	16.3148	8.05867e-08	2.91371e-06	8.2917	1.96363
245	KDM3A	1.08183	5.90665	16.2783	8.21249e-08	2.94811e-06	8.10879	2.11673
246	PALM	0.882818	3.82623	16.2783	8.2126e-08	2.94811e-06	8.45469	1.84397
247	CERCAM	1.31666	2.63498	16.275	8.2266e-08	2.94811e-06	8.65639	2.49088
248	RIPK4	1.14339	2.63235	16.26	8.29095e-08	2.95808e-06	8.64849	2.209
249	NKD1	0.954752	4.07384	16.2173	8.47694e-08	3.01117e-06	8.37156	1.93825
250	FAM24B	4.70518	-3.76496	16.1542	8.7607e-08	3.09163e-06	7.90442	26.0856
252	CALCOCO2	0.651082	5.05098	16.0049	9.47429e-08	3.27818e-06	8.06803	1.57035
253	LDB2	0.599374	6.0409	16.0047	9.47562e-08	3.27818e-06	7.93721	1.51506
254	C3orf67	1.19501	2.94758	16.0014	9.4917e-08	3.27818e-06	8.45731	2.28946
255	SALL3	0.847885	5.32447	15.9067	9.97921e-08	3.41741e-06	7.96919	1.79986
256	PINK1	0.672671	5.18887	15.8855	1.0092e-07	3.44207e-06	7.97709	1.59402
257	BEND4	0.630181	6.0674	15.8201	1.04491e-07	3.52685e-06	7.8269	1.54776
258	TMEM178B	0.684503	5.21148	15.8197	1.04512e-07	3.52685e-06	7.93526	1.60715
259	TSPAN18	1.17849	4.23328	15.7625	1.07755e-07	3.6137e-06	8.07861	2.2634
260	PIWIL2	2.23867	1.05072	15.7221	1.10106e-07	3.6773e-06	8.50056	4.71961
261	ZADH2	0.897048	3.48927	15.6449	1.14766e-07	3.80939e-06	8.15775	1.86225
262	PAX5	2.56334	-0.38244	15.6214	1.16232e-07	3.81603e-06	8.42873	5.91076
263	TJP3	1.01266	3.67061	15.6206	1.1628e-07	3.81603e-06	8.10852	2.01763
264	ADGRL3	0.847969	4.14719	15.619	1.1638e-07	3.81603e-06	8.01201	1.79997
265	KBTBD12	2.48868	-0.801307	15.586	1.18473e-07	3.869e-06	8.37257	5.61265
266	OVOL1	1.42294	1.30253	15.5589	1.20222e-07	3.90252e-06	8.39675	2.68131
267	ATP2B4	0.618303	5.15613	15.5041	1.23846e-07	3.9896e-06	7.75768	1.53507
268	DES	2.64787	0.355307	15.5028	1.23935e-07	3.9896e-06	8.39567	6.26743
270	AL513412.1	7.41832	-2.40472	15.4367	1.28469e-07	4.0748e-06	8.01569	171.056
273	WDR60	0.650003	5.47931	15.4239	1.29374e-07	4.08498e-06	7.66217	1.56917
274	BRINP1	0.749059	5.39076	15.3684	1.33358e-07	4.1863e-06	7.64125	1.6807
275	TP53INP1	1.07414	4.16852	15.3593	1.34022e-07	4.1909e-06	7.85391	2.10547
276	GPR160	0.630066	5.42566	15.3044	1.38119e-07	4.29593e-06	7.59776	1.54764
277	PTER	0.719687	4.17238	15.3031	1.38222e-07	4.29593e-06	7.8195	1.64682
279	TCF12	0.586083	7.18402	15.2952	1.38816e-07	4.29932e-06	7.4295	1.50116
280	F2RL1	0.612737	5.02792	15.2887	1.39316e-07	4.30657e-06	7.64913	1.52916
281	APOBEC3B	1.36082	2.9908	15.2607	1.41478e-07	4.36004e-06	8.02267	2.5683
282	NDUFAF1	0.806044	4.09529	15.2559	1.41853e-07	4.36004e-06	7.80707	1.74841
285	GABRA2	1.66036	1.59221	15.1984	1.46431e-07	4.47527e-06	8.17013	3.16095
286	RP11-366M4.11	3.35891	0.497186	15.1606	1.49526e-07	4.55267e-06	8.20838	10.2597
289	CLIP3	0.981745	4.12941	15.1036	1.54337e-07	4.64676e-06	7.70813	1.97485
290	ZNF454	4.13015	-1.64045	15.0854	1.55913e-07	4.68548e-06	8.00862	17.5105
291	TMEM132C	2.44058	-0.131588	15.0701	1.57244e-07	4.71674e-06	8.15207	5.4286
292	KLHL24	0.744133	5.5636	15.0642	1.5776e-07	4.72346e-06	7.43269	1.67497
293	SAP18	0.587587	7.46082	15.0211	1.61605e-07	4.82075e-06	7.24356	1.50273
294	HMGCL	0.839647	4.2419	14.999	1.63616e-07	4.87179e-06	7.62144	1.78961
295	FPR2	3.22161	-1.61904	14.9788	1.65481e-07	4.90926e-06	7.95942	9.3283
298	AHNAK2	1.56176	1.8288	14.8949	1.73471e-07	5.09035e-06	7.96936	2.95214
299	SHROOM3	0.63657	6.6725	14.8603	1.76888e-07	5.13988e-06	7.19569	1.55463
300	ATXN1	1.30031	2.12735	14.8462	1.78306e-07	5.16672e-06	7.90482	2.46282
301	BAIAP3	1.25072	3.31343	14.843	1.78629e-07	5.16684e-06	7.71332	2.3796
302	ZNF737	1.08542	3.08187	14.8338	1.79566e-07	5.1847e-06	7.75049	2.12199
303	ARHGAP42	0.621389	5.38717	14.8299	1.7996e-07	5.18683e-06	7.31254	1.53836
304	BMP7	0.83076	4.11934	14.821	1.80867e-07	5.20371e-06	7.5373	1.77862
305	GPC2	0.677306	5.76666	14.7845	1.84652e-07	5.27512e-06	7.23391	1.59915
306	FAM72C	0.883465	5.04043	14.7392	1.89466e-07	5.36534e-06	7.30978	1.8448
307	ARRDC3	0.715955	4.06243	14.714	1.92206e-07	5.41452e-06	7.48285	1.64257
308	MGAT5B	0.940351	3.81519	14.6753	1.96498e-07	5.52582e-06	7.50997	1.91899
309	ELFN1	1.51392	2.03364	14.6702	1.97069e-07	5.53227e-06	7.811	2.85586
310	FBXO2	0.768911	4.61686	14.6447	1.99965e-07	5.57432e-06	7.32707	1.70398
311	RHOU	0.887957	4.29342	14.6343	2.01158e-07	5.57432e-06	7.38529	1.85055
312	PUS7L	0.705094	4.84543	14.629	2.01776e-07	5.57432e-06	7.27441	1.63025
313	MVP	1.18835	2.26146	14.6275	2.0195e-07	5.57432e-06	7.7551	2.27892
314	CASP9	0.716362	4.4495	14.627	2.02008e-07	5.57432e-06	7.34899	1.64303
316	TTLL1	0.910545	3.29632	14.5839	2.07071e-07	5.66578e-06	7.55694	1.87976
317	EFEMP1	0.758854	4.5208	14.5717	2.08522e-07	5.6853e-06	7.29994	1.69215
318	HRC	1.21477	3.33917	14.5603	2.09891e-07	5.6853e-06	7.53408	2.32104
319	ELN	0.964387	3.26406	14.5405	2.12298e-07	5.72641e-06	7.53619	1.95123
320	MXRA5	1.02351	3.71917	14.537	2.12727e-07	5.72641e-06	7.44354	2.03286
321	LOXHD1	2.25687	1.6132	14.5271	2.13948e-07	5.74112e-06	7.77267	4.77952
322	PFKFB4	1.55356	4.20138	14.5261	2.14078e-07	5.74112e-06	7.33632	2.9354
325	ZNF563	1.38602	1.52803	14.5046	2.16746e-07	5.78395e-06	7.76768	2.61357
326	KCNQ1	1.28791	1.61883	14.4935	2.18145e-07	5.79664e-06	7.75177	2.44175
327	CHST8	1.10817	3.65497	14.4901	2.18575e-07	5.79664e-06	7.42719	2.15572
328	EPHA4	0.914728	3.29825	14.4786	2.20025e-07	5.82348e-06	7.49099	1.88521
330	GDF3	1.13831	2.64692	14.4631	2.22015e-07	5.84748e-06	7.59664	2.20123
331	VENTX	1.45295	2.8394	14.46	2.22416e-07	5.84852e-06	7.56289	2.73767
332	TRANK1	0.665759	4.42239	14.452	2.23448e-07	5.86616e-06	7.24414	1.5864
334	ZNF300	0.795169	4.88447	14.4348	2.25687e-07	5.89626e-06	7.14463	1.73528
335	MAP3K13	3.82757	2.50878	14.4263	2.26797e-07	5.90999e-06	7.59552	14.1975
336	HDAC9	0.69883	4.1447	14.4252	2.26942e-07	5.90999e-06	7.28442	1.62319
337	MEIOB	1.77485	1.62074	14.4093	2.29057e-07	5.95547e-06	7.70049	3.42203
338	HLA-B	0.779965	4.51942	14.3986	2.30485e-07	5.96634e-06	7.1906	1.71709
341	SHISA6	0.981418	3.03362	14.3277	2.40205e-07	6.17593e-06	7.44589	1.9744
342	SCAPER	0.847073	3.857	14.312	2.42429e-07	6.20345e-06	7.27277	1.79885
343	TNFAIP8L1	0.715882	4.16264	14.3105	2.42633e-07	6.20345e-06	7.20765	1.64249
345	ZSCAN1	4.93444	-2.57578	14.2395	2.52949e-07	6.42055e-06	7.41374	30.5784
346	BCL2L1	0.635227	5.52811	14.2315	2.5414e-07	6.42055e-06	6.91324	1.55318
347	CLMN	1.00476	4.0821	14.231	2.54223e-07	6.42055e-06	7.17373	2.00661
348	RAB6B	0.925442	3.98799	14.2293	2.54476e-07	6.42055e-06	7.19237	1.89927
349	NPTXR	0.970567	3.7013	14.2179	2.56191e-07	6.45379e-06	7.24515	1.95961
350	H6PD	0.813772	4.6353	14.1597	2.65131e-07	6.65828e-06	7.01449	1.7578
351	MCAM	0.598072	4.40923	14.1562	2.65675e-07	6.66162e-06	7.05745	1.51369
352	APOBEC3D	0.942046	3.96137	14.1461	2.67267e-07	6.69118e-06	7.14454	1.92125
353	LRRC37A6P	1.72266	0.906714	14.1329	2.6936e-07	6.70215e-06	7.59439	3.30044
354	AGPAT3	0.946188	3.30147	14.1221	2.71098e-07	6.73504e-06	7.26457	1.92677
356	ALDH1A1	1.09672	2.44583	14.112	2.72717e-07	6.75454e-06	7.40832	2.13867
358	HPN	0.757806	4.23824	14.023	2.87529e-07	7.05665e-06	7.00643	1.69092
359	GPSM2	0.641459	5.00953	13.9816	2.9473e-07	7.20065e-06	6.82998	1.55991
360	NDRG1	1.84112	2.06346	13.9779	2.95374e-07	7.20553e-06	7.37884	3.58288
361	CLDN11	0.926932	2.98298	13.9735	2.9616e-07	7.21383e-06	7.22943	1.90123
362	PCDHB15	1.02107	3.0871	13.9606	2.98445e-07	7.24769e-06	7.20183	2.02942
363	OPRL1	1.52514	0.686257	13.9263	3.04659e-07	7.36548e-06	7.48193	2.87815
364	ARRDC4	0.857839	3.60935	13.905	3.08579e-07	7.42786e-06	7.06195	1.81232
366	SCG5	0.594646	4.61101	13.8864	3.12042e-07	7.4992e-06	6.84072	1.5101
368	MAGI2	0.613414	4.74887	13.8213	3.2453e-07	7.75329e-06	6.7711	1.52988
370	PITPNM3	0.911189	2.85616	13.7959	3.29542e-07	7.8154e-06	7.13725	1.8806
371	GRIK2	1.12981	3.08091	13.7872	3.31291e-07	7.84539e-06	7.09024	2.1883
372	PLCG2	0.778868	4.03555	13.7596	3.36871e-07	7.93564e-06	6.87633	1.71578
373	SLC16A3	3.93095	2.84526	13.7577	3.3726e-07	7.93564e-06	7.11427	15.2523
375	SUSD2	1.00227	2.89627	13.7402	3.40878e-07	7.99065e-06	7.09362	2.00315
376	C12orf56	1.76153	0.998047	13.7095	3.47301e-07	8.11772e-06	7.3256	3.39057
377	HMX2	1.04626	4.43658	13.7007	3.49155e-07	8.14877e-06	6.75275	2.06516
378	NOS1	1.2918	3.03449	13.6933	3.50726e-07	8.14877e-06	7.03744	2.44833
380	ZNF395	0.623237	5.22114	13.6703	3.55692e-07	8.19559e-06	6.5888	1.54033
382	ARFGAP3	0.643524	4.78115	13.6573	3.58522e-07	8.23737e-06	6.65577	1.56214
383	TCERG1L	0.737826	3.48663	13.6433	3.61614e-07	8.29664e-06	6.91499	1.66766
385	ATP8B1	1.07992	3.36117	13.5871	3.74274e-07	8.5267e-06	6.90327	2.11392
387	JUN	1.01247	3.68315	13.5494	3.83027e-07	8.6773e-06	6.8114	2.01736
388	EHHADH	6.06938	0.384869	13.5347	3.86513e-07	8.73185e-06	7.25485	67.1529
389	LY75	0.963153	2.63491	13.5317	3.87233e-07	8.73593e-06	7.00221	1.94957
392	PAK3	0.607303	4.39786	13.511	3.92206e-07	8.78692e-06	6.63341	1.52341
394	TACC1	0.712554	4.85094	13.4692	4.02462e-07	8.96711e-06	6.51587	1.6387
396	ARHGAP36	2.35266	-0.699569	13.445	4.08545e-07	9.04046e-06	7.2058	5.10767
397	AFF3	0.971882	2.41538	13.4252	4.13578e-07	9.13689e-06	6.96782	1.9614
398	NPNT	1.90267	0.22712	13.4216	4.14522e-07	9.13689e-06	7.19032	3.73906
399	RHOB	0.801042	3.61918	13.4213	4.14595e-07	9.13689e-06	6.73871	1.74236
400	FAM109B	4.30557	0.196237	13.3828	4.2463e-07	9.33264e-06	7.16707	19.7745
401	TRIM61	3.53814	-0.234125	13.3414	4.35723e-07	9.55052e-06	7.14952	11.6168
402	CXXC4	1.11753	3.33625	13.3271	4.39624e-07	9.62301e-06	6.73373	2.16975
404	SLC2A1	0.822629	8.26627	13.3113	4.43986e-07	9.67048e-06	6.06921	1.76863
407	NTNG2	1.66162	0.982645	13.2938	4.48878e-07	9.72347e-06	7.06113	3.16371
408	SYT7	0.621706	4.71338	13.2933	4.49016e-07	9.72347e-06	6.4216	1.53869
409	IRAK4	1.05604	2.64532	13.2726	4.54888e-07	9.82983e-06	6.82738	2.07922
410	DAAM2	1.03986	2.96254	13.2481	4.61926e-07	9.92345e-06	6.75352	2.05603
411	HID1	0.993792	3.30154	13.2422	4.63641e-07	9.93545e-06	6.68307	1.99141
413	CRAT	0.93635	3.69798	13.2369	4.6519e-07	9.94082e-06	6.59662	1.91368
418	LGALS1	1.25788	3.60747	13.1945	4.7777e-07	1.01382e-05	6.58684	2.39144
419	WIPI1	0.810665	4.83004	13.1932	4.7818e-07	1.01382e-05	6.33049	1.75402
422	DUSP26	5.04273	-2.25286	13.1382	4.95078e-07	1.04011e-05	6.88988	32.962
424	APOBEC3F	1.2332	2.82663	13.1169	5.01798e-07	1.05014e-05	6.68942	2.35087
426	SOHLH2	1.92272	0.508974	13.0995	5.07354e-07	1.05631e-05	6.97083	3.79137
427	SPOCK2	1.90437	1.97107	13.0725	5.16156e-07	1.07051e-05	6.79883	3.74345
429	MAGEL2	0.799891	3.21814	13.0405	5.26756e-07	1.08675e-05	6.56152	1.74097
430	TNFSF11	1.15448	3.20372	13.0388	5.27341e-07	1.08675e-05	6.56322	2.22605
431	TPPP	1.28701	1.07989	13.0107	5.36886e-07	1.10361e-05	6.86573	2.44023
433	SGMS1	0.684273	4.54367	12.9896	5.4414e-07	1.11455e-05	6.2445	1.60689
437	ZNF582	1.35808	1.07074	12.9525	5.57246e-07	1.13111e-05	6.82782	2.56344
438	ACSM3	1.49529	2.71656	12.9211	5.68596e-07	1.1527e-05	6.57464	2.81921
443	KLF11	0.647586	4.00926	12.8985	5.76898e-07	1.15794e-05	6.29432	1.56655
444	SH3KBP1	0.714671	4.66683	12.8945	5.78389e-07	1.1595e-05	6.15283	1.64111
445	SNCG	0.870929	2.89235	12.8813	5.83329e-07	1.16796e-05	6.51466	1.82884
446	GUCA1A	0.790685	3.3877	12.8714	5.87059e-07	1.17397e-05	6.40906	1.7299
449	BGN	1.05234	2.85396	12.8421	5.98277e-07	1.18822e-05	6.49454	2.07389
450	ZNF572	6.08379	-1.76376	12.8299	6.03014e-07	1.19263e-05	6.76856	67.8269
453	NDRG2	0.720547	4.20157	12.8057	6.1254e-07	1.20337e-05	6.18693	1.64781
458	PBXIP1	0.662616	5.41457	12.7737	6.25388e-07	1.21755e-05	5.93867	1.58295
461	PBK	0.708491	4.47447	12.7487	6.35639e-07	1.23159e-05	6.08834	1.63409
462	ATP8B3	1.71074	2.12232	12.7431	6.3792e-07	1.23306e-05	6.55041	3.27328
463	ISLR	1.54832	0.98893	12.7367	6.40606e-07	1.23654e-05	6.69059	2.92476
464	OSBPL6	0.81988	3.81031	12.7352	6.41246e-07	1.23654e-05	6.22227	1.76526
465	TGFB1	0.881814	3.53303	12.7152	6.49632e-07	1.24973e-05	6.26819	1.84269
466	SGK1	0.619052	4.16536	12.6733	6.67655e-07	1.27682e-05	6.10044	1.53587
467	YPEL2	0.984271	2.86889	12.6703	6.68969e-07	1.27782e-05	6.37105	1.97831
470	TRAF3IP2	0.707834	4.81291	12.662	6.7259e-07	1.28021e-05	5.95909	1.63335
471	CDC42EP4	0.788761	4.2541	12.6478	6.78916e-07	1.28922e-05	6.06297	1.72759
472	PIK3CD	0.642637	4.52593	12.6367	6.83851e-07	1.29253e-05	5.99748	1.56118
473	P4HA2	1.37765	3.25717	12.6173	6.9261e-07	1.30756e-05	6.2565	2.59846
474	SH3PXD2A	0.608405	5.45937	12.605	6.98243e-07	1.31532e-05	5.81091	1.52457
476	NFATC1	0.890407	3.1486	12.5847	7.07622e-07	1.32971e-05	6.25539	1.8537
478	GAS8	0.711507	3.24098	12.5467	7.25581e-07	1.35531e-05	6.20934	1.63751
479	CBFA2T3	1.36929	1.05131	12.5465	7.25632e-07	1.35531e-05	6.55401	2.58343
480	PCBP4	0.600715	4.50857	12.5276	7.34781e-07	1.36804e-05	5.92224	1.51647
481	TSGA10IP	2.11054	1.60432	12.5221	7.37449e-07	1.37144e-05	6.47072	4.31852
482	TSHZ1	1.64612	0.451716	12.508	7.4436e-07	1.38073e-05	6.58127	3.12991
483	FAXDC2	1.10036	2.61661	12.5067	7.45006e-07	1.38073e-05	6.3013	2.14409
486	PPP1R1B	0.784458	2.85382	12.4805	7.58024e-07	1.39212e-05	6.2388	1.72245
488	ADGRL4	1.94099	1.28949	12.4665	7.65103e-07	1.39929e-05	6.47156	3.83968
490	IGFBP5	2.43971	1.10041	12.4527	7.72157e-07	1.40849e-05	6.48364	5.42533
491	ADGRG1	1.01465	2.61145	12.4468	7.75196e-07	1.41086e-05	6.25941	2.02041
493	ADCY7	0.845985	2.63042	12.4261	7.85943e-07	1.42721e-05	6.24115	1.79749
495	ORAI3	0.773885	3.38339	12.4145	7.92013e-07	1.43501e-05	6.08434	1.70987
496	H1F0	0.63717	7.1804	12.411	7.93892e-07	1.43681e-05	5.50651	1.55528
498	ARC	0.781852	3.88468	12.3975	8.0107e-07	1.44175e-05	5.96296	1.71934
501	PDE6B	1.13882	2.49375	12.3724	8.14614e-07	1.45964e-05	6.22685	2.202
502	CNNM4	0.618409	4.23835	12.3684	8.1678e-07	1.46061e-05	5.86389	1.53518
503	PHC2	0.744613	3.97267	12.3652	8.18547e-07	1.46183e-05	5.91985	1.67552
504	CACNA1I	1.27285	2.13907	12.3489	8.27487e-07	1.47198e-05	6.26945	2.41639
505	SCN8A	0.669018	5.41822	12.3483	8.27862e-07	1.47198e-05	5.62945	1.58999
506	TDRD5	1.93729	0.0158023	12.3333	8.36206e-07	1.48193e-05	6.48832	3.82985
508	PCDHGA10	0.628663	4.17844	12.3267	8.39896e-07	1.48522e-05	5.84634	1.54613
513	ASPG	2.67864	-0.36535	12.2668	8.74396e-07	1.53617e-05	6.45673	6.4025
514	DAB1	0.619816	4.56689	12.2536	8.82194e-07	1.54819e-05	5.70969	1.53668
515	ZC3H6	0.953744	3.86508	12.2495	8.84641e-07	1.5508e-05	5.85884	1.93689
516	CD1D	1.60242	1.00768	12.235	8.93337e-07	1.56401e-05	6.34109	3.03653
517	UTF1	2.66747	2.02846	12.2291	8.96936e-07	1.56727e-05	6.20073	6.35313
519	KIAA1211L	2.14354	-1.52446	12.2135	9.06429e-07	1.57705e-05	6.40358	4.41846
520	SLC4A8	0.593954	4.1066	12.1989	9.15445e-07	1.58932e-05	5.76791	1.50938
521	RAC2	1.07702	1.98479	12.188	9.222e-07	1.59592e-05	6.17785	2.10968
523	FAR2P2	2.86416	1.35793	12.1753	9.3016e-07	1.60455e-05	6.25713	7.28113
524	FBXL16	0.733064	3.20749	12.1619	9.38676e-07	1.61408e-05	5.93656	1.66217
526	DLL1	1.19987	1.82474	12.1292	9.59762e-07	1.64336e-05	6.15957	2.29718
529	SMIM24	0.997834	3.39782	12.0971	9.81012e-07	1.67268e-05	5.84834	1.997
530	TOX	0.655443	4.48869	12.0938	9.8317e-07	1.67283e-05	5.60694	1.5751
533	HES1	1.06117	3.98782	12.0809	9.91895e-07	1.67969e-05	5.70638	2.08662
535	ZNF311	1.21737	2.50933	12.0745	9.96207e-07	1.6844e-05	6.00731	2.32522
536	REPS2	0.713968	3.69443	12.072	9.97955e-07	1.6856e-05	5.76499	1.64031
537	PCDHA9	1.52668	0.581727	12.0636	1.00368e-06	1.6935e-05	6.26208	2.88123
538	PGM1	0.636972	5.84382	12.0603	1.00598e-06	1.69561e-05	5.35815	1.55506
543	TTLL6	1.17059	3.57981	12.016	1.03696e-06	1.73519e-05	5.74842	2.25103
548	CCNG2	0.740548	4.6976	11.9946	1.05232e-06	1.75005e-05	5.48964	1.67081
550	KCNH2	0.928845	3.72095	11.9896	1.05591e-06	1.75243e-05	5.69749	1.90375
552	FAR2P1	1.99607	1.87789	11.9755	1.06618e-06	1.76585e-05	6.03932	3.98911
553	CRTAC1	1.50161	0.622403	11.9689	1.07109e-06	1.77217e-05	6.19089	2.83158
555	NEFH	1.04033	2.97737	11.9059	1.11868e-06	1.83405e-05	5.79313	2.05669
556	CLDN1	1.01962	2.37696	11.8967	1.12579e-06	1.84207e-05	5.89899	2.02738
562	SMIM10L2A	0.787667	3.13125	11.8473	1.16507e-06	1.88341e-05	5.71759	1.72628
563	ZNF568	2.45633	1.37681	11.8298	1.17935e-06	1.90269e-05	6.00362	5.48819
564	HMGN2P5	1.41149	2.26203	11.8136	1.19267e-06	1.91947e-05	5.8568	2.66013
565	AC243587.1	1.41149	2.26203	11.8136	1.19267e-06	1.91947e-05	5.8568	2.66013
567	DLL3	0.878377	3.1709	11.7995	1.20446e-06	1.93392e-05	5.67321	1.83831
570	MDGA1	1.22498	1.08274	11.7716	1.22816e-06	1.96578e-05	5.99817	2.33751
571	HSD17B14	0.78839	3.16622	11.7621	1.23637e-06	1.97327e-05	5.64577	1.72715
572	NKX3-1	1.82169	1.22648	11.7243	1.26956e-06	2.01809e-05	5.94528	3.53495
573	SNAP91	1.79827	0.414819	11.7181	1.27508e-06	2.02488e-05	6.02869	3.47803
574	FIGNL2	1.02193	1.4241	11.7095	1.28276e-06	2.03507e-05	5.90814	2.03063
575	SAMD14	0.812822	2.67519	11.6897	1.30076e-06	2.05395e-05	5.68876	1.75664
576	ADAMTS9	1.65071	1.10612	11.6894	1.301e-06	2.05395e-05	5.93463	3.13988
578	DOPEY2	0.664565	4.00903	11.6705	1.31844e-06	2.07543e-05	5.39024	1.58509
580	IGFBP2	0.713223	7.84446	11.6313	1.35541e-06	2.12125e-05	4.86929	1.63946
581	FOXB1	0.969012	2.45949	11.6282	1.35841e-06	2.12389e-05	5.68186	1.9575
582	VWC2	1.74932	1.23731	11.6169	1.3693e-06	2.13269e-05	5.86394	3.36199
584	ZNF160	0.726449	5.62718	11.5863	1.39929e-06	2.17522e-05	5.02209	1.65456
585	FOXC1	3.88874	-1.76235	11.5832	1.40233e-06	2.17785e-05	5.97565	14.8125
587	ZNF391	0.84448	3.08733	11.5781	1.40746e-06	2.18164e-05	5.52134	1.79562
590	NF1P8	6.2029	-2.52192	11.5676	1.41797e-06	2.18538e-05	5.90784	73.6646
591	GOLGA6A	0.879534	2.81518	11.566	1.41956e-06	2.18574e-05	5.56714	1.83978
593	ATF3	0.605832	4.1952	11.5385	1.44762e-06	2.21421e-05	5.24625	1.52186
594	ANO1	0.977427	3.07398	11.5303	1.456e-06	2.22283e-05	5.48729	1.96895
595	HLA-K	5.67129	-1.7057	11.5262	1.46029e-06	2.22724e-05	5.93965	50.96
596	EFHC2	1.04569	1.82322	11.5198	1.46697e-06	2.22909e-05	5.70674	2.06435
597	CCDC33	1.12108	1.01584	11.5157	1.47127e-06	2.23352e-05	5.81612	2.17509
598	MNS1	1.02009	3.39944	11.5054	1.4821e-06	2.24365e-05	5.39849	2.02805
599	LEPR	0.781534	3.4983	11.5006	1.48717e-06	2.24922e-05	5.37303	1.71896
600	MAFB	1.54137	2.0167	11.4981	1.48987e-06	2.2512e-05	5.65906	2.91071
604	PM20D2	0.585724	3.96192	11.4698	1.52029e-06	2.28439e-05	5.24491	1.50079
605	GABRA3	0.636468	3.7493	11.4605	1.53044e-06	2.29361e-05	5.28567	1.55452
606	ROBO2	0.948543	3.2822	11.4603	1.53068e-06	2.29361e-05	5.38879	1.92992
607	ARSD	0.787176	3.36066	11.4555	1.5359e-06	2.2993e-05	5.36809	1.72569
608	EPHA7	0.640109	4.36453	11.4281	1.5664e-06	2.33418e-05	5.12251	1.55845
609	RIMKLA	0.898012	4.06166	11.4051	1.59252e-06	2.36783e-05	5.17168	1.8635
610	ZNF785	0.731535	3.48568	11.3953	1.6037e-06	2.37272e-05	5.29351	1.6604
611	PLOD2	0.767935	5.76393	11.3951	1.60398e-06	2.37272e-05	4.8539	1.70283
613	OVOS2	0.883428	3.04434	11.3582	1.6472e-06	2.41679e-05	5.35938	1.84475
614	DUSP9	1.26717	0.94763	11.3398	1.66915e-06	2.44346e-05	5.69158	2.40688
617	RAB25	0.777033	4.61662	11.3234	1.68906e-06	2.46703e-05	4.98639	1.7136
618	BCL2L10	4.80872	-2.87818	11.3195	1.69386e-06	2.46959e-05	5.70775	28.0265
620	SLC8A2	0.935722	2.45117	11.3167	1.69734e-06	2.47022e-05	5.44296	1.91285
622	BBS2	0.647068	4.89049	11.3066	1.70974e-06	2.4838e-05	4.91925	1.56598
624	SUN2	0.798522	4.92888	11.3029	1.71434e-06	2.48381e-05	4.90928	1.73932
627	CORO2B	1.05744	2.87956	11.2763	1.74773e-06	2.52314e-05	5.3288	2.08123
628	KLK10	0.76419	2.44072	11.2743	1.75035e-06	2.52468e-05	5.41167	1.69842
629	CAMK2N1	0.971041	3.25021	11.272	1.75329e-06	2.52667e-05	5.24785	1.96025
631	CA7	1.8225	0.69	11.2515	1.7795e-06	2.55309e-05	5.65433	3.53694
633	GRPR	0.736789	4.09447	11.2253	1.81387e-06	2.59092e-05	5.02171	1.66646
634	ARHGEF6	0.661005	3.71915	11.2114	1.83237e-06	2.61505e-05	5.09567	1.58118
635	AJAP1	0.962585	2.71035	11.2018	1.84522e-06	2.62644e-05	5.30353	1.9488
636	CTNNA2	0.611341	3.72621	11.1885	1.86322e-06	2.6474e-05	5.07582	1.52768
638	KLHL14	1.78252	1.73922	11.1741	1.883e-06	2.66804e-05	5.45287	3.44026
639	TMCC3	0.958289	2.02	11.1731	1.88433e-06	2.66804e-05	5.40636	1.943
642	SNCA	0.669728	3.87554	11.1336	1.93972e-06	2.72976e-05	4.99789	1.59077
646	ZNF44	0.968103	2.29648	11.0905	2.00216e-06	2.79577e-05	5.29285	1.95627
647	KIAA1211	0.588515	4.93144	11.0881	2.00578e-06	2.79793e-05	4.73619	1.5037
648	RP11-359E7.3	0.834864	3.38865	11.0871	2.00716e-06	2.79793e-05	5.07023	1.78369
649	BNIP3P1	2.27018	-0.38838	11.0691	2.03406e-06	2.83052e-05	5.60495	4.82382
650	TFCP2L1	0.669132	3.30174	11.0601	2.04763e-06	2.84456e-05	5.06756	1.59012
651	EMILIN3	0.874303	3.28876	11.0531	2.05819e-06	2.85593e-05	5.0648	1.83312
652	TRABD2B	0.925138	2.27002	11.0465	2.06834e-06	2.86106e-05	5.26254	1.89887
655	MST1L	1.32714	1.88692	10.9914	2.15443e-06	2.95421e-05	5.28477	2.50905
657	CACNG6	1.20336	0.94224	10.9882	2.1596e-06	2.95449e-05	5.42071	2.30275
661	ST3GAL1	0.629435	3.14938	10.9594	2.20637e-06	3.00325e-05	5.01927	1.54696
662	ZNF429	1.05913	2.93757	10.9494	2.22282e-06	3.01984e-05	5.05583	2.08367
664	CTSO	1.65846	1.22925	10.9327	2.25074e-06	3.05084e-05	5.33843	3.1568
665	EMILIN1	0.83683	2.94195	10.9297	2.25571e-06	3.05501e-05	5.03897	1.78612
666	ZNF862	0.930163	2.66095	10.9276	2.25935e-06	3.05677e-05	5.09379	1.90549
677	EGFR	0.854018	3.71159	10.8215	2.44629e-06	3.23759e-05	4.78147	1.80753
680	TRIM69	0.809744	3.73611	10.7931	2.49923e-06	3.29395e-05	4.75245	1.7529
685	SSPN	1.24236	1.78998	10.7429	2.59599e-06	3.3966e-05	5.10076	2.36585
688	GRB7	0.646732	4.64245	10.7035	2.67486e-06	3.46896e-05	4.47606	1.56562
689	FZD1	0.963452	2.00158	10.6859	2.71081e-06	3.50157e-05	5.01853	1.94997
690	TUBB4A	0.587116	5.06446	10.6826	2.71771e-06	3.50768e-05	4.37827	1.50224
692	DENND2D	6.22296	-2.00988	10.6668	2.75062e-06	3.54452e-05	5.32086	74.6961
698	EBF4	1.43189	-0.273217	10.6089	2.87492e-06	3.67255e-05	5.24421	2.69799
699	PCDH19	0.882978	3.0614	10.6055	2.88246e-06	3.67928e-05	4.74718	1.84418
700	DTX1	0.596044	3.44967	10.6003	2.89393e-06	3.69101e-05	4.65731	1.51157
701	STARD10	0.653573	3.39048	10.5969	2.90148e-06	3.69773e-05	4.66781	1.57306
705	BDKRB2	1.73039	0.508619	10.5737	2.95367e-06	3.74656e-05	5.14373	3.31817
707	SARDH	0.790565	3.9153	10.5699	2.9623e-06	3.75162e-05	4.52529	1.72975
709	N4BP2L1	0.871607	2.19602	10.5482	3.01221e-06	3.79998e-05	4.87041	1.8297
711	MTHFSD	1.18067	2.7266	10.5205	3.07728e-06	3.87001e-05	4.74571	2.26683
712	SHC2	1.28517	1.65149	10.4715	3.19602e-06	3.99145e-05	4.90043	2.43711
717	ABCB4	1.00832	1.23331	10.4489	3.25251e-06	4.04625e-05	4.94639	2.01156
719	GOLGA6C	1.29329	0.98301	10.4325	3.2942e-06	4.08259e-05	4.96866	2.45087
721	BEND7	0.661914	3.50335	10.4233	3.31788e-06	4.10252e-05	4.49589	1.58218
722	NOL3	1.01306	1.45021	10.4214	3.32269e-06	4.10284e-05	4.89077	2.01819
723	TESK2	0.656678	3.66539	10.4212	3.3232e-06	4.10284e-05	4.45703	1.57645
724	CALCA	1.74318	0.437519	10.4158	3.33721e-06	4.11075e-05	5.02385	3.34771
725	PPFIBP2	0.763719	3.78274	10.4157	3.33754e-06	4.11075e-05	4.42527	1.69786
726	LIX1L	1.31368	1.71659	10.415	3.33928e-06	4.11075e-05	4.84276	2.48574
727	TEP1	0.62573	4.65418	10.4149	3.33976e-06	4.11075e-05	4.22972	1.54299
730	MADCAM1	1.83495	0.962319	10.3919	3.40004e-06	4.16281e-05	4.93801	3.5676
731	LEFTY2	0.62973	3.79766	10.3832	3.42332e-06	4.18182e-05	4.39404	1.54728
732	ADGRA2	1.15577	1.11555	10.3815	3.42771e-06	4.18403e-05	4.90777	2.22803
735	C17orf107	1.15947	1.60343	10.3632	3.47707e-06	4.22523e-05	4.81789	2.23375
737	WHRN	0.665696	3.77242	10.3533	3.50408e-06	4.25028e-05	4.37438	1.58633
739	SLC1A2	1.12409	1.46945	10.3392	3.54307e-06	4.27969e-05	4.81912	2.17965
740	ZNF772	0.906334	3.02084	10.333	3.56039e-06	4.29512e-05	4.52597	1.87428
742	KCNJ12	0.976723	1.34313	10.3295	3.56999e-06	4.29938e-05	4.83062	1.96799
743	NEU4	1.97113	-0.408984	10.2921	3.67644e-06	4.38842e-05	5.00132	3.92075
745	RP11-114H24.2	1.03859	3.2978	10.2846	3.69817e-06	4.40139e-05	4.42383	2.05422
752	CRHR1	1.66216	0.0961389	10.2359	3.84296e-06	4.54036e-05	4.91272	3.1649
756	ELAVL3	1.57069	0.0771097	10.2262	3.87248e-06	4.55019e-05	4.90663	2.97046
758	CPNE5	1.76007	-0.161652	10.2231	3.88218e-06	4.55019e-05	4.92596	3.38715
761	ETNK2	0.700476	4.46619	10.2085	3.92713e-06	4.5929e-05	4.09164	1.62504
762	ROBO3	0.661197	3.56536	10.1784	4.02219e-06	4.68042e-05	4.27138	1.58139
765	MMP23B	0.909052	1.8109	10.1708	4.04656e-06	4.69528e-05	4.62052	1.87781
766	HS3ST4	0.915685	2.21396	10.1695	4.05051e-06	4.69651e-05	4.54731	1.88646
768	ROR2	0.947026	3.04372	10.1564	4.09311e-06	4.73573e-05	4.36923	1.92789
770	CYP4F25P	2.04913	-1.89252	10.1442	4.13306e-06	4.76368e-05	4.92921	4.13855
772	TEF	0.706395	3.18521	10.1422	4.1394e-06	4.76368e-05	4.32599	1.63172
774	MAN1A1	0.781464	3.70714	10.1394	4.1487e-06	4.766e-05	4.20475	1.71887
776	IAH1	0.71113	3.05615	10.1274	4.18881e-06	4.79508e-05	4.34136	1.63709
778	GKAP1	0.72823	3.73315	10.1213	4.20906e-06	4.81146e-05	4.18292	1.65661
781	NKD2	0.676745	3.00148	10.0953	4.29729e-06	4.8859e-05	4.32535	1.59853
782	ANKRA2	0.780536	3.87084	10.0832	4.33917e-06	4.92198e-05	4.11758	1.71777
783	IL17D	0.917887	1.98273	10.0816	4.34484e-06	4.92497e-05	4.51381	1.88935
785	KCNN3	1.17276	1.86755	10.0704	4.38411e-06	4.9556e-05	4.5245	2.25443
795	IZUMO2	2.12881	0.708475	9.99569	4.6553e-06	5.17192e-05	4.63986	4.37356
797	FBP1	1.22116	1.68016	9.9789	4.71879e-06	5.22797e-05	4.47762	2.33134
798	BTG2	1.73592	2.21034	9.97744	4.72436e-06	5.22797e-05	4.38168	3.33091
799	PLCD1	0.669146	3.6554	9.97724	4.72512e-06	5.22797e-05	4.07441	1.59013
801	SLC29A4	0.591691	3.03827	9.9646	4.77364e-06	5.26368e-05	4.2029	1.50701
802	PDE3A	0.707844	3.11209	9.95587	4.80747e-06	5.29377e-05	4.17901	1.63336
806	EEPD1	0.594944	3.84423	9.94409	4.85354e-06	5.32423e-05	4.0011	1.51041
808	POLR3GL	1.04832	2.39743	9.93998	4.86975e-06	5.33335e-05	4.31312	2.06811
811	FAM65A	0.796354	2.76291	9.89083	5.06803e-06	5.50953e-05	4.19639	1.73671
814	NMU	0.804734	4.02687	9.88126	5.10766e-06	5.54145e-05	3.90266	1.74682
816	RFPL2	1.5327	-0.571802	9.86711	5.1669e-06	5.59424e-05	4.66352	2.89328
818	SLCO2A1	1.27484	1.19756	9.86372	5.18122e-06	5.59876e-05	4.45543	2.41972
820	INSIG2	0.760662	4.24602	9.84424	5.26425e-06	5.67334e-05	3.81913	1.69427
822	MAFA	1.58168	0.29477	9.83532	5.3028e-06	5.70729e-05	4.5546	2.99318
824	BMP3	2.3782	-0.576773	9.81319	5.39971e-06	5.78469e-05	4.61863	5.19889
825	KANK3	1.18258	1.51152	9.80946	5.41622e-06	5.79402e-05	4.35783	2.26983
829	ZNF619	0.938688	2.85279	9.79886	5.46349e-06	5.82395e-05	4.09582	1.91678
832	SDAD1P1	1.22837	0.700869	9.7762	5.56611e-06	5.90437e-05	4.45183	2.34302
835	PTPRN	1.22258	1.73929	9.75589	5.6599e-06	5.98427e-05	4.27199	2.33363
839	ABCA1	0.645135	3.87451	9.73622	5.75236e-06	6.06224e-05	3.80801	1.56389
841	B3GNT9	0.821984	3.00985	9.73065	5.77886e-06	6.07831e-05	4.00095	1.76784
842	ACP5	1.10004	2.29222	9.72428	5.80931e-06	6.09973e-05	4.14244	2.14361
843	HCK	1.73141	-0.633243	9.72403	5.81052e-06	6.09973e-05	4.54741	3.32052
845	CRISPLD2	0.813682	3.1645	9.70561	5.89963e-06	6.17726e-05	3.94423	1.75769
847	THAP2	0.618661	3.67518	9.68168	6.01768e-06	6.25638e-05	3.80531	1.53545
849	CDYL2	0.69927	3.21095	9.66943	6.07909e-06	6.30403e-05	3.90114	1.62368
850	ADAMTSL1	1.36614	0.720942	9.65979	6.12794e-06	6.34657e-05	4.3472	2.57779
851	GJB2	2.50193	-1.97462	9.64552	6.201e-06	6.40585e-05	4.53171	5.66442
852	CTD-2561J22.3	1.19932	0.207452	9.64319	6.21301e-06	6.41417e-05	4.39858	2.29631
853	SPSB1	1.01963	1.83846	9.6334	6.26386e-06	6.46255e-05	4.14537	2.02741
855	ARHGAP29	0.934874	3.1481	9.62931	6.2852e-06	6.47632e-05	3.87885	1.91172
856	UNC5A	1.03568	2.76029	9.61711	6.34939e-06	6.5256e-05	3.9519	2.05008
857	MXI1	0.641215	4.25877	9.6164	6.35317e-06	6.5256e-05	3.60999	1.55964
859	MYOZ1	1.4952	1.58174	9.61374	6.36724e-06	6.53176e-05	4.17243	2.81903
862	TESC	0.921842	2.07398	9.57204	6.59291e-06	6.7094e-05	4.04703	1.89453
865	BHLHE40	1.51451	2.22342	9.5524	6.70223e-06	6.7767e-05	4.00093	2.85702
866	MCTS2P	1.29949	1.44465	9.54737	6.73053e-06	6.79683e-05	4.13588	2.46142
867	TMEM54	1.19341	1.94699	9.54336	6.75326e-06	6.81553e-05	4.04461	2.28693
871	IQSEC3	0.794944	3.55354	9.52996	6.82959e-06	6.85838e-05	3.69535	1.73501
872	RORA	0.658191	3.02291	9.52572	6.85395e-06	6.8743e-05	3.81221	1.5781
873	DACH1	1.41518	-0.460376	9.52364	6.86599e-06	6.8743e-05	4.3619	2.66692
874	SLIT3	0.870181	1.41612	9.52352	6.86666e-06	6.8743e-05	4.11913	1.82789
879	VPS37D	0.880711	2.0473	9.50017	7.00285e-06	6.96466e-05	3.98685	1.84128
884	HCN2	0.839259	1.80223	9.45935	7.24821e-06	7.13718e-05	3.99456	1.78913
885	GRIK3	0.709981	2.28804	9.45588	7.26949e-06	7.15378e-05	3.90045	1.63578
887	UPK1A	1.74146	-0.240118	9.45442	7.27846e-06	7.15391e-05	4.28123	3.34372
888	PANX2	0.614031	3.12562	9.45078	7.30089e-06	7.16292e-05	3.72051	1.53053
889	VIPR2	1.30948	0.741879	9.43996	7.36803e-06	7.19726e-05	4.14875	2.47853
891	ZNF442	0.969626	1.24909	9.43172	7.41961e-06	7.23993e-05	4.0635	1.95833
892	FAM114A1	0.599244	3.90586	9.42595	7.456e-06	7.26668e-05	3.51656	1.51492
894	ARHGAP31	0.77355	3.01531	9.42155	7.48386e-06	7.2775e-05	3.71808	1.70947
895	SHD	1.32004	0.577732	9.41345	7.53544e-06	7.3133e-05	4.14804	2.49673
896	IL11	1.24835	0.0525388	9.4068	7.57812e-06	7.35032e-05	4.20817	2.3757
898	ZNF132	1.46035	0.0295839	9.40012	7.62126e-06	7.38332e-05	4.20481	2.75176
899	DUSP8	1.09278	1.08275	9.39315	7.66649e-06	7.40717e-05	4.05505	2.13284
900	GUSBP5	1.70252	-2.02696	9.39114	7.6796e-06	7.40717e-05	4.32161	3.25469
901	PLAGL1	1.15688	0.91883	9.38985	7.68802e-06	7.40717e-05	4.07738	2.22974
902	TET2	0.918889	2.53953	9.38892	7.69415e-06	7.40717e-05	3.78878	1.89066
903	STAC2	1.0456	2.81272	9.38886	7.69451e-06	7.40717e-05	3.73181	2.06423
907	GABRA4	1.91738	-1.62184	9.3692	7.82439e-06	7.48608e-05	4.2956	3.77736
910	ATP2B2	1.44094	0.0472894	9.35943	7.88977e-06	7.52642e-05	4.16654	2.71497
914	GPRIN3	0.986141	2.50908	9.33172	8.07868e-06	7.67499e-05	3.74203	1.98088
915	FAIM2	1.75184	-0.632954	9.33038	8.08791e-06	7.67887e-05	4.20715	3.36788
917	CHRNB4	0.914799	1.52724	9.32334	8.13678e-06	7.71208e-05	3.91824	1.88531
918	TWIST2	1.26367	1.56303	9.31454	8.19829e-06	7.7613e-05	3.90399	2.40106
919	EPOR	0.614384	3.57967	9.30613	8.25754e-06	7.80069e-05	3.48164	1.5309
922	DMTN	2.00516	-1.96422	9.30011	8.30019e-06	7.82042e-05	4.24425	4.01433
923	GXYLT1P3	1.58771	-0.251854	9.29889	8.30888e-06	7.82042e-05	4.1446	3.00571
925	CILP2	0.657398	3.33616	9.29195	8.3585e-06	7.85331e-05	3.52504	1.57724
927	RDM1	0.787017	2.57409	9.28305	8.4226e-06	7.89979e-05	3.68347	1.7255
928	C1QTNF4	0.832513	1.58208	9.26595	8.54722e-06	7.99815e-05	3.85587	1.78079
933	ST8SIA5	0.887056	1.66465	9.23123	8.8067e-06	8.18844e-05	3.80924	1.8494
936	MMP11	0.907613	3.03277	9.21695	8.91584e-06	8.26194e-05	3.52341	1.87594
938	MGAT4A	0.838479	3.16378	9.21182	8.95547e-06	8.27972e-05	3.48915	1.78816
942	CNTN4	1.12519	1.01105	9.20164	9.03465e-06	8.3339e-05	3.891	2.18131
943	BTBD8	0.815154	2.65758	9.1789	9.21424e-06	8.47543e-05	3.56855	1.75949
944	DOC2B	0.940742	2.35137	9.17514	9.24436e-06	8.49831e-05	3.62752	1.91951
948	NRCAM	0.622963	3.11785	9.16018	9.36512e-06	8.58496e-05	3.45072	1.54004
954	DEF6	0.659082	3.66799	9.12287	9.67393e-06	8.81318e-05	3.28765	1.57908
955	TRPV4	0.974045	1.67222	9.11718	9.72201e-06	8.852e-05	3.70141	1.96434
956	UBE2QL1	1.49398	0.746937	9.1162	9.73027e-06	8.85455e-05	3.8525	2.81665
958	FCRL5	0.779069	2.18282	9.11313	9.75632e-06	8.86829e-05	3.60233	1.71602
960	KREMEN1	0.925273	3.40459	9.09619	9.90161e-06	8.97015e-05	3.32413	1.89904
961	BCL6B	0.616556	3.96245	9.09047	9.95123e-06	8.99498e-05	3.18696	1.53321
967	SRSF12	0.628474	3.07653	9.07859	1.00551e-05	9.05854e-05	3.38252	1.54593
968	ARHGEF15	1.46839	1.78289	9.07646	1.00738e-05	9.07035e-05	3.64315	2.76712
969	CYP27A1	1.15272	1.84254	9.07463	1.009e-05	9.07985e-05	3.63049	2.22332
972	MYCBPAP	1.05939	1.62289	9.06741	1.01539e-05	9.1121e-05	3.66336	2.08405
974	RUNX3	1.81521	-0.790773	9.06033	1.02171e-05	9.15866e-05	3.97897	3.51911
978	POMC	1.02789	0.744654	9.03988	1.04019e-05	9.27813e-05	3.78183	2.03903
979	SLC1A4	1.01065	2.42147	9.03849	1.04146e-05	9.28433e-05	3.48413	2.01482
980	SLC7A4	2.34163	-1.98137	9.03286	1.04663e-05	9.3201e-05	4.01473	5.06874
986	INPP5J	0.719033	3.03604	9.0005	1.07684e-05	9.49516e-05	3.31691	1.64608
988	REEP6	0.612048	3.25316	8.99878	1.07848e-05	9.4981e-05	3.26593	1.52843
990	MGARP	1.60996	0.541272	8.9853	1.09137e-05	9.59717e-05	3.76064	3.05244
995	PRELID2	0.757901	2.11791	8.96949	1.1067e-05	9.68991e-05	3.47846	1.69103
999	AC005307.3	3.61083	-1.96688	8.94338	1.13256e-05	9.88123e-05	3.93595	12.2171
1002	A4GALT	0.777875	2.67375	8.93147	1.14457e-05	9.95686e-05	3.32937	1.7146
1004	CNRIP1	0.73743	1.8406	8.92498	1.15117e-05	9.99822e-05	3.48855	1.6672
1008	DDIT4L	0.644069	2.62324	8.91614	1.16024e-05	0.000100286	3.32522	1.56273
1010	DPEP1	0.63373	3.09921	8.89468	1.18257e-05	0.00010189	3.20053	1.55157
1014	BCL6	1.1699	2.69013	8.88551	1.19227e-05	0.000102507	3.2815	2.24996
1015	DNAH2	1.25257	0.286256	8.88147	1.19656e-05	0.000102822	3.69857	2.38265
1018	CYS1	2.63377	-1.55286	8.85745	1.22246e-05	0.000104449	3.84433	6.20647
1020	ABHD15	0.909562	1.28617	8.84173	1.23975e-05	0.000105636	3.50716	1.87848
1021	ZNF594	0.640573	3.86778	8.83557	1.24659e-05	0.000105958	2.96272	1.55895
1029	NDNF	1.14402	1.64486	8.78887	1.29987e-05	0.000109524	3.39336	2.20996
1031	S1PR1	1.21586	0.767442	8.78188	1.30806e-05	0.000110056	3.53435	2.3228
1034	GJA3	1.40029	-0.288642	8.77605	1.31493e-05	0.000110346	3.66951	2.63955
1035	CD8B	1.94909	-1.56062	8.77561	1.31546e-05	0.000110346	3.77059	3.8613
1037	BRINP2	1.08378	1.11219	8.77322	1.3183e-05	0.000110406	3.47058	2.11958
1038	IRF8	0.987447	0.474078	8.77271	1.3189e-05	0.000110406	3.56941	1.98267
1041	MICA	0.817361	3.4618	8.73195	1.36825e-05	0.000113948	2.9573	1.76218
1042	DBH	1.37598	-0.0735405	8.72819	1.3729e-05	0.000114277	3.59954	2.59544
1043	CDA	1.0563	2.10682	8.72702	1.37435e-05	0.000114339	3.24614	2.07959
1044	ZNF441	1.23918	0.883392	8.72265	1.3798e-05	0.00011473	3.45914	2.36065
1049	GOLGA6D	0.776292	3.27785	8.70229	1.40544e-05	0.000115913	2.97114	1.71272
1051	ARHGEF28	1.22452	-0.0260751	8.69305	1.41725e-05	0.000116768	3.56034	2.33677
1053	GNRHR2P1	5.16484	-2.53273	8.68169	1.43192e-05	0.000117678	3.71251	35.8732
1056	SLC35D2	0.626055	3.37558	8.66614	1.45229e-05	0.000118809	2.91252	1.54334
1057	RADIL	0.613103	3.27525	8.6636	1.45564e-05	0.000118949	2.93344	1.52955
1061	C1QL3	1.45773	1.59007	8.65567	1.46618e-05	0.000119643	3.27351	2.74675
1063	HSD17B8	0.978558	1.37174	8.6481	1.4763e-05	0.000120167	3.30484	1.9705
1066	ST8SIA6	1.06376	0.32584	8.63478	1.49432e-05	0.000121389	3.45809	2.09037
1068	ESRRB	1.513	0.428988	8.62666	1.50542e-05	0.000121948	3.4356	2.85402
1069	SYT12	0.650408	3.80489	8.62559	1.5069e-05	0.000121983	2.77009	1.56961
1072	TSPOAP1	0.608301	3.74052	8.62005	1.51453e-05	0.000122395	2.78001	1.52446
1073	CNTFR	1.56311	0.454509	8.6197	1.51502e-05	0.000122395	3.42515	2.95491
1076	CACNG4	0.725814	2.03953	8.60051	1.5418e-05	0.000124101	3.13483	1.65383
1078	NXPH4	1.56069	0.506904	8.59171	1.55426e-05	0.000124816	3.3903	2.94995
1081	FAM181B	1.31715	-0.0645373	8.58992	1.55682e-05	0.000124816	3.46631	2.49173
1090	FAM43B	1.26623	0.535947	8.57399	1.57969e-05	0.000125925	3.36874	2.40532
1097	FMN2	1.01432	1.94488	8.5443	1.62333e-05	0.000128409	3.09742	2.01995
1100	STMN2	1.05466	0.972544	8.53427	1.63836e-05	0.000129275	3.26105	2.07723
1101	WFIKKN1	0.612701	2.65673	8.53366	1.63928e-05	0.000129275	2.94232	1.52912
1103	IKZF1	0.661685	2.14373	8.52485	1.65263e-05	0.000130037	3.03917	1.58193
1105	STAT5A	0.952131	3.22127	8.51602	1.66613e-05	0.000130756	2.79859	1.93473
1115	CPXM2	0.671733	2.61105	8.47172	1.73571e-05	0.00013465	2.8899	1.59299
1117	APCDD1	0.756249	2.70547	8.46231	1.75088e-05	0.000135633	2.86022	1.68909
1118	TULP1	0.923278	1.65263	8.461	1.75302e-05	0.000135733	3.06948	1.89642
1119	SMC1B	1.91248	-0.688006	8.4551	1.76263e-05	0.000136217	3.40558	3.76457
1121	PPP1R1A	0.672069	2.97391	8.44896	1.77268e-05	0.000136798	2.78755	1.59336
1124	CCL28	1.55315	-0.373334	8.41768	1.82495e-05	0.000140265	3.33612	2.93456
1126	GSN	0.642103	5.69778	8.41692	1.82623e-05	0.000140265	2.18556	1.5606
1128	CLDN3	0.629899	2.99076	8.4141	1.83104e-05	0.000140347	2.74846	1.54746
1131	FBXL20	0.593276	4.12155	8.40697	1.84322e-05	0.000141	2.47416	1.50867
1133	AFAP1L2	1.03241	2.75248	8.39916	1.85668e-05	0.000141728	2.78619	2.04544
1139	KCNS1	0.881264	1.72811	8.36673	1.91374e-05	0.000145264	2.96078	1.84199
1141	CHRNA4	1.07093	1.16946	8.36396	1.9187e-05	0.000145425	3.05847	2.10079
1144	SPAG4	1.46267	1.13969	8.36223	1.9218e-05	0.000145532	3.06187	2.75618
1147	MUM1L1	0.668421	1.7645	8.35337	1.93781e-05	0.00014647	2.94045	1.58933
1148	LRRC4B	0.756311	2.76389	8.35105	1.94201e-05	0.00014672	2.7348	1.68917
1149	MICB	0.741102	3.95174	8.34922	1.94534e-05	0.000146867	2.45545	1.67145
1151	ZNF559-ZNF177	1.31503	1.54521	8.33863	1.96474e-05	0.000148022	2.96623	2.48807
1157	EFNA3	0.753739	3.24884	8.32358	1.99268e-05	0.000149571	2.59684	1.68616
1161	RGS11	1.31774	0.203792	8.30179	2.0339e-05	0.000152101	3.14877	2.49276
1162	ADGRE2	0.908062	1.7966	8.29813	2.0409e-05	0.000152554	2.87837	1.87652
1163	FA2H	1.51682	-0.111897	8.29549	2.04599e-05	0.000152794	3.18472	2.8616
1168	ARID5A	0.591315	3.18986	8.25701	2.12157e-05	0.000157082	2.5422	1.50662
1173	MTMR11	0.728199	2.37765	8.24514	2.14552e-05	0.000158227	2.70862	1.65657
1174	ANGPTL4	0.998957	0.889445	8.24294	2.14998e-05	0.000158441	2.98406	1.99855
1175	VAV1	0.663096	2.86933	8.24056	2.15483e-05	0.000158705	2.59831	1.58348
1176	ICAM1	0.874413	2.16165	8.24022	2.15552e-05	0.000158705	2.74771	1.83326
1177	MOXD1	0.85532	2.72489	8.23872	2.15857e-05	0.000158858	2.62826	1.80916
1178	NAALADL1	1.2943	1.32476	8.22371	2.18949e-05	0.000160695	2.88936	2.45258
1181	CCDC151	0.948264	1.72069	8.20948	2.21923e-05	0.000162476	2.80227	1.92955
1183	LGR5	2.20543	-1.41881	8.19826	2.24299e-05	0.000163584	3.2189	4.61212
1185	XKR5	0.71984	2.91308	8.19123	2.25804e-05	0.000164238	2.53755	1.647
1186	CREBRF	0.606278	3.11113	8.19001	2.26065e-05	0.000164354	2.49115	1.52233
1188	HVCN1	0.67082	3.21499	8.18115	2.27979e-05	0.000165522	2.45788	1.59198
1189	CTB-52I2.4	1.42418	0.913106	8.17846	2.28564e-05	0.000165799	2.91462	2.68362
1191	WDR86	0.607977	3.70772	8.16808	2.30833e-05	0.000167107	2.32694	1.52412
1192	ENHO	0.603423	3.74988	8.16758	2.30944e-05	0.000167107	2.31626	1.51932
1193	KCNB2	1.15475	0.763819	8.16751	2.30959e-05	0.000167107	2.92823	2.22646
1194	NCAN	0.779203	1.9895	8.16487	2.31541e-05	0.000167284	2.70451	1.71618
1195	AGAP2	0.963052	1.49571	8.15987	2.32648e-05	0.000167933	2.79316	1.94943
1197	TBX5	2.59253	-2.41214	8.15586	2.3354e-05	0.000168428	3.22768	6.03155
1201	C3	0.729008	3.69093	8.14051	2.36986e-05	0.000170457	2.30221	1.6575
1206	C22orf42	2.24057	-1.59422	8.12216	2.41182e-05	0.000173015	3.1568	4.72584
1207	PIK3IP1	1.10516	1.73132	8.11791	2.42164e-05	0.000173642	2.70599	2.15122
1208	MEF2B	1.91157	0.91158	8.10958	2.44105e-05	0.000174725	2.84445	3.76219
1209	MYO15B	0.825808	3.68832	8.10737	2.44622e-05	0.000175017	2.26816	1.77253
1210	PXDC1	1.12192	1.90028	8.10046	2.46249e-05	0.000175948	2.65536	2.17636
1212	CHRNA3	0.794772	2.20847	8.09041	2.48635e-05	0.000177241	2.58344	1.7348
1213	FLRT1	1.94675	0.47719	8.08999	2.48735e-05	0.000177241	2.89474	3.85504
1215	PLEKHH2	0.762209	4.0806	8.08458	2.50031e-05	0.000177554	2.15	1.69609
1217	PRDM16	1.53378	-0.0988027	8.08308	2.50391e-05	0.000177654	2.97019	2.89543
1219	EFCAB13	1.03089	1.43205	8.07378	2.52638e-05	0.000178778	2.71596	2.04329
1222	LONRF2	0.81842	1.9375	8.06657	2.54396e-05	0.000179708	2.61287	1.76347
1227	ARRDC2	0.948979	1.94248	8.05742	2.56649e-05	0.000180756	2.60235	1.93051
1229	GPRASP1	0.693844	2.65185	8.05674	2.56816e-05	0.000180756	2.45511	1.61759
1234	CARMIL3	0.600026	3.97879	8.03875	2.6131e-05	0.000183154	2.12594	1.51574
1241	LRRC32	0.794063	1.0044	8.01733	2.66772e-05	0.000185537	2.73344	1.73395
1243	KIRREL2	0.710465	2.93359	8.01582	2.67162e-05	0.00018557	2.3497	1.63633
1246	SLITRK3	1.26921	2.1219	8.00993	2.68689e-05	0.000186311	2.5169	2.4103
1248	FOXO6	0.99433	1.80546	8.00435	2.70143e-05	0.000187093	2.57366	1.99215
1250	FGF11	0.740255	4.28634	7.98695	2.74735e-05	0.000189611	1.99838	1.67047
1253	RTN1	0.768079	1.73473	7.97092	2.79045e-05	0.000192094	2.55222	1.703
1255	CHST1	0.848291	0.997252	7.96224	2.81408e-05	0.000193474	2.67741	1.80037
1260	PEAR1	1.4857	-0.209181	7.94814	2.85294e-05	0.000195136	2.84702	2.80053
1262	CSPG5	0.739056	1.79077	7.94342	2.86609e-05	0.000195473	2.51254	1.66908
1263	HLA-DRA	0.830061	1.61851	7.9404	2.87454e-05	0.000195967	2.54222	1.77776
1265	NFE2	1.13522	0.247178	7.93513	2.88932e-05	0.000196809	2.77031	2.19652
1267	TMEM154	0.685955	1.93918	7.93334	2.89437e-05	0.000196905	2.47289	1.60877
1273	CEP112	0.60398	2.8743	7.92426	2.92014e-05	0.000197909	2.26623	1.5199
1281	SLC6A1	1.192	-0.235515	7.90221	2.98372e-05	0.000200836	2.8032	2.2847
1284	C14orf28	0.694282	2.5326	7.88689	3.02879e-05	0.000203318	2.30146	1.61808
1286	RBAK-RBAKDN	1.92214	-1.1656	7.88487	3.03477e-05	0.000203465	2.88737	3.78984
1289	TRIM9	0.624758	2.65568	7.87831	3.05434e-05	0.000204439	2.26573	1.54195
1290	GALNT8	0.686862	2.85185	7.87504	3.06415e-05	0.000204757	2.21886	1.60978
1291	TFF3	2.24389	-0.791726	7.87191	3.07358e-05	0.000205218	2.83747	4.73673
1292	GUCY2D	1.71592	-0.941958	7.87141	3.07508e-05	0.000205234	2.85244	3.28505
1295	ZNF841	0.733203	3.21044	7.85414	3.12767e-05	0.0002084	2.11399	1.66233
1298	FMO4	0.921822	1.26215	7.84057	3.16968e-05	0.000210506	2.50264	1.89451
1300	CTBS	0.607928	3.31636	7.82546	3.21719e-05	0.000212876	2.05813	1.52407
1302	ZNF283	0.59251	2.52218	7.80652	3.27785e-05	0.000216	2.21782	1.50787
1303	EMILIN2	0.665219	2.84865	7.80599	3.27959e-05	0.000216	2.1456	1.58581
1307	NFATC4	0.642751	5.06947	7.80081	3.2964e-05	0.000216613	1.63539	1.5613
1308	OAF	1.26	0.105033	7.79285	3.32243e-05	0.000218055	2.64296	2.39496
1309	JAG2	0.591605	3.67381	7.79245	3.32373e-05	0.000218055	1.9366	1.50692
1313	KIF12	0.903471	1.10188	7.77723	3.37418e-05	0.000220917	2.46423	1.87056
1323	GPR50	0.861818	1.46883	7.76255	3.42361e-05	0.000222893	2.38171	1.81733
1324	LMOD1	0.839243	1.42923	7.76134	3.42773e-05	0.000223071	2.38776	1.78911
1325	PDE11A	1.00719	0.618572	7.75292	3.45645e-05	0.000224489	2.52136	2.00999
1326	RGS10	0.740676	2.19773	7.74425	3.48634e-05	0.000225913	2.21909	1.67096
1329	LEF1	1.36718	-0.835028	7.73928	3.50362e-05	0.000226644	2.70557	2.57967
1330	SYT16	0.687836	2.53317	7.73856	3.50613e-05	0.000226715	2.1423	1.61087
1331	ATP10A	0.680464	2.42418	7.7242	3.55656e-05	0.00022961	2.15007	1.60266
1332	VAMP5	1.75608	-0.447545	7.72317	3.5602e-05	0.000229753	2.64413	3.3778
1341	HTR6	1.14166	-0.0560151	7.70436	3.62756e-05	0.00023271	2.57284	2.20635
1342	PROX1	1.16078	0.706439	7.68863	3.68496e-05	0.000236112	2.43833	2.23579
1343	SEMA4G	0.629135	3.26465	7.68695	3.69115e-05	0.000236338	1.92049	1.54664
1344	COX6B2	1.21494	0.882005	7.66994	3.75447e-05	0.000239806	2.38833	2.32131
1346	ZNF823	0.696735	2.25691	7.66573	3.77035e-05	0.000240631	2.12189	1.62083
1347	RP11-420K14.3	1.14972	-0.455446	7.66512	3.77262e-05	0.000240681	2.58421	2.21871
1349	FNDC4	0.849321	2.69561	7.66054	3.78997e-05	0.000241408	2.02228	1.80165
1351	FAM49A	0.590203	3.54161	7.65649	3.80538e-05	0.000242008	1.82082	1.50546
1353	RAB37	1.02414	2.35172	7.65227	3.82151e-05	0.000242558	2.08739	2.03374
1356	PVALB	1.2827	0.306739	7.64238	3.85964e-05	0.000244354	2.45356	2.43294
1357	C19orf33	1.3201	0.22641	7.63989	3.86927e-05	0.000244793	2.46324	2.49683
1358	SMTNL2	0.976237	1.17326	7.62961	3.90945e-05	0.000246531	2.29316	1.96733
1365	MED15P9	2.07649	-0.95217	7.60176	4.02053e-05	0.000252519	2.57463	4.21781
1367	ZNF699	1.65523	0.717333	7.59842	4.0341e-05	0.000253076	2.33968	3.14974
1368	SEZ6L	1.7357	-0.193068	7.59446	4.05024e-05	0.000253893	2.47525	3.33041
1371	PLA2G7	0.738391	2.29842	7.58677	4.08178e-05	0.000255474	2.02709	1.66831
1373	MST1	0.817502	2.67905	7.58557	4.08675e-05	0.000255587	1.94394	1.76235
1375	EPS8	0.675623	2.94385	7.56932	4.15437e-05	0.000258994	1.86652	1.59729
1384	LRRC10B	1.68699	0.277385	7.55748	4.2044e-05	0.000260931	2.36709	3.21985
1386	C10orf142	1.08767	-0.664987	7.5515	4.22996e-05	0.000262115	2.48953	2.12531
1390	PDE4A	0.629203	2.79667	7.54672	4.25047e-05	0.000262783	1.87505	1.54671
1392	ADGRB3	0.921408	1.14656	7.54089	4.27568e-05	0.000264039	2.20175	1.89396
1397	ZNF436	0.684142	1.95036	7.52076	4.36393e-05	0.000268767	2.02625	1.60675
1399	RFESD	1.06693	1.64823	7.51885	4.3724e-05	0.000268928	2.08375	2.09496
1402	ADGRD1	0.97201	0.495146	7.51137	4.40577e-05	0.000270116	2.28252	1.96157
1409	MB21D1	1.05457	1.62716	7.48916	4.50652e-05	0.000274733	2.05518	2.0771
1410	THSD7B	1.1084	1.94582	7.48841	4.50999e-05	0.000274768	1.99153	2.15607
1414	HSPA12B	0.596313	3.6046	7.47329	4.58006e-05	0.000277961	1.6032	1.51185
1418	MIR1199	0.921517	0.387473	7.46247	4.631e-05	0.000280046	2.24681	1.89411
1421	C2orf74	0.598628	3.08774	7.46003	4.64252e-05	0.000280386	1.71218	1.51428
1424	AHSP	0.851275	0.973272	7.45798	4.6523e-05	0.000280454	2.1423	1.8041
1425	CNNM1	0.881584	1.18002	7.44571	4.71105e-05	0.000283468	2.09136	1.8424
1427	ZNF433	0.671957	1.29415	7.43777	4.74951e-05	0.000285464	2.06154	1.59323
1428	RASA4B	0.970869	1.48602	7.43407	4.76756e-05	0.000286337	2.02141	1.96002
1431	RP11-478C6.6	4.61406	-1.96959	7.42794	4.79759e-05	0.000287713	2.48095	24.489
1432	ZNF812P	2.27529	-1.72929	7.42556	4.80933e-05	0.000288311	2.46079	4.84096
1436	NACAD	0.80666	2.19843	7.40319	4.92111e-05	0.000294032	1.84521	1.74916
1439	EXOC3L2	1.11014	1.00806	7.39301	4.97292e-05	0.000296145	2.0645	2.15867
1440	ATP12A	1.02505	1.61132	7.39182	4.97899e-05	0.000296397	1.95058	2.03503
1442	ABTB1	0.62872	2.74681	7.38583	5.00981e-05	0.000298013	1.70742	1.54619
1454	FGR	1.75417	-1.72138	7.36889	5.09805e-05	0.00030116	2.40037	3.37331
1455	SYNE1	0.679099	2.45123	7.36036	5.14316e-05	0.000303493	1.74372	1.60114
1456	ACSS1	0.883452	0.456267	7.35839	5.15363e-05	0.000304001	2.1216	1.84478
1458	GOLGA8J	0.636811	1.92404	7.35531	5.17006e-05	0.000304748	1.84809	1.55489
1460	RASD2	0.658955	2.76224	7.34802	5.20915e-05	0.000306383	1.66152	1.57894
1463	SLC9A3	1.23343	0.861311	7.34622	5.21886e-05	0.00030662	2.03892	2.35126
1470	NRG3	0.791893	1.27047	7.32822	5.31696e-05	0.000310469	1.94443	1.73134
1471	CTC-435M10.3	0.643723	3.82353	7.32567	5.33103e-05	0.000310955	1.38398	1.56236
1473	RNF212	1.04958	1.64001	7.32181	5.3524e-05	0.000311752	1.86694	2.06993
1474	ONECUT1	1.1281	2.09412	7.30934	5.4221e-05	0.000315132	1.76177	2.18571
1477	HHEX	2.26032	-1.93807	7.28976	5.53357e-05	0.000320804	2.33309	4.79097
1479	EFNA1	0.804287	1.65881	7.28538	5.55882e-05	0.000321808	1.82241	1.74628
1481	GPR137B	0.587366	2.7705	7.27996	5.59026e-05	0.000323396	1.58287	1.5025
1482	HS6ST3	0.819816	1.05602	7.2796	5.59236e-05	0.000323402	1.92971	1.76518
1489	PLPPR1	0.885251	1.23797	7.25898	5.71389e-05	0.000328787	1.87298	1.84709
1496	CPEB2	0.778337	1.87948	7.24563	5.79407e-05	0.000332103	1.73378	1.71515
1498	SLC25A42	0.742758	2.60754	7.23565	5.85486e-05	0.000335113	1.56887	1.67337
1502	SEPSECS	0.616077	3.24107	7.2232	5.93164e-05	0.000338428	1.40893	1.5327
1505	RBBP8NL	1.10509	0.040525	7.21571	5.97839e-05	0.000340499	2.02929	2.15113
1508	SUSD4	0.613106	2.4171	7.20452	6.04893e-05	0.00034331	1.57497	1.52955
1509	KCTD19	1.19557	0.0268615	7.20199	6.06503e-05	0.000343742	2.01609	2.29036
1513	ARHGEF33	3.64411	-1.94667	7.19309	6.12198e-05	0.000345836	2.23045	12.5022
1516	AL109923.1	0.614244	2.9491	7.18312	6.18644e-05	0.000348792	1.43182	1.53076
1518	NELL1	1.62031	-1.69139	7.17223	6.25774e-05	0.000352566	2.18725	3.07442
1522	ZNF879	1.13725	2.01697	7.1635	6.31554e-05	0.000354835	1.6125	2.19961
1525	CDH23	0.76024	2.47988	7.16145	6.32922e-05	0.000355234	1.51221	1.69377
1526	ARID5B	1.26066	0.675353	7.15964	6.34131e-05	0.00035579	1.86287	2.39606
1529	PPP1R3C	0.79009	1.36566	7.14866	6.41513e-05	0.000358813	1.72427	1.72918
1530	RBKS	0.678123	1.80241	7.14015	6.47303e-05	0.000361677	1.62946	1.60006
1533	FOXL1	3.62753	-1.28759	7.1339	6.51595e-05	0.000363073	2.10735	12.3593
1541	STRA6	0.595264	3.59946	7.115	6.64754e-05	0.000368504	1.19789	1.51075
1542	DACT3	0.74359	1.50558	7.11337	6.65903e-05	0.000369015	1.65724	1.67434
1543	SPRY3	0.744661	3.25856	7.11188	6.66954e-05	0.000369471	1.27698	1.67558
1545	ASB2	1.398	-1.23358	7.10673	6.70604e-05	0.000370858	2.07186	2.63535
1546	CDKN1A	0.723679	2.51656	7.10596	6.71156e-05	0.000371037	1.44053	1.65139
1554	PTPRR	1.82116	-0.387372	7.08604	6.85493e-05	0.000377546	1.94625	3.53366
1556	CAMK1	0.638581	2.26265	7.08455	6.86575e-05	0.000377768	1.4706	1.5568
1557	DUSP15	1.49856	0.413187	7.08452	6.86596e-05	0.000377768	1.82259	2.82561
1558	OPRK1	1.24048	-0.252415	7.0808	6.89319e-05	0.000379137	1.92147	2.36277
1565	C1QTNF1	1.01625	0.633387	7.05425	7.09074e-05	0.000387765	1.75064	2.02265
1572	RNF43	0.945687	1.87695	7.03076	7.27069e-05	0.000395377	1.48872	1.92611
1578	FAM153A	1.97699	-1.31355	7.0226	7.33437e-05	0.000397933	1.98713	3.93672
1583	SLC5A2	1.20965	0.924013	7.00236	7.49498e-05	0.000404949	1.63936	2.31282
1584	SULT1C4	0.994965	1.55812	7.00103	7.50572e-05	0.000405394	1.51787	1.99303
1588	HCLS1	0.927841	1.91456	6.9914	7.58362e-05	0.000408376	1.43547	1.90243
1591	PCDHGA11	1.59515	0.897308	6.9821	7.65964e-05	0.000412059	1.6209	3.02126
1594	HCG4	0.789832	0.767518	6.97216	7.74195e-05	0.000415796	1.63288	1.72887
1603	SP6	0.93863	0.418834	6.9255	8.14114e-05	0.000432645	1.63979	1.91671
1604	RIPPLY3	0.909151	1.00406	6.92208	8.17125e-05	0.00043396	1.53185	1.87794
1607	GLS2	0.598628	3.57913	6.91509	8.23323e-05	0.000436124	0.96959	1.51428
1610	SH3RF3	0.991138	1.04419	6.90285	8.343e-05	0.000441057	1.50204	1.98775
1611	PDCD6IPP1	4.07335	-3.07806	6.9009	8.36059e-05	0.000441699	1.98122	16.8345
1612	DNAH5	1.00508	0.871059	6.89728	8.39345e-05	0.000443221	1.52751	2.00706
1616	PTPRCAP	1.45846	-0.98109	6.88174	8.53604e-05	0.00044982	1.79181	2.74814
1620	HES7	1.09451	-1.14752	6.87305	8.61701e-05	0.000453471	1.80128	2.1354
1624	NCAM2	0.853607	0.193425	6.86464	8.69605e-05	0.000456592	1.60682	1.80701
1625	KCNIP1	1.14723	-0.25318	6.86277	8.71377e-05	0.000457374	1.67356	2.21489
1627	TMEM150C	0.629588	2.22979	6.85937	8.74608e-05	0.000458337	1.2152	1.54712
1628	RELN	1.66644	-0.342384	6.85858	8.75354e-05	0.000458337	1.68163	3.17431
1630	ACKR3	1.26769	0.0464568	6.85441	8.79343e-05	0.000459768	1.61845	2.40776
1631	STARD13	0.651398	2.62294	6.85347	8.80237e-05	0.000459958	1.12254	1.57069
1633	ALOX5	1.55598	0.468543	6.85019	8.83387e-05	0.000461135	1.54409	2.94033
1638	CCDC153	0.752186	1.11455	6.83864	8.94577e-05	0.000466078	1.41388	1.68434
1640	TIMP3	0.817989	2.71853	6.82879	9.04238e-05	0.000469751	1.07188	1.76295
1642	CD300A	1.93096	-0.941626	6.82123	9.11731e-05	0.000473011	1.71808	3.81309
1643	CLUL1	0.885697	0.0605545	6.82098	9.11973e-05	0.000473011	1.57749	1.84766
1652	PLEKHG1	0.73414	1.55728	6.79393	9.39362e-05	0.000484425	1.27591	1.66341
1655	ADCY10P1	0.839689	3.37471	6.77968	9.54145e-05	0.000490331	0.858854	1.78966
1656	PTPRH	1.44577	-0.58117	6.77656	9.57411e-05	0.000491853	1.6203	2.72409
1659	COL9A2	0.602067	2.38336	6.7708	9.63491e-05	0.000494193	1.07722	1.51789
1664	COL8A2	0.712271	2.18884	6.76546	9.6915e-05	0.000495907	1.11271	1.63838
1671	KCNN1	0.649564	2.63674	6.75088	9.84807e-05	0.000501436	0.99757	1.56869
1673	AIF1	0.595809	2.24421	6.74452	9.91727e-05	0.000504047	1.07593	1.51132
1680	PDE1B	0.873438	0.921921	6.7305	0.000100716	0.000510132	1.32256	1.83202
1683	CEP19	0.590372	2.01926	6.72451	0.000101384	0.000512552	1.09966	1.50564
1686	KANK4	1.73149	-0.785685	6.71861	0.000102047	0.000514619	1.58027	3.32071
1687	EGR2	0.906136	0.169758	6.71685	0.000102245	0.000515	1.43822	1.87402
1689	GRIN1	1.18857	1.01779	6.70658	0.000103411	0.000519641	1.27628	2.27927
1691	TLL1	0.94231	0.326355	6.70184	0.000103954	0.000521812	1.39451	1.9216
1692	ATP2C2	0.699865	2.10413	6.68928	0.000105409	0.000528613	1.03966	1.62435
1697	GPAA1P2	1.57577	-0.517585	6.67568	0.00010701	0.000535149	1.49418	2.98094
1706	RBMS3	0.647318	1.35731	6.64227	0.000111057	0.000552151	1.13455	1.56625
1716	VSTM2L	0.904861	0.877981	6.62739	0.000112913	0.00055812	1.20802	1.87236
1717	HPCAL1	0.645184	3.16527	6.62523	0.000113185	0.000559126	0.723606	1.56394
1718	XG	0.709828	1.54135	6.62443	0.000113287	0.000559456	1.07699	1.63561
1719	SLC30A10	1.37936	-0.949791	6.62328	0.000113431	0.000559829	1.49013	2.60153
1720	ULBP1	0.787375	1.35838	6.62265	0.000113511	0.00056005	1.1108	1.72593
1721	ZBTB16	1.44146	-1.33515	6.61979	0.000113874	0.000561196	1.53176	2.71596
1727	LYPD1	0.817151	1.67791	6.61072	0.000115032	0.000565488	1.03323	1.76192
1729	AC018755.16	1.25587	-0.849166	6.6101	0.000115111	0.000565537	1.46189	2.38812
1730	RASGRF1	1.52052	0.311109	6.60865	0.000115298	0.000566282	1.28659	2.86894
1732	ATRNL1	0.655399	3.42174	6.60364	0.000115946	0.000568431	0.635172	1.57505
1736	BCL3	1.07575	0.360132	6.59792	0.000116689	0.00057138	1.26542	2.10781
1738	NHLH2	0.86754	1.57597	6.59603	0.000116936	0.000572246	1.0359	1.82455
1739	MB	1.33227	-0.458195	6.59229	0.000117427	0.000574298	1.38767	2.51798
1742	SIGLEC15	1.05976	-0.136476	6.57982	0.000119078	0.00058127	1.32494	2.08459
1746	HTRA3	0.63792	2.52492	6.57463	0.000119772	0.000583654	0.810126	1.55608
1748	DDN	1.63766	-1.11165	6.57256	0.000120049	0.000584655	1.45063	3.11161
1750	ZP3	0.863893	1.27403	6.57014	0.000120376	0.000585717	1.06395	1.81994
1753	ANKRD35	0.620388	3.62376	6.56536	0.000121024	0.000588118	0.538844	1.53729
1754	PCDH17	1.15416	0.0984845	6.56505	0.000121066	0.000588118	1.26997	2.22554
1755	HSH2D	0.708758	0.555942	6.56301	0.000121343	0.000589004	1.18943	1.6344
1759	UGT3A1	0.879225	2.50863	6.55233	0.000122807	0.000594217	0.786603	1.83939
1760	TMEM132E	1.42872	0.397832	6.55153	0.000122918	0.000594217	1.2034	2.69208
1761	TMEM130	0.97348	1.78688	6.55126	0.000122954	0.000594217	0.939173	1.96357
1763	TRIM58	0.63647	1.32287	6.54831	0.000123363	0.000595598	1.02808	1.55452
1768	CAPN11	0.698399	1.61566	6.53972	0.00012456	0.000599982	0.959823	1.6227
1773	ARL5C	1.47945	-1.70769	6.52838	0.000126161	0.000606217	1.46499	2.78843
1775	PLD1	0.773353	1.74814	6.52531	0.000126597	0.000607953	0.91554	1.70924
1779	KLF2P1	1.6949	-1.06526	6.5187	0.000127545	0.000611235	1.38157	3.23754
1786	CYP4F62P	2.28601	-1.62554	6.50437	0.000129624	0.000618634	1.4285	4.87707
1788	APC2	0.785741	1.30376	6.50284	0.000129849	0.000619345	0.976621	1.72398
1790	C1QL1	0.829511	1.21826	6.50136	0.000130066	0.000620014	0.991425	1.77708
1791	ALOX15B	2.03642	-1.25534	6.49928	0.000130372	0.000621108	1.3815	4.10226
1793	RP11-514P8.6	4.39639	-2.67407	6.49298	0.000131303	0.000624443	1.50578	21.0594
1794	WNT5B	1.12035	1.45537	6.49262	0.000131357	0.000624514	0.934423	2.174
1800	TOX2	1.0353	1.87248	6.47814	0.000133527	0.000631678	0.832408	2.04954
1802	DQX1	0.885843	-0.695153	6.4739	0.00013417	0.000633795	1.28022	1.84784
1809	TCAF1P1	0.813989	1.03755	6.46151	0.000136068	0.000640963	0.977657	1.75807
1810	PLA2G6	0.700319	3.43306	6.46133	0.000136096	0.000640963	0.458024	1.62486
1812	FAM65C	0.728328	1.99288	6.45957	0.000136367	0.00064193	0.784519	1.65672
1814	EBF2	2.0302	-1.70212	6.45763	0.000136669	0.000642803	1.38158	4.0846
1816	SLC7A10	0.863256	0.538327	6.45125	0.000137662	0.00064652	1.05759	1.81914
1821	GPSM3	0.651544	2.37005	6.43596	0.000140075	0.000655762	0.674525	1.57085
1826	NGEF	0.822247	1.91905	6.42556	0.000141744	0.000662046	0.75817	1.76816
1828	RBP7	0.885079	0.391144	6.42374	0.000142038	0.000662844	1.05015	1.84687
1834	GATSL3	0.690388	2.10565	6.41502	0.000143456	0.000668308	0.705813	1.61372
1835	FZD10	1.51261	-0.122288	6.41206	0.000143941	0.000670182	1.12141	2.85326
1840	ABCG1	0.752595	2.33417	6.39858	0.000146173	0.000678427	0.636209	1.68482
1845	PADI3	0.835448	1.63793	6.38861	0.000147848	0.000685024	0.770408	1.78441
1846	BORCS8-MEF2B	0.771617	2.89514	6.38711	0.000148102	0.000685807	0.495445	1.70718
1849	LRAT	0.87725	6.24959	6.37714	0.000149801	0.000692488	-0.184725	1.83687
1850	CH17-431G21.1	0.927421	2.255	6.37551	0.000150081	0.000693586	0.624869	1.90187
1852	RP11-326A19.5	1.04263	1.54612	6.37403	0.000150336	0.000694167	0.770876	2.05998
1857	ERBB4	1.22252	-1.08317	6.35961	0.000152841	0.000702755	1.19426	2.33353
1858	SAMD13	0.696147	1.46974	6.35958	0.000152846	0.000702755	0.768276	1.62017
1860	CCDC191	0.859847	1.57756	6.35441	0.000153755	0.000706129	0.740315	1.81485
1861	ST3GAL5	0.588543	1.61767	6.35389	0.000153848	0.000706356	0.731584	1.50373
1863	TNFSF9	1.04855	1.06759	6.34581	0.000155281	0.000712121	0.82999	2.06845
1864	HNF1B	1.38923	-1.1367	6.345	0.000155426	0.000712192	1.18338	2.6194
1869	HES4	1.3208	-0.41856	6.33127	0.000157899	0.000721462	1.06873	2.49805
1870	GIPC3	0.774854	1.43828	6.33104	0.00015794	0.000721462	0.739202	1.71102
1874	ZMAT1	0.657168	3.16099	6.3228	0.000159445	0.000726529	0.352155	1.57698
1875	KLHL2P1	1.84432	-2.0343	6.32042	0.000159883	0.000728284	1.25233	3.59083
1877	PPFIA4	1.26825	3.32975	6.3193	0.00016009	0.000728612	0.306784	2.40869
1881	CYP26B1	1.21264	-1.1783	6.30631	0.000162505	0.000737572	1.14191	2.31762
1883	CDC42EP5	1.16387	1.29445	6.30562	0.000162634	0.000737706	0.736089	2.24058
1884	TMEM221	0.771844	0.643934	6.305	0.000162751	0.000738032	0.859315	1.70745
1891	RAB40B	0.590623	1.76621	6.28896	0.000165794	0.000749519	0.6206	1.5059
1892	RP11-465B22.3	0.77035	1.338	6.2885	0.000165882	0.000749663	0.706228	1.70568
1893	ABCG4	0.740127	0.889551	6.28695	0.000166179	0.000750003	0.79118	1.67032
1894	SLC5A5	0.646207	1.2352	6.28278	0.000166981	0.000752997	0.719318	1.56505
1896	LRRC3B	0.749733	0.730729	6.28195	0.000167143	0.000753307	0.814778	1.68148
1897	HPDL	0.603239	2.36408	6.28094	0.000167339	0.000753978	0.48322	1.51912
1898	RHOV	0.711729	1.89577	6.27848	0.000167816	0.000755696	0.580596	1.63777
1901	CHRFAM7A	1.12475	1.08965	6.26976	0.000169518	0.000761047	0.731465	2.18064
1904	C6orf1	0.655347	1.99404	6.26315	0.00017082	0.00076583	0.540755	1.57499
1905	TNFAIP8L3	0.901223	0.00627302	6.25842	0.000171759	0.000769403	0.912896	1.86765
1906	TLCD2	0.595356	2.02168	6.25801	0.000171842	0.000769559	0.528447	1.51085
1908	WBSCR27	0.739871	1.93497	6.25477	0.000172489	0.000772028	0.542708	1.67003
1909	ZNF718	0.613425	2.86988	6.25289	0.000172865	0.0007728	0.333562	1.52989
1910	AC012314.2	2.99409	2.36598	6.25224	0.000172995	0.0007728	0.446809	7.96729
1911	AC012314.5	2.99409	2.36598	6.25224	0.000172995	0.0007728	0.446809	7.96729
1912	AC012314.6	2.99409	2.36598	6.25224	0.000172995	0.0007728	0.446809	7.96729
1913	AC012314.1	2.99409	2.36598	6.25224	0.000172995	0.0007728	0.446809	7.96729
1914	AC012314.3	2.99409	2.36598	6.25224	0.000172995	0.0007728	0.446809	7.96729
1915	AC012314.4	2.99409	2.36598	6.25224	0.000172995	0.0007728	0.446809	7.96729
1917	POTEI	1.44245	0.331252	6.25033	0.000173378	0.000773833	0.847724	2.71781
1920	FNDC11	0.734233	1.29118	6.24718	0.000174015	0.000775431	0.66394	1.66351
1921	LAG3	0.758621	0.736826	6.24401	0.000174656	0.000777861	0.766535	1.69187
1925	SV2B	1.29975	0.435033	6.2363	0.000176228	0.000783244	0.811991	2.46186
1926	RNASEL	0.59659	1.38993	6.23322	0.00017686	0.00078573	0.626936	1.51214
1931	OAS3	0.943701	0.99027	6.22027	0.000179546	0.000795483	0.688914	1.92346
1933	INMT	0.91301	0.33265	6.21215	0.000181252	0.000802165	0.800071	1.88297
1940	NFIA	1.04044	0.808012	6.19274	0.000185402	0.000817183	0.689198	2.05686
1953	MAOB	0.681266	1.41794	6.16277	0.000192017	0.000839032	0.532809	1.60355
1964	BACH2	0.58553	2.62117	6.14256	0.000196623	0.000855055	0.251163	1.50059
1967	CACNA1F	1.51131	0.825835	6.13872	0.000197512	0.000857493	0.617985	2.85068
1970	PRSS35	0.691635	2.0413	6.13637	0.000198058	0.000858711	0.370815	1.61511
1971	ADGRG3	1.37989	-0.926407	6.13584	0.000198181	0.000859014	0.901116	2.60248
1974	ACVRL1	1.11836	-0.958668	6.13196	0.000199086	0.000861785	0.900668	2.171
1979	FIBIN	1.48214	-1.10707	6.12114	0.000201637	0.000870734	0.906861	2.79363
1981	SYNPR	1.52755	-0.382145	6.11845	0.000202276	0.000873026	0.801026	2.88296
1983	SYT5	0.613659	2.4378	6.11348	0.000203463	0.00087745	0.255307	1.53013
1985	TLE2	0.666658	3.11334	6.10962	0.000204391	0.000879502	0.0939884	1.58739
1989	CFAP43	0.961379	-0.727883	6.09643	0.000207596	0.000890057	0.824709	1.94717
1990	TBX6	0.651539	1.46153	6.09466	0.00020803	0.00089121	0.437837	1.57084
1993	DNAH10	1.28154	-1.22819	6.09231	0.000208607	0.000892973	0.886739	2.43099
1997	SPTB	0.967872	1.51871	6.08224	0.000211102	0.00090175	0.410525	1.95595
2000	G0S2	1.0043	0.519709	6.07885	0.00021195	0.000904654	0.599411	2.00597
2001	PSD2	1.332	-0.527804	6.07819	0.000212117	0.000905129	0.772797	2.51751
2002	PSD4	0.602295	2.03087	6.07725	0.000212352	0.000905893	0.297761	1.51813
2013	SCUBE3	0.643679	1.48706	6.05237	0.000218701	0.000927359	0.378828	1.56231
2015	CD36	1.1205	-1.31749	6.04636	0.000220266	0.000932775	0.841018	2.17422
2016	THSD7A	0.879388	0.88744	6.04416	0.000220842	0.000934972	0.486514	1.83959
2018	WNT8B	0.870278	0.248504	6.04156	0.000221525	0.000936836	0.600752	1.82801
2019	NPAS2	0.832241	0.712284	6.04138	0.000221572	0.000936836	0.516245	1.78045
2021	GUCA1B	0.772636	0.0763508	6.03585	0.00022303	0.000942511	0.623213	1.70839
2027	DNAH10OS	1.22313	-0.304816	6.02807	0.000225103	0.000949289	0.675711	2.33453
2034	C3orf70	0.676001	2.72333	6.01653	0.000228215	0.000959165	0.066432	1.59771
2037	KCTD16	1.08649	-0.893219	6.0059	0.000231121	0.000969368	0.734842	2.12357
2038	B3GALT4	0.831458	0.779436	6.00374	0.000231719	0.00097112	0.455606	1.77948
2040	DPEP3	1.66233	-0.659767	6.00023	0.000232689	0.000973925	0.694499	3.16526
2041	PROS1	0.673455	1.3304	5.9991	0.000233004	0.000974994	0.342078	1.59489
2045	RBM24	2.02629	-0.959139	5.99044	0.000235424	0.00098385	0.724506	4.07357
2046	TMEFF2	0.844068	-0.353231	5.98867	0.000235921	0.000985418	0.633553	1.7951
2050	SFXN3	0.860386	0.597319	5.98403	0.000237233	0.000989875	0.464622	1.81552
2055	ZNF878	0.660806	1.27168	5.97622	0.000239456	0.000997096	0.324403	1.58097
2058	SHE	0.868025	1.09224	5.96519	0.000242637	0.00100879	0.345719	1.82516
2060	AKAP3	0.813475	0.196367	5.96397	0.000242992	0.00100963	0.511247	1.75744
2064	LUZP2	0.772801	1.48985	5.96102	0.000243851	0.00101149	0.261051	1.70858
2069	SCUBE2	1.36977	0.018088	5.9506	0.000246915	0.00102211	0.524796	2.5843
2070	IRX3	0.861636	0.444729	5.94922	0.000247324	0.00102355	0.448122	1.8171
2076	SLC22A18	0.686603	2.13691	5.9378	0.000250737	0.00103423	0.0954512	1.60949
2078	HSFX1	1.26745	-0.999294	5.92991	0.000253123	0.00104275	0.653791	2.40736
2081	GRM8	0.606709	1.97034	5.92095	0.000255864	0.00105244	0.109422	1.52278
2086	TRPV2	0.738531	1.09368	5.91073	0.000259032	0.00106277	0.275224	1.66848
2087	LINGO2	0.603125	1.25388	5.90766	0.000259991	0.00106643	0.239483	1.519
2089	KCNK2	0.709751	1.13018	5.90435	0.00026103	0.00106977	0.259776	1.63552
2100	DRD3	1.18461	-1.74966	5.88606	0.000266853	0.00108989	0.692447	2.27302
2101	GFRA2	0.605133	2.54206	5.88361	0.000267643	0.00109201	-0.0647326	1.52112
2104	COL24A1	0.797373	1.38674	5.87763	0.000269585	0.00109827	0.173895	1.73793
2106	CARNS1	1.23011	0.336056	5.87218	0.000271365	0.00110442	0.368713	2.34585
2110	ANKRD33	2.2198	-0.39765	5.86319	0.000274333	0.00111453	0.480708	4.65827
2119	TSKS	1.70618	-1.49448	5.85387	0.000277448	0.00112324	0.621752	3.26296
2140	DRP2	0.72115	1.63334	5.80218	0.000295433	0.00118225	0.0251108	1.6485
2152	PLXNA2	0.731352	1.37097	5.78438	0.000301914	0.00120158	0.0552794	1.66019
2154	PNMAL2	0.588035	2.27699	5.7829	0.00030246	0.00120316	-0.137746	1.5032
2157	CACNB4	0.611584	3.38362	5.77418	0.000305701	0.00121485	-0.408619	1.52794
2159	CTHRC1	0.794753	0.611713	5.77168	0.000306637	0.00121768	0.187434	1.73478
2164	LAMP5	0.760524	0.476804	5.75867	0.000311557	0.00123328	0.195583	1.69411
2173	NPM2	0.932114	0.63597	5.73288	0.000321564	0.00126469	0.132018	1.90807
2176	C3P1	1.61019	-2.05997	5.73034	0.000322571	0.00126759	0.530267	3.05291
2181	CITED1	0.818035	0.864515	5.72284	0.000325556	0.00127684	0.0749245	1.763
2186	DEGS2	1.0684	-1.02643	5.71926	0.000326992	0.00128061	0.388407	2.09711
2193	EVA1A	0.751124	0.838597	5.70399	0.000333193	0.0013005	0.0551276	1.6831
2209	CBLN3	0.793549	-0.423044	5.66527	0.000349505	0.00135114	0.228257	1.73333
2210	GRM5	1.01765	-1.18457	5.66301	0.000350483	0.00135427	0.337278	2.02462
2214	ELOVL2	0.777847	1.12605	5.65664	0.000353254	0.00136335	-0.0641924	1.71457
2215	IRF5	0.925933	-0.911386	5.65346	0.000354651	0.00136794	0.286711	1.89991
2227	MYT1	0.918474	0.867679	5.63473	0.000362979	0.00139115	-0.0422456	1.89012
2233	SRR	0.696343	2.44164	5.62269	0.000368448	0.00140775	-0.387541	1.62039
2234	KIFAP3	0.605762	2.93934	5.62108	0.000369185	0.00141006	-0.504853	1.52178
2235	SLC32A1	1.60231	-1.36573	5.61993	0.000369715	0.00141175	0.305424	3.03629
2240	RAI2	0.92313	0.260558	5.60757	0.000375444	0.00143069	0.0360936	1.89622
2242	ZBTB42	0.696634	1.23383	5.60331	0.000377438	0.00143684	-0.156908	1.62072
2252	FSTL5	1.69083	-0.639648	5.58165	0.000387769	0.00146892	0.152192	3.22843
2256	CREG2	1.15503	0.51366	5.575	0.000391003	0.00147875	-0.0539065	2.22689
2258	UNC93A	1.19568	-0.691109	5.57382	0.00039158	0.00147989	0.149717	2.29053
2260	CCDC63	0.811619	-0.119002	5.57265	0.000392152	0.00148136	0.0562442	1.75518
2265	KLF2P4	1.68761	-1.18838	5.5674	0.000394737	0.00148835	0.213066	3.22124
2266	TEX19	0.870334	0.604661	5.56235	0.000397234	0.00149498	-0.0879746	1.82809
2267	RP1-37E16.12	1.45952	1.92217	5.5599	0.000398455	0.00149853	-0.357856	2.75018
2268	RAMP3	0.997685	-1.54452	5.55941	0.0003987	0.0014991	0.249559	1.99679
2271	ST8SIA4	1.20362	-0.486433	5.55767	0.000399569	0.00150133	0.0966257	2.30317
2274	NLRP7	1.34192	-0.280512	5.5538	0.000401506	0.00150756	0.0582291	2.53489
2275	POTEF	2.52217	-0.963932	5.54404	0.000406448	0.00152258	0.15081	5.74446
2279	SOWAHB	0.883208	-0.394025	5.52516	0.000416188	0.00155404	0.0387025	1.84447
2290	NRXN3	0.986989	1.24435	5.50439	0.0004272	0.00158674	-0.291948	1.98204
2302	APCDD1L	0.693823	1.90625	5.46021	0.000451698	0.00166363	-0.489478	1.61756
2304	SLC6A3	1.69685	-1.20298	5.45961	0.000452036	0.00166373	0.0728918	3.24192
2307	STAT4	1.09125	-0.475168	5.45244	0.000456159	0.00167644	-0.0453021	2.13059
2308	SPON1	0.799413	1.95052	5.45234	0.000456215	0.00167644	-0.509705	1.74039
2309	RP11-554D14.2	1.01454	-0.388512	5.45061	0.000457217	0.00167937	-0.0617557	2.02025
2313	MYOM1	0.819692	0.137367	5.44715	0.000459226	0.00168483	-0.156296	1.76503
2317	OPCML	0.734039	1.67022	5.44322	0.000461516	0.00169112	-0.46252	1.66329
2325	IER5L	0.840848	0.525157	5.42729	0.000470937	0.0017204	-0.254679	1.7911
2330	NKAIN4	0.906509	1.47523	5.41691	0.000477186	0.00173891	-0.457884	1.8745
2332	RBFOX1	1.00835	0.558907	5.41333	0.000479366	0.00174534	-0.280022	2.01161
2339	KLK6	1.0365	-0.25381	5.40022	0.00048743	0.00176947	-0.151819	2.05125
2341	PEX11G	0.586125	1.02841	5.39485	0.000490772	0.00178021	-0.397143	1.50121
2343	PRRX2	0.702123	0.763028	5.39342	0.000491668	0.00178206	-0.346502	1.6269
2347	ABCC6P1	1.2171	-0.585435	5.39147	0.000492892	0.0017845	-0.109656	2.32479
2350	GPC5	1.40855	-1.41194	5.38019	0.000500034	0.00180673	-0.00437604	2.65469
2356	ABCC8	0.659321	0.945829	5.36634	0.000508957	0.00183324	-0.419563	1.57934
2362	MOV10L1	2.4104	-2.29298	5.35285	0.000517814	0.00185936	0.0665283	5.31623
2368	PYDC1	1.67964	-0.426232	5.34876	0.000520533	0.00186622	-0.192901	3.20347
2374	CCDC92	2.28794	0.305386	5.34049	0.000526074	0.00188043	-0.331562	4.88357
2382	CD70	0.88201	-0.61399	5.32501	0.000536622	0.00191163	-0.194947	1.84294
2385	ACTR3C	2.01251	-1.14685	5.32135	0.00053915	0.0019177	-0.11992	4.03483
2390	MLXIPL	0.8585	3.18017	5.31367	0.000544501	0.00193248	-0.983015	1.81315
2392	RP11-797H7.1	0.705307	1.11689	5.31243	0.000545365	0.00193427	-0.527911	1.63049
2393	TMEM62	0.695017	1.1669	5.30953	0.000547404	0.00194108	-0.542052	1.6189
2400	EPHA8	0.741393	1.58737	5.29778	0.000555741	0.00196359	-0.644791	1.67179
2403	C16orf86	0.675534	0.124581	5.29661	0.000556586	0.00196503	-0.358553	1.59719
2405	SCD5	0.617732	1.70063	5.29152	0.000560243	0.00197579	-0.67723	1.53446
2413	FAM163B	0.828632	0.512098	5.27779	0.000570253	0.00200324	-0.456383	1.776
2416	CPLX2	0.831027	0.181301	5.26956	0.000576339	0.00202199	-0.405931	1.77895
2418	EXTL1	0.82057	0.289782	5.26494	0.000579791	0.00203278	-0.432215	1.7661
2422	SLC44A3	0.715876	1.41371	5.25721	0.000585615	0.00204965	-0.664926	1.64248
2425	BTN3A3	0.699094	1.65152	5.25439	0.000587758	0.00205513	-0.718364	1.62348
2427	CSMD1	1.49163	-0.463596	5.25142	0.000590017	0.00206061	-0.319361	2.81207
2429	C2orf78	1.0375	0.0121229	5.24607	0.000594119	0.00207314	-0.407797	2.05267
2433	KCNH7	1.15744	-0.0645024	5.24125	0.00059784	0.00208389	-0.400905	2.23061
2435	ERFE	1.07313	-0.0609695	5.23767	0.000600617	0.00209088	-0.406444	2.104
2437	IL6R	0.586042	1.95462	5.23319	0.000604116	0.00210124	-0.812635	1.50112
2444	SERPINA11	1.04153	-1.32707	5.22251	0.000612546	0.00212407	-0.228392	2.0584
2452	PSTPIP1	0.87679	-0.0979706	5.20701	0.000625007	0.00216183	-0.442209	1.83628
2456	C11orf70	1.13079	0.210497	5.20231	0.000628838	0.00217276	-0.504009	2.18979
2458	CNTNAP3B	0.652048	2.09041	5.19616	0.000633894	0.0021879	-0.894042	1.5714
2462	MESP2	0.699165	-0.31939	5.19186	0.000637451	0.0021969	-0.425115	1.62356
2464	SLC35D3	1.44798	-1.49962	5.17967	0.000647667	0.00222642	-0.263081	2.72825
2465	ZNF177	0.842071	2.3092	5.17858	0.000648584	0.0022287	-0.967275	1.79262
2466	KIAA1107	1.82971	0.532792	5.17824	0.000648874	0.00222915	-0.598076	3.55464
2474	MAP4K1	0.596716	2.52493	5.16021	0.000664328	0.00227452	-1.04197	1.51227
2481	PPP1R32	1.1241	0.791029	5.15409	0.00066967	0.0022875	-0.682171	2.17965
2486	ZEB1	1.09109	0.824128	5.14782	0.000675185	0.00230183	-0.697514	2.13035
2499	KLK1	0.763143	0.201764	5.11552	0.000704398	0.0023865	-0.623077	1.69718
2502	GRID2IP	0.676866	0.909843	5.11185	0.000707801	0.00239602	-0.765037	1.59866
2504	ZNF467	1.36917	-1.4017	5.10813	0.000711267	0.00240524	-0.374442	2.58322
2505	KCNIP3	0.762549	0.369929	5.10794	0.000711443	0.00240533	-0.665081	1.69649
2511	CHRM2	1.71755	-2.09284	5.09423	0.000724391	0.00244197	-0.303788	3.28878
2520	RIN2	0.769683	1.22999	5.08276	0.000735425	0.00247299	-0.871094	1.70489
2531	GPR85	1.2392	-0.433943	5.06468	0.000753179	0.00251754	-0.582428	2.36068
2541	FABP6	0.689126	1.51397	5.04452	0.000773521	0.00257385	-0.984023	1.61231
2554	PLXDC1	0.635932	1.01229	5.02466	0.00079415	0.00262845	-0.908724	1.55394
2563	SPON2	0.994814	-0.182877	5.01243	0.000807143	0.00266398	-0.69851	1.99282
2565	CCNA1	0.853892	-0.47446	5.01069	0.000809011	0.00266891	-0.65126	1.80737
2578	NCMAP	0.993558	-0.473381	5.00168	0.000818766	0.00269177	-0.664102	1.99109
2591	CROCCP4	0.662692	-0.109287	4.984	0.000838253	0.00274303	-0.75152	1.58303
2593	ARHGDIG	1.0102	-0.397396	4.98116	0.000841431	0.00275121	-0.705696	2.0142
2595	MST1P2	0.804534	2.1948	4.98082	0.000841814	0.00275135	-1.22189	1.74658
2607	NDP	1.45952	-1.32395	4.96259	0.000862547	0.00280553	-0.58726	2.75016
2612	CCDC170	1.07552	-1.10429	4.95909	0.000866579	0.00281453	-0.624311	2.10748
2618	CDH10	3.42039	-2.15226	4.94748	0.000880142	0.00284799	-0.498337	10.7063
2621	FAM107A	0.904925	-0.429942	4.94259	0.000885916	0.00286371	-0.754657	1.87245
2622	CBX4	0.81858	1.84001	4.93982	0.000889208	0.00287206	-1.20268	1.76367
2628	F7	0.700935	0.0242214	4.92645	0.000905278	0.00291583	-0.857014	1.62556
2629	ARL4AP2	0.893365	-1.7133	4.92615	0.000905645	0.00291643	-0.584208	1.8575
2633	CD86	1.23083	-1.32971	4.91932	0.000913978	0.00293976	-0.647066	2.34702
2639	ENTPD2	0.750067	1.8719	4.91461	0.000919773	0.00295312	-1.24581	1.68187
2648	ACVR1C	0.604964	1.20098	4.8989	0.000939393	0.0030042	-1.12683	1.52094
2658	THNSL2	0.667785	1.4727	4.87591	0.000968927	0.00308768	-1.21645	1.58863
2664	GRK5	0.744544	2.04388	4.86441	0.000984069	0.00312732	-1.35588	1.67545
2683	FADS6	1.20896	-1.17954	4.83285	0.00102696	0.00323822	-0.791193	2.3117
2685	ANKRD65	1.33538	-0.903843	4.82785	0.00103395	0.00325778	-0.8405	2.52341
2687	ZMYND12	1.3763	-0.766218	4.82579	0.00103684	0.00326335	-0.865269	2.59602
2689	FAM90A1	1.07819	-0.996744	4.82458	0.00103853	0.00326643	-0.8307	2.11138
2695	C19orf45	0.708708	-0.296512	4.81469	0.00105256	0.00330413	-0.959639	1.63434
2697	ZNF469	0.786806	0.155	4.80717	0.00106336	0.00333547	-1.05179	1.72525
2698	RP11-54D18.2	1.58362	-1.79581	4.79871	0.00107566	0.00336946	-0.752287	2.99721
2699	GFRA3	0.975426	-0.905508	4.79813	0.00107649	0.00337143	-0.88263	1.96622
2706	GABRG1	0.699496	0.513866	4.79194	0.0010856	0.00339078	-1.14239	1.62394
2714	AIPL1	1.04048	-0.595575	4.77829	0.00110596	0.00344374	-0.961104	2.05691
2717	SYNPO	0.601217	2.05705	4.77326	0.00111357	0.00346409	-1.49122	1.517
2720	TRPA1	0.72751	0.218844	4.76927	0.00111964	0.00347898	-1.11846	1.65578
2722	CTD-2116N17.1	0.795259	2.63852	4.76271	0.0011297	0.00350284	-1.63871	1.73539
2730	PPM1M	0.59008	1.86004	4.75483	0.00114191	0.00353193	-1.47484	1.50533
2733	DNAI1	1.42722	-1.363	4.74975	0.00114988	0.00355183	-0.882482	2.68928
2735	CHL1	1.26796	-0.844807	4.73992	0.00116542	0.00359502	-0.975682	2.40821
2736	DYNC1I1	0.641001	0.299973	4.73609	0.00117155	0.00361257	-1.18195	1.55941
2741	REEP1	0.835528	0.215721	4.72188	0.00119456	0.00367373	-1.18657	1.78451
2752	OSGIN1	0.715069	-0.0891236	4.70539	0.00122189	0.00374425	-1.15416	1.64156
2753	CYP11A1	0.595099	1.97116	4.70238	0.00122696	0.00375695	-1.576	1.51058
2760	CACNG5	0.849906	-0.725092	4.69539	0.00123879	0.00378649	-1.05923	1.80238
2775	APOBEC3G	0.697014	1.24554	4.68228	0.00126133	0.00383969	-1.45059	1.62115
2778	PIWIL4	0.903919	-1.62571	4.67984	0.00126557	0.00384901	-0.94498	1.87114
2794	FLI1	0.713087	0.118182	4.6632	0.00129492	0.00391465	-1.25373	1.63931
2798	SMIM1	1.01484	-0.117665	4.66115	0.00129859	0.00392216	-1.21339	2.02068
2800	P2RX2	1.90736	-0.454366	4.65479	0.00131003	0.00395376	-1.16344	3.75122
2804	PKLR	0.627373	0.766157	4.64848	0.0013215	0.00398468	-1.4016	1.54475
2815	NUDT18	1.12744	0.687079	4.63548	0.00134545	0.00404408	-1.40479	2.1847
2818	SYCP2L	0.589316	1.91078	4.62912	0.00135735	0.00407531	-1.6707	1.50453
2822	GSAP	0.741772	-0.43264	4.62378	0.00136742	0.00409568	-1.21238	1.67223
2824	ECEL1	0.612781	2.41268	4.62099	0.00137272	0.00410869	-1.79523	1.5292
2826	F12	0.635707	1.75393	4.61763	0.00137911	0.00412233	-1.65352	1.5537
2828	LRRC17	0.595847	0.652742	4.61609	0.00138206	0.00412886	-1.42643	1.51136
2849	HLA-DRB5	0.616658	1.17075	4.578	0.00145712	0.00431489	-1.58872	1.53332
2851	CNGA1	0.935693	0.0105776	4.57741	0.00145832	0.00431607	-1.3595	1.91281
2854	LRRC4C	1.05537	-1.67356	4.57329	0.00146671	0.00433536	-1.09191	2.07825
2856	GRAMD1C	0.636809	1.9357	4.56625	0.00148117	0.00437331	-1.76941	1.55489
2857	ASIC4	1.25041	-1.51607	4.56599	0.00148171	0.00437392	-1.12504	2.3791
2869	FOXN4	0.857121	0.103174	4.55238	0.00151009	0.00444171	-1.41364	1.81142
2882	HSD3BP5	1.12432	-1.71587	4.52733	0.00156386	0.00457825	-1.15271	2.17999
2886	CD52	0.646563	0.0442145	4.52043	0.00157903	0.00461598	-1.44982	1.56543
2892	ACRBP	0.967166	-0.114615	4.50763	0.0016076	0.00468344	-1.43949	1.955
2897	USH1C	0.606959	1.16656	4.49752	0.00163055	0.00473328	-1.70751	1.52305
2912	RP11-309L24.4	0.721157	-0.36861	4.47651	0.00167941	0.00485076	-1.44013	1.6485
2914	GALNT9	0.961422	0.390318	4.47174	0.00169072	0.00487821	-1.58828	1.94723
2920	HRASLS5	0.997523	0.440344	4.46061	0.0017174	0.00494111	-1.61468	1.99657
2923	KIF19	0.656451	-0.354654	4.45689	0.00172643	0.00496093	-1.47168	1.5762
2927	PLIN4	0.591893	1.08758	4.45286	0.00173627	0.00498125	-1.75781	1.50722
2937	NRGN	1.71354	-0.844432	4.43827	0.00177237	0.00506597	-1.41606	3.27965
2953	STK32A	0.786052	0.922805	4.42034	0.00181786	0.00516681	-1.77238	1.72435
2960	TCP11L2	0.858665	1.23942	4.40839	0.00184886	0.00523934	-1.85637	1.81336
2964	NPW	1.03278	0.340646	4.40533	0.0018569	0.00525565	-1.67782	2.04596
2979	DKKL1	0.730057	0.968495	4.38701	0.00190578	0.00536587	-1.83195	1.6587
2984	AZU1	0.897035	-0.141188	4.38321	0.00191607	0.00538959	-1.61984	1.86223
2985	VSTM2A	1.08828	-1.5502	4.38269	0.00191749	0.00539227	-1.38879	2.1262
2988	MROH5	1.46404	-0.950998	4.37782	0.0019308	0.00542124	-1.48848	2.7588
2989	GAL3ST2	1.50123	-2.14079	4.37621	0.00193523	0.0054318	-1.31553	2.83084
2994	LHFPL1	0.606096	2.28872	4.36554	0.0019648	0.00549954	-2.14989	1.52213
2999	CYGB	0.598481	1.07439	4.35694	0.00198901	0.0055565	-1.89937	1.51412
3003	POTEE	1.99772	-1.9336	4.35378	0.00199797	0.00557505	-1.37676	3.99368
3004	ADAMTS6	0.65024	1.6286	4.35131	0.00200501	0.00559372	-2.02523	1.56943
3006	F10	0.756945	-0.57251	4.34363	0.00202708	0.00564752	-1.60264	1.68991
3007	CLCNKA	1.22924	-0.411031	4.34178	0.00203243	0.00566145	-1.6335	2.34443
3012	RP5-1155K23.4	0.994338	-1.38856	4.33448	0.0020537	0.00571283	-1.48445	1.99217
3015	CMKLR1	0.619328	0.883671	4.33294	0.00205821	0.00571751	-1.89601	1.53616
3017	MGLL	0.768185	-0.725845	4.32529	0.00208082	0.00577045	-1.60404	1.70313
3021	NAPSA	0.743274	-0.385565	4.31393	0.00211487	0.00585685	-1.67981	1.67397
3026	RXFP1	0.94058	-0.944084	4.31037	0.00212567	0.00587971	-1.59028	1.9193
3032	SPOCD1	0.679497	1.26901	4.30032	0.00215647	0.00594968	-2.02604	1.60158
3033	C1QTNF5	0.989093	-0.147489	4.29962	0.00215862	0.00595459	-1.74428	1.98494
3039	RUNDC3B	0.742272	-0.34987	4.28998	0.00218865	0.00602511	-1.72221	1.67281
3046	LMNTD2	0.693861	2.32571	4.28298	0.00221072	0.00607142	-2.28394	1.61761
3047	CLDN5	1.03677	-0.22635	4.28192	0.00221408	0.0060786	-1.75659	2.05164
3055	OVGP1	0.996729	0.117375	4.26646	0.0022638	0.00618992	-1.84399	1.99547
3057	PARK2	0.703613	-0.107626	4.2614	0.0022803	0.00622872	-1.80937	1.62858
3058	TTC25	0.665106	0.868064	4.25985	0.00228542	0.00623953	-2.00372	1.58569
3064	ASCL5	1.39496	-2.04698	4.25306	0.00230784	0.00628804	-1.51043	2.62981
3067	LGALS7	1.48793	-1.48219	4.24901	0.00232133	0.00631869	-1.59792	2.80487
3070	BST1	1.001	-0.268418	4.24489	0.00233512	0.00635062	-1.80496	2.00139
3071	PDZK1P1	1.05313	-0.501423	4.24475	0.0023356	0.00635086	-1.76373	2.07503
3075	AZGP1	0.958853	-0.798299	4.23981	0.00235229	0.00638872	-1.72042	1.94376
3080	RSPH1	0.61051	-0.869577	4.23425	0.0023712	0.00643148	-1.71694	1.5268
3084	IFI27	0.678113	0.116176	4.23077	0.00238314	0.00645845	-1.89793	1.60005
3089	PNMA5	0.602566	-0.0437479	4.22392	0.00240678	0.00651161	-1.87809	1.51841
3094	ABC14-864958H18.2	1.16349	-1.49748	4.22064	0.00241822	0.00653274	-1.63818	2.23999
3095	ZBBX	0.619637	0.272012	4.21943	0.00242244	0.00654305	-1.94526	1.53649
3101	CA9	1.05456	-1.11916	4.21057	0.00245364	0.00661079	-1.71207	2.07708
3116	FBXO4	0.803455	0.0946785	4.19558	0.00250741	0.00672172	-1.94738	1.74528
3120	C4orf47	0.753609	0.881475	4.19236	0.00251911	0.00674679	-2.10952	1.68601
3127	PCP4L1	1.06933	0.306667	4.18247	0.00255544	0.00682715	-2.00841	2.09845
3133	KCND3	0.744973	-0.514898	4.1763	0.00257839	0.00687726	-1.86515	1.67594
3136	MYOM2	1.0279	-0.830146	4.17292	0.00259109	0.00690419	-1.81631	2.03905
3138	ABLIM3	0.738703	-0.0930743	4.16769	0.0026108	0.00695326	-1.9545	1.66868
3145	ZCCHC16	0.992987	-1.39324	4.15982	0.00264079	0.00701699	-1.7457	1.9903
3149	CD19	0.643053	0.482484	4.15447	0.00266142	0.00705625	-2.08615	1.56163
3151	ZNF703	0.847589	0.177899	4.15412	0.00266277	0.00705687	-2.02669	1.79949
3153	PLAC1	0.778723	-1.48027	4.15125	0.00267389	0.00708287	-1.74534	1.71561
3156	PCDHA2	0.596675	1.65406	4.14958	0.00268038	0.00709309	-2.33898	1.51223
3161	PIGZ	0.832732	-1.67491	4.14415	0.00270165	0.00713656	-1.72687	1.78106
3169	NOG	1.09543	-1.13866	4.135	0.00273785	0.00722039	-1.82332	2.13677
3170	TGFB2	0.799819	0.349402	4.13331	0.00274461	0.00723706	-2.09213	1.74088
3171	GCOM1	1.95204	-0.918011	4.13062	0.00275539	0.00726192	-1.86596	3.8692
3172	RFPL1	0.980182	-1.26538	4.12963	0.00275933	0.00726914	-1.81134	1.97271
3180	LGALS14	1.86715	-2.25422	4.11789	0.00280697	0.0073703	-1.68436	3.64812
3183	PYGO1	0.586052	1.46349	4.11206	0.00283092	0.00742354	-2.35584	1.50113
3185	RP11-211G3.2	1.06132	-1.32775	4.10937	0.00284205	0.0074479	-1.83232	2.08684
3188	ZFP2	0.806795	0.497165	4.10559	0.0028578	0.00748434	-2.16419	1.74932
3190	SLC16A11	0.7606	-1.00205	4.10255	0.0028705	0.00751033	-1.89485	1.6942
3200	NBPF8	0.646498	1.89337	4.09158	0.0029169	0.00760469	-2.48108	1.56536
3204	GH2	1.32197	-1.14958	4.08133	0.00296093	0.00769966	-1.90324	2.50007
3210	ADHFE1	0.674428	0.996047	4.07914	0.00297044	0.00771449	-2.30762	1.59596
3211	CLEC14A	1.40537	-1.76132	4.078	0.00297544	0.00772534	-1.81424	2.64886
3213	SSPO	0.740678	-0.200365	4.07731	0.00297842	0.00773149	-2.07303	1.67096
3226	WDR31	0.694749	1.22501	4.0623	0.00304463	0.00787684	-2.38203	1.6186
3227	FAM20A	0.81448	0.0618842	4.06102	0.00305038	0.00789045	-2.14736	1.75866
3241	CAPN3	1.34417	-1.094	4.03772	0.00315651	0.00812139	-1.97889	2.53884
3245	RP5-1021I20.4	1.55114	-0.852568	4.0335	0.00317612	0.00816615	-2.02532	2.93048
3247	GXYLT1P4	0.764784	-0.75865	4.03007	0.00319222	0.00820105	-2.04653	1.69912
3248	IFI16	0.89271	0.0358614	4.02775	0.00320312	0.00822513	-2.19373	1.85666
3251	PPP1R3G	0.988539	-0.932809	4.02641	0.00320945	0.00823655	-2.02277	1.98418
3252	PKP1	1.01006	-1.64793	4.02484	0.00321684	0.00825122	-1.91195	2.014
3253	PRR35	1.24869	-1.96053	4.02469	0.00321755	0.00825147	-1.86626	2.37626
3256	FGF18	1.08101	0.190132	4.02319	0.00322467	0.00826369	-2.23053	2.11551
3259	TRPV6	0.649956	0.872202	4.02154	0.00323249	0.00827825	-2.37096	1.56912
3264	NEURL1	1.15424	-1.10348	4.0108	0.00328403	0.00839165	-2.01861	2.22568
3267	GOLGA8G	0.87252	-0.975488	4.0095	0.00329034	0.00840381	-2.04164	1.83086
3268	TPBGL	0.609605	-0.114666	4.00688	0.00330308	0.00843236	-2.19752	1.52584
3281	EMID1	0.619118	1.99044	3.99154	0.00337867	0.00859148	-2.65832	1.53594
3282	VN1R1	0.699488	0.00851209	3.99138	0.00337946	0.00859214	-2.24478	1.62393
3313	CLEC4GP1	1.29639	-1.48899	3.96324	0.00352297	0.00889001	-2.03046	2.45613
3316	DOK6	0.932678	-0.0585273	3.95902	0.00354506	0.00893464	-2.28224	1.90882
3317	LRRIQ3	0.86742	-0.76535	3.95881	0.00354615	0.00893599	-2.15518	1.8244
3332	RP11-554D14.4	1.28919	-1.33833	3.93228	0.00368844	0.00923992	-2.10169	2.4439
3341	SDSL	0.68251	1.15275	3.91401	0.00378989	0.00946333	-2.59775	1.60493
3357	ICAM4	0.746754	-0.258028	3.89661	0.00388933	0.00966544	-2.34201	1.67801
3359	CYP4F35P	1.13103	-1.34432	3.89347	0.00390754	0.00970622	-2.16065	2.19014
3364	GDA	1.00913	-0.439963	3.8908	0.00392313	0.0097375	-2.31787	2.01269
3372	HSPB7	1.64213	-1.62158	3.88109	0.00398031	0.00984852	-2.13656	3.12127
3381	TMEM27	0.696826	0.938125	3.874	0.00402264	0.00993122	-2.61511	1.62093
3384	PABPC1L2A	0.752249	-0.425508	3.86867	0.00405475	0.00999831	-2.35495	1.68442
3388	HMGB3P22	1.00096	-0.857674	3.86515	0.00407617	0.010045	-2.28462	2.00133
3393	TMIGD2	0.858183	-0.514219	3.85548	0.00413547	0.0101726	-2.35959	1.81275
3397	TGFBR3L	0.719331	-0.184847	3.84857	0.00417844	0.0102611	-2.43061	1.64642
3408	NOD2	0.996501	-0.273955	3.84092	0.00422654	0.010351	-2.426	1.99516
3409	ATP6AP1L	0.691893	0.907026	3.83832	0.00424302	0.010384	-2.66466	1.6154
3414	TPRG1	1.16527	-1.34349	3.83589	0.0042585	0.0104119	-2.24999	2.24275
3416	SFN	0.599299	1.89657	3.82824	0.00430757	0.0105208	-2.89393	1.51498
3417	ASMT	0.976702	-1.84093	3.8277	0.0043111	0.0105262	-2.18595	1.96796
3422	CXCL16	0.727818	0.2487	3.82364	0.00433735	0.0105792	-2.55311	1.65613
3429	BAHCC1	0.626421	0.198575	3.81769	0.00437623	0.0106596	-2.55258	1.54373
3441	CH17-140K24.5	1.02926	-1.51728	3.80296	0.00447408	0.010862	-2.27371	2.04098
3447	SULT2B1	0.658867	0.226965	3.79849	0.00450424	0.0109156	-2.58836	1.57884
3451	HLA-J	0.956211	-0.90016	3.79613	0.00452022	0.0109461	-2.38498	1.94021
3463	TMOD1	0.68518	0.585521	3.77967	0.00463354	0.0111721	-2.69027	1.6079
3470	CCDC27	0.636013	-0.902892	3.77394	0.00467372	0.0112455	-2.41923	1.55403
3472	AC213203.1	0.719455	-0.191698	3.77117	0.00469323	0.0112874	-2.55071	1.64656
3490	TMEM45B	1.42562	-1.92966	3.74295	0.00489733	0.011701	-2.30419	2.68629
3492	PCSK1N	1.19021	0.641543	3.74223	0.00490264	0.0117111	-2.76098	2.28186
3511	C10orf54	1.62242	-1.75876	3.72025	0.0050683	0.0120376	-2.36526	3.07891
3514	ITPKA	0.985617	-1.21144	3.7191	0.00507709	0.0120532	-2.45357	1.98016
3518	CA4	0.6977	-0.62786	3.71264	0.00512695	0.0121573	-2.56326	1.62192
3521	AC112229.1	0.804401	-0.443316	3.71008	0.00514693	0.0121921	-2.60045	1.74642
3530	TCP10L	0.919007	-0.0553388	3.69815	0.00524076	0.0123854	-2.69172	1.89081
3533	RP11-848P1.9	0.703612	-0.274382	3.69259	0.00528514	0.0124758	-2.65914	1.62858
3536	ALOX15	0.754667	-0.598877	3.68972	0.00530825	0.0125175	-2.60455	1.68724
3538	GSTT2B	0.718694	1.41604	3.68673	0.00533236	0.0125671	-3.01326	1.64569
3540	DUSP10	0.901038	-0.477667	3.68027	0.00538486	0.0126757	-2.64125	1.86741
3541	TMEM233	0.678279	-0.71065	3.68019	0.00538551	0.0126757	-2.59978	1.60023
3543	ZBTB45P2	1.3889	0.389385	3.67696	0.00541203	0.0127263	-2.81289	2.61878
3545	ADRA1A	1.04392	-1.51036	3.67325	0.00544259	0.0127859	-2.47733	2.06182
3553	AIFM3	0.612703	-0.164544	3.66061	0.00554819	0.0129944	-2.73036	1.52912
3555	ZNF92P3	0.657685	-0.212658	3.65608	0.00558658	0.013073	-2.72847	1.57755
3562	RIBC1	0.730162	-0.313591	3.6506	0.00563336	0.0131559	-2.71829	1.65882
3567	TRIM6-TRIM34	1.16848	1.50907	3.64396	0.00569062	0.0132672	-3.10158	2.24774
3574	PDIA2	1.6448	-1.71623	3.63396	0.00577792	0.013445	-2.50681	3.12705
3576	TBX19	0.797756	0.322552	3.63344	0.00578254	0.0134519	-2.86858	1.73839
3577	ITIH4	0.779645	0.291508	3.63197	0.00579549	0.0134762	-2.86468	1.71671
3583	RP11-113C12.4	1.57257	-1.72536	3.62798	0.00583091	0.0135391	-2.51481	2.97434
3589	ICAM2	0.611866	-0.785427	3.62044	0.00589834	0.0136761	-2.68107	1.52824
3590	DBIL5P	0.72473	-0.71194	3.61852	0.00591561	0.0137044	-2.697	1.65259
3594	PYY	0.79662	-0.689969	3.61316	0.00596424	0.0137993	-2.70938	1.73703
3613	STRCP1	0.893226	-1.15258	3.59504	0.00613169	0.0141222	-2.65859	1.85732
3616	OTOGL	0.774026	-1.09777	3.58864	0.00619208	0.014243	-2.67789	1.71004
3619	OR13E1P	0.703442	-1.01156	3.5871	0.0062066	0.0142643	-2.69488	1.62839
3623	GPR146	0.621264	-0.969457	3.58401	0.00623611	0.0143179	-2.70696	1.53822
3643	ZNF658B	0.585688	0.808744	3.55612	0.0065084	0.0148546	-3.09216	1.50075
3647	DOK7	0.823192	-1.16426	3.54706	0.00659947	0.0150307	-2.73259	1.76932
3648	FAM131C	0.844561	-0.972746	3.54521	0.00661828	0.0150672	-2.76791	1.79572
3654	SGCD	0.814082	-0.907174	3.54056	0.00666575	0.0151548	-2.78658	1.75818
3658	GPR141	0.969073	-1.92485	3.53393	0.00673395	0.015294	-2.63227	1.95758
3663	NAALADL2	0.596948	0.670767	3.52401	0.00683745	0.0154834	-3.11471	1.51251
3664	FNDC5	0.844754	-0.103532	3.52222	0.00685628	0.0155217	-2.96219	1.79596
3690	MAGIX	0.827945	-0.485241	3.4971	0.00712672	0.0160198	-2.9308	1.77515
3693	SLC38A3	0.690355	-0.171177	3.49557	0.00714349	0.0160441	-2.99186	1.61368
3708	PODNL1	0.750877	-0.142805	3.48168	0.00729821	0.0163418	-3.0195	1.68282
3709	PTGS2	1.07949	-0.9864	3.48154	0.00729986	0.0163432	-2.86683	2.11329
3722	CMPK2	0.661807	-0.274557	3.46903	0.00744225	0.0165886	-3.01477	1.58206
3723	MYT1L	0.693951	-0.689746	3.46867	0.00744633	0.0165932	-2.93925	1.61771
3726	HCG27	1.1836	-1.79611	3.46722	0.00746308	0.016619	-2.75746	2.27142
3749	CCDC146	1.01336	-0.0212364	3.44523	0.0077212	0.0171068	-3.10138	2.0186
3752	ANKRD37	0.827043	0.477922	3.43997	0.00778434	0.0172348	-3.20978	1.77405
3762	ZNF843	0.861665	-0.533424	3.42712	0.00794074	0.0175142	-3.03391	1.81713
3771	TINCR	0.677648	-0.431822	3.414	0.00810394	0.0178062	-3.0736	1.59953
3790	NTF3	0.798992	-0.763274	3.39286	0.00837435	0.0183036	-3.04744	1.73989
3792	TBC1D10C	0.609762	-0.354205	3.38942	0.00841922	0.0183892	-3.12748	1.52601
3797	MEI4	0.698474	-0.646886	3.38497	0.00847768	0.0184945	-3.0809	1.62279
3802	NPHS1	0.591787	0.237557	3.38185	0.00851886	0.0185643	-3.25447	1.50711
3805	BEST1	0.856343	0.241797	3.37813	0.00856829	0.0186545	-3.26131	1.81044
3808	CES1P1	1.52189	-1.68394	3.37535	0.00860548	0.0187228	-2.92101	2.87167
3809	TMEM121	0.735524	-0.238224	3.3743	0.00861951	0.0187483	-3.17363	1.665
3811	BCO1	1.21554	-1.49047	3.37291	0.0086382	0.0187814	-2.95593	2.32228
3812	CD8A	0.903637	-1.2775	3.3727	0.00864097	0.0187831	-2.99127	1.87078
3821	CALHM1	0.658255	-0.873239	3.35406	0.00889544	0.0192632	-3.09023	1.57817
3828	ISL2	0.892959	-1.37216	3.34925	0.0089624	0.0193822	-3.01308	1.85698
3836	LRRC37A11P	0.754428	-1.41048	3.33927	0.00910295	0.019632	-3.02273	1.68696
3848	PCDH11Y	0.631484	1.21234	3.32898	0.00925028	0.0198801	-3.54445	1.54916
3850	PCDHA8	1.3196	0.5087	3.3256	0.00929932	0.019967	-3.40062	2.49596
3854	NEK2P4	1.13395	-1.42479	3.32131	0.0093618	0.0200851	-3.04911	2.19459
3860	FTCD	0.60379	0.761704	3.31257	0.00949051	0.0203235	-3.47459	1.5197
3861	SYCE2	0.716353	0.51313	3.31179	0.0095021	0.020343	-3.42388	1.64302
3870	FPGT-TNNI3K	0.930441	-0.340055	3.30328	0.00962932	0.0205718	-3.26876	1.90586
3875	PABPC1L2B	0.902307	-0.535236	3.3001	0.00967729	0.0206553	-3.23762	1.86905
3886	NKPD1	0.798404	-1.21713	3.28471	0.00991318	0.0210842	-3.14234	1.73918
3904	MSX2P1	0.689501	-0.5197	3.26697	0.0101927	0.0215818	-3.29389	1.61273
3905	HIST1H2AM	0.961496	-1.46768	3.26646	0.0102007	0.0215961	-3.12993	1.94733
3921	ICAM5	0.589256	1.37422	3.24916	0.0104813	0.0220804	-3.70912	1.50447
3922	STBD1	0.974949	1.76681	3.24864	0.01049	0.0220958	-3.79623	1.96557
3927	CFAP77	1.1973	-1.54593	3.24629	0.0105286	0.0221541	-3.14948	2.2931
3930	EEF1A1P38	1.03409	-1.24237	3.24187	0.010602	0.0222884	-3.20689	2.04782
3939	DHDH	0.678767	-0.425396	3.23243	0.0107604	0.0225481	-3.36712	1.60077
3945	ABC7-42404400C24.1	1.53078	-1.33576	3.22673	0.0108572	0.0227216	-3.21554	2.88943
3950	AQP5	0.704112	-0.484084	3.22311	0.0109192	0.0228307	-3.37127	1.62914
3971	ERN2	0.866442	0.3829	3.19861	0.0113483	0.0235907	-3.58044	1.82316
3973	FAM47E-STBD1	0.589626	2.25235	3.19666	0.0113832	0.0236574	-3.99119	1.50486
3990	HIST1H2AI	0.772874	-1.39912	3.17527	0.0117735	0.024356	-3.28773	1.70867
4007	KISS1R	0.864662	-0.419709	3.15391	0.0121771	0.0250454	-3.49519	1.82091
4014	SYTL4	0.910962	-0.985925	3.13982	0.0124512	0.0255264	-3.41539	1.8803
4015	HIST1H1E	0.913854	-1.71616	3.139	0.0124673	0.0255561	-3.2942	1.88407
4021	FAM212A	0.702057	0.549344	3.13096	0.0126268	0.0258472	-3.72486	1.62682
4028	NHLRC4	0.762437	-0.157052	3.12321	0.0127825	0.0261198	-3.59502	1.69635
4033	PCDHGA8	0.792286	-0.443269	3.12003	0.0128469	0.026228	-3.54566	1.73182
4034	AMZ1	0.747314	0.584861	3.11964	0.0128549	0.0262367	-3.75069	1.67866
4037	ARHGEF37	0.679668	-0.288854	3.11683	0.0129121	0.0263447	-3.58002	1.60177
4058	NTN4	0.666734	0.717735	3.09914	0.013279	0.0269641	-3.81207	1.58747
4065	PHF24	0.773367	-0.394231	3.09186	0.0134332	0.0272294	-3.60055	1.70925
4073	DPPA3	1.61968	-0.648159	3.08781	0.0135196	0.0273601	-3.55996	3.07306
4090	MSC	0.751128	-0.203776	3.07083	0.0138887	0.0279952	-3.67101	1.68311
4117	LL0XNC01-16G2.1	0.709773	-1.13702	3.04903	0.0143778	0.0288232	-3.53581	1.63555
4119	CMTM1	0.822336	-1.47414	3.0471	0.0144218	0.0289007	-3.48175	1.76827
4122	FANK1	0.660564	-0.53281	3.04582	0.0144513	0.0289456	-3.64929	1.5807
4126	MCMDC2	0.621242	0.932165	3.03973	0.0145917	0.0291882	-3.95469	1.5382
4144	GOLGA8S	0.83726	-0.497228	3.02199	0.0150094	0.0298822	-3.69457	1.78665
4153	BMP8B	0.744941	0.531559	3.01176	0.0152556	0.0303128	-3.91529	1.67591
4168	TREX1	3.3237	-1.07291	2.99379	0.0156986	0.0310521	-3.63629	10.0123
4171	DCLK2	0.742875	-0.479045	2.99069	0.0157761	0.0311712	-3.74877	1.67351
4181	GPR62	0.81276	-1.53638	2.97965	0.0160563	0.0316437	-3.58024	1.75657
4195	ASIC3	0.645851	-0.367975	2.96334	0.0164795	0.0323822	-3.81416	1.56466
4203	PTGS1	0.744812	-0.17271	2.95885	0.016598	0.0325766	-3.85902	1.67576
4206	CFAP53	0.741201	-1.37085	2.95116	0.0168031	0.0329551	-3.654	1.67157
4230	SHISA8	0.962697	-1.32223	2.92992	0.017383	0.0338913	-3.69658	1.94895
4236	PDZK1	0.612052	0.175054	2.92367	0.0175573	0.0341778	-3.98536	1.52843
4279	RP1-89D4.1	0.814254	-1.4851	2.87639	0.0189372	0.0364348	-3.75551	1.75839
4281	AL513122.2	5.35171	-0.33316	2.8753	0.0189704	0.0364857	-3.96387	40.8343
4303	TBC1D26	0.736093	0.946668	2.85403	0.0196282	0.0375938	-4.261	1.66566
4305	RP11-613M10.8	1.28285	-0.409051	2.85377	0.0196364	0.0376009	-3.98436	2.43319
4317	TEX11	0.64837	-1.54437	2.84728	0.019842	0.0378786	-3.7926	1.5674
4320	CCDC169-SOHLH2	1.86101	-1.28188	2.83719	0.0201655	0.0384434	-3.8534	3.63262
4347	RPS4XP16	0.789989	-1.21949	2.8182	0.0207898	0.0394093	-3.89489	1.72906
4350	RP11-694I15.7	0.861436	-0.931984	2.81604	0.0208619	0.0395229	-3.94907	1.81685
4354	KAZALD1	0.636626	-0.145777	2.81356	0.0209451	0.0396434	-4.10054	1.55469
4358	GAS2	0.69401	-0.850435	2.80939	0.0210857	0.0398863	-3.97452	1.61777
4364	MATN4	0.687232	-0.506513	2.80625	0.0211924	0.0400506	-4.04307	1.61019
4368	ZNF491	0.63017	-0.222571	2.80183	0.0213433	0.0403009	-4.10459	1.54775
4382	FBLN7	0.715103	-0.792437	2.79467	0.0215903	0.0406508	-4.00889	1.6416
4385	TM6SF1	0.806319	-0.490406	2.79118	0.0217116	0.0408556	-4.07056	1.74874
4391	GOLGA8H	0.772144	0.0123431	2.78557	0.0219083	0.0411827	-4.17736	1.70781
4394	ADCY4	0.598572	-0.139129	2.78411	0.0219599	0.0412604	-4.1497	1.51422
4400	DMGDH	1.02059	-2.00576	2.78028	0.0220955	0.0414545	-3.82512	2.02875
4401	PTH2R	0.719405	-1.16185	2.77863	0.022154	0.041553	-3.9689	1.6465
4410	EBF3	1.00486	-0.756849	2.77257	0.0223712	0.0418922	-4.0512	2.00675
4415	CAMK1G	0.911516	0.0729922	2.76907	0.0224975	0.0420704	-4.21636	1.88102
4432	FGF7	0.637374	0.134994	2.75177	0.0231322	0.0430883	-4.25701	1.55549
4439	GABRB2	0.603151	-0.183851	2.74502	0.0233848	0.0434887	-4.20441	1.51903
4475	FAM182B	1.30686	-1.47914	2.71879	0.0243938	0.0449318	-4.01085	2.47403
4478	MMEL1	0.91898	-1.48841	2.717	0.0244641	0.0450459	-4.01216	1.89078
4479	GOLGA6B	0.962811	-0.354943	2.71655	0.0244817	0.0450682	-4.21739	1.9491
4492	ATOH7	0.596003	-0.909162	2.70328	0.0250109	0.0458912	-4.13562	1.51152
4501	LSM12P1	2.01621	0.788718	2.69519	0.0253389	0.0463878	-4.48585	4.04519
4502	LOXL4	1.05383	-1.05937	2.69503	0.0253455	0.0463894	-4.12203	2.07603
4504	RP4-641G12.4	0.674159	-0.51043	2.69022	0.0255427	0.0466976	-4.2304	1.59567
4505	EVPL	0.870366	-1.0658	2.68979	0.0255606	0.046725	-4.12936	1.82813
4529	LLNLF-173C4.2	0.71027	2.38598	2.66552	0.0265805	0.0483167	-4.89109	1.63611
4531	GRHL3	0.900879	-1.75414	2.66332	0.026675	0.0484682	-4.05405	1.8672
4542	PRCD	0.877298	-0.81814	2.65005	0.0272525	0.0493886	-4.23814	1.83693
11793	AC006014.8	-0.830144	-1.43803	-2.6446	0.0274929	0.0497408	-4.1373	0.562473
11795	HIST2H2BC	-0.783414	-0.422478	-2.64514	0.0274689	0.0497086	-4.32005	0.58099
11849	RP11-889L3.1	-0.702193	-1.54303	-2.69389	0.0253923	0.0464645	-4.04015	0.614637
11851	CTAGE7P	-0.631123	-0.743515	-2.6951	0.0253428	0.0463894	-4.17904	0.645674
11854	PPIAL4G	-0.772093	-1.41432	-2.69708	0.025262	0.0462679	-4.05687	0.585567
11864	XXbac-BPG246D15.9	-0.81138	1.84988	-2.7049	0.0249456	0.0457817	-4.70332	0.569837
11880	SPDYE5	-0.748398	-1.19475	-2.71898	0.0243863	0.0449232	-4.05952	0.595264
11887	GABRA1	-1.25796	-1.76328	-2.72213	0.0242628	0.0447516	-3.958	0.418136
11903	RP11-475C16.1	-0.62108	-0.347998	-2.73112	0.0239139	0.0442492	-4.1951	0.650184
11904	TTC16	-0.99611	-1.56571	-2.73244	0.0238633	0.0441708	-3.97425	0.50135
11907	SNAI2	-0.740895	-1.1012	-2.73424	0.0237945	0.0440785	-4.05131	0.598368
11909	SPDYE11	-0.585445	-0.753862	-2.73756	0.0236673	0.043868	-4.10843	0.666444
11910	SPDYE9P	-0.585445	-0.753862	-2.73756	0.0236673	0.043868	-4.10843	0.666444
11925	SEMA3C	-0.697347	-0.5399	-2.74366	0.0234363	0.0435574	-4.1383	0.616705
11939	SIX1	-0.720835	-0.506509	-2.75604	0.0229738	0.0428326	-4.12451	0.606746
11955	CYP7B1	-0.647014	-1.36455	-2.77078	0.0224357	0.0419841	-3.94651	0.638601
11980	AL023806.1	-0.740935	0.941335	-2.79781	0.0214817	0.0404867	-4.35159	0.598352
11981	ADCY8	-0.884536	0.175969	-2.7988	0.0214475	0.0404291	-4.18886	0.541662
11985	GHRHR	-0.596545	-1.16532	-2.79995	0.021408	0.0403828	-3.93383	0.661336
12004	GJB3	-0.749348	-1.50872	-2.82446	0.0205818	0.0390608	-3.8354	0.594872
12009	GSG1L	-0.641923	-1.09443	-2.82927	0.0204235	0.0388286	-3.89882	0.640858
12045	CH17-258A22.4	-1.06643	3.18838	-2.85447	0.0196145	0.0375728	-4.77728	0.4775
12054	PARVG	-1.02887	-1.03473	-2.87238	0.0190593	0.0366175	-3.83955	0.490093
12060	BCL2L14	-0.710877	-0.164981	-2.87717	0.0189136	0.0364024	-3.99336	0.610949
12064	GNAQP1	-0.604658	-0.257026	-2.87878	0.018865	0.0363261	-3.97286	0.657627
12070	TMEM238	-0.710225	-0.794644	-2.88387	0.0187118	0.0360696	-3.86391	0.611225
12073	SLC16A6	-0.61847	-0.903606	-2.88474	0.0186858	0.0360324	-3.84286	0.651361
12120	PCDHGC5	-0.902988	-0.979111	-2.92927	0.0174009	0.0339222	-3.75725	0.534778
12139	AC010547.9	-3.54354	-2.62658	-2.94613	0.0169384	0.0331763	-3.46362	0.0857607
12144	AP000304.12	-0.652103	1.30728	-2.94827	0.0168807	0.0330913	-4.18544	0.636352
12149	CTRL	-1.32475	-0.224482	-2.96116	0.0165368	0.0324801	-3.84521	0.399219
12160	RP11-235E17.2	-3.19843	-2.80912	-2.9788	0.016078	0.0316827	-3.38486	0.108938
12175	AC004813.1	-0.643805	0.943436	-2.99204	0.0157424	0.0311197	-4.03497	0.640023
12182	FAM35DP	-0.755144	-0.542465	-2.99557	0.0156541	0.030983	-3.72902	0.592487
12184	PCDHGB5	-0.950119	-0.189338	-2.99669	0.0156262	0.0309353	-3.79427	0.51759
12187	LRRN3	-0.918093	-1.15492	-3.00196	0.0154955	0.0307105	-3.60881	0.529208
12203	CIDEB	-3.23679	-0.847154	-3.01827	0.0150984	0.0300336	-3.63659	0.106079
12215	TSNAXIP1	-0.669151	-0.292129	-3.03076	0.0148013	0.0295297	-3.7191	0.628877
12227	IGFBP7	-1.23527	-1.69138	-3.03971	0.0145923	0.0291882	-3.45797	0.424762
12238	GMPR	-0.758323	-1.08756	-3.05035	0.0143476	0.0287876	-3.54224	0.591183
12239	TTPA	-0.82451	-1.38869	-3.05086	0.014336	0.0287751	-3.48997	0.564674
12252	CTD-3074O7.11	-0.730093	2.40078	-3.06972	0.0139131	0.0280361	-4.23319	0.602865
12254	CA6	-0.781509	-1.04348	-3.0725	0.0138518	0.0279417	-3.51411	0.581758
12289	RP11-484L7.2	-0.771414	-1.2562	-3.10747	0.013105	0.0266778	-3.421	0.585843
12291	CTRC	-0.640021	-1.46685	-3.10957	0.0130615	0.0265958	-3.38226	0.641704
12297	RP11-259G18.2	-0.968512	-1.19318	-3.11996	0.0128485	0.026228	-3.41159	0.511033
12299	ADGB	-1.04009	-0.777647	-3.12247	0.0127976	0.0261439	-3.48039	0.486299
12303	HOPX	-0.586459	-1.00211	-3.1271	0.012704	0.0259831	-3.4331	0.665976
12307	AC006509.7	-0.61351	-0.470573	-3.13114	0.0126232	0.0258431	-3.52256	0.653605
12330	RP11-305M3.2	-1.21931	0.319718	-3.15387	0.0121779	0.0250454	-3.64017	0.429488
12331	F13A1	-0.766099	-0.368	-3.15501	0.012156	0.0250098	-3.50313	0.588005
12333	SLCO6A1	-0.613636	-0.400418	-3.15612	0.0121346	0.024981	-3.49523	0.653548
12338	RPL7P20	-0.623905	0.26837	-3.16121	0.0120376	0.0248137	-3.61778	0.648912
12342	AC092881.1	-0.726268	-0.557752	-3.16442	0.0119767	0.0247006	-3.45253	0.604466
12343	UGT1A1	-0.728089	-0.237591	-3.16448	0.0119755	0.0247006	-3.51257	0.603703
12351	FAM71D	-0.619314	-0.723764	-3.16833	0.0119031	0.0245833	-3.41594	0.65098
12373	SLC14A2	-0.84039	-0.447397	-3.19298	0.0114494	0.0237675	-3.42679	0.558493
12378	MBNL2	-0.673196	0.756949	-3.19995	0.0113244	0.0235442	-3.65632	0.627116
12392	SCX	-0.788331	-0.730113	-3.21518	0.0110563	0.0230666	-3.33914	0.579014
12397	AL136097.1	-1.52085	-0.526298	-3.22156	0.0109459	0.0228658	-3.36597	0.34848
12435	RP11-520B13.8	-0.590904	0.72397	-3.25138	0.010445	0.022021	-3.56583	0.663927
12449	EEF1A1P3	-0.727392	-0.348226	-3.26407	0.010239	0.0216601	-3.33048	0.603995
12470	NPIPA5	-1.00381	1.86073	-3.28471	0.00991318	0.0210842	-3.75853	0.49868
12491	RIMBP3C	-3.94036	-2.4377	-3.31066	0.00951886	0.0203708	-2.90953	0.0651379
12501	RPSAP54	-0.708891	-0.377739	-3.32062	0.0093718	0.0201012	-3.23375	0.61179
12509	CYP2J2	-0.617629	0.274823	-3.32849	0.00925744	0.0198928	-3.34808	0.651741
12521	PAX9	-0.696574	-0.624185	-3.33814	0.00911903	0.0196503	-3.1602	0.617036
12529	CORO7-PAM16	-3.14895	-1.55813	-3.34594	0.00900875	0.0194565	-2.98803	0.112738
12530	RP11-334L9.1	-0.971494	-1.37529	-3.34664	0.00899899	0.019438	-3.01674	0.509978
12538	RP11-16F15.2	-0.709456	-0.818015	-3.35207	0.0089232	0.0193149	-3.10316	0.611551
12539	RP11-322E11.6	-0.810293	-1.16565	-3.35385	0.00889846	0.0192671	-3.04022	0.570266
12542	SLC36A2	-0.736487	-1.31788	-3.3575	0.00884803	0.0191792	-3.00888	0.600199
12547	CD302	-0.653496	0.856462	-3.36086	0.00880174	0.0190985	-3.41653	0.635738
12554	CISH	-0.615146	0.575131	-3.36717	0.00871567	0.0189302	-3.34719	0.652864
12567	RP11-360D2.2	-0.621397	-1.04343	-3.38139	0.00852495	0.0185736	-3.01694	0.650041
12572	HIST4H4	-0.59006	-0.624908	-3.38588	0.00846567	0.0184757	-3.0834	0.664315
12577	CTD-2302E22.5	-0.75138	-1.52428	-3.39222	0.00838266	0.0183168	-2.91966	0.594035
12590	CEACAM1	-0.89004	0.119826	-3.40784	0.00818183	0.0179457	-3.18914	0.539599
12599	GSG1	-0.607974	0.478735	-3.41728	0.00806287	0.0177304	-3.24646	0.656117
12616	DDX50P1	-0.833893	-1.18984	-3.42574	0.00795781	0.017547	-2.92125	0.561013
12625	MMP19	-1.10519	-0.382009	-3.43439	0.00785185	0.0173465	-3.05015	0.464842
12644	KIF25	-0.938912	-1.35645	-3.45471	0.00760871	0.0169038	-2.84745	0.521626
12647	SIM1	-0.823153	-1.44664	-3.46342	0.00750698	0.0166985	-2.8189	0.565205
12654	RP11-762H8.2	-0.861345	-0.889017	-3.46984	0.00743286	0.01657	-2.90229	0.550439
12663	ZACN	-0.894301	1.92832	-3.47576	0.00736523	0.0164585	-3.46418	0.538008
12678	NRSN1	-0.773418	-1.10329	-3.49351	0.00716623	0.0160885	-2.82786	0.58503
12682	SEPT14P19	-0.84406	-0.64333	-3.49607	0.00713804	0.0160385	-2.90382	0.557074
12694	PDYN	-0.604163	-1.19442	-3.51086	0.00697718	0.0157514	-2.78499	0.657853
12715	PIH1D2	-0.805855	-0.997487	-3.52623	0.00681417	0.0154502	-2.79383	0.572023
12725	TPO	-1.12394	-0.0222429	-3.53579	0.00671473	0.0152546	-2.95619	0.45884
12727	ABCA17P	-0.712957	-1.64505	-3.53926	0.00667905	0.0151799	-2.66706	0.610068
12728	GLRA3	-0.848962	-1.10402	-3.54052	0.00666614	0.0151548	-2.75307	0.555184
12737	DNAJA1P3	-1.466	-1.73704	-3.55037	0.00656601	0.0149629	-2.63515	0.361985
12738	PPIAL4C	-0.992567	-1.83334	-3.55133	0.00655636	0.014943	-2.61879	0.502583
12759	GAD1	-0.983599	-1.5388	-3.5701	0.00637036	0.0145889	-2.63514	0.505716
12762	TNFSF15	-0.835497	-1.42256	-3.57625	0.00631058	0.0144663	-2.64403	0.56039
12773	AC107983.4	-5.20701	-1.38544	-3.58879	0.00619065	0.0142417	-2.63023	0.0270729
12774	AC018738.2	-5.20701	-1.38544	-3.58879	0.00619065	0.0142417	-2.63023	0.0270729
12778	SULT1A3	-1.03315	2.68727	-3.59435	0.00613823	0.0141332	-3.44874	0.488643
12788	SLC25A48	-0.751837	-0.253636	-3.61185	0.00597617	0.013817	-2.79093	0.593847
12790	RP11-371E8.4	-1.74302	-0.857204	-3.61287	0.00596694	0.0137998	-2.68058	0.298743
12796	YY2	-1.05616	-0.923153	-3.61752	0.00592469	0.0137234	-2.66185	0.480912
12803	AMD1P4	-0.744361	-1.43064	-3.62341	0.00587171	0.0136222	-2.56837	0.596932
12808	H3F3AP6	-0.994436	-0.557662	-3.62878	0.00582377	0.0135284	-2.70824	0.501932
12815	SPRN	-0.596372	1.40467	-3.63733	0.00574837	0.0133878	-3.08959	0.661415
12820	IFIT3	-1.39719	-1.0504	-3.64596	0.00567326	0.0132356	-2.59532	0.379669
12825	C1QTNF9B	-0.97827	-1.51653	-3.65074	0.00563216	0.013155	-2.5117	0.507588
12868	RP11-381E24.1	-0.707166	-0.542333	-3.69161	0.00529298	0.0124888	-2.61167	0.612522
12872	TCEB1P19	-0.934571	-1.81132	-3.69583	0.00525922	0.0124221	-2.39538	0.523198
12882	LRRC69	-0.623087	0.463376	-3.71054	0.00514331	0.0121855	-2.77464	0.64928
12888	PCDHGB2	-0.728509	0.878209	-3.71628	0.00509883	0.0120995	-2.85147	0.603527
12889	TMEM189-UBE2V1	-0.75231	2.81457	-3.71703	0.00509305	0.0120875	-3.28293	0.593652
12907	KIR3DX1	-1.02732	0.469566	-3.74105	0.00491135	0.0117257	-2.7276	0.49062
12908	CCDC65	-0.657015	-0.087569	-3.7415	0.00490805	0.0117206	-2.61711	0.634189
12914	AC017081.1	-0.713483	0.387496	-3.7452	0.00488073	0.0116708	-2.70444	0.609846
12915	AC017081.3	-0.713483	0.387496	-3.7452	0.00488073	0.0116708	-2.70444	0.609846
12921	FAM89A	-0.624378	-0.260153	-3.74666	0.00486996	0.0116588	-2.5765	0.648699
12929	RP11-55J15.2	-1.37019	-1.95433	-3.76128	0.0047637	0.0114315	-2.27204	0.386841
12930	CD247	-0.908922	-0.299054	-3.76158	0.00476158	0.0114298	-2.54581	0.532583
12931	ACRV1	-1.17622	-0.871582	-3.76236	0.00475595	0.0114196	-2.4427	0.44251
12939	HIST1H3G	-0.827251	0.572821	-3.77702	0.00465205	0.0112067	-2.69185	0.563602
12964	NPM1P46	-0.789631	-0.786793	-3.80138	0.00448471	0.010878	-2.3962	0.578492
12976	RP11-101E3.5	-0.629092	1.14876	-3.81207	0.0044133	0.0107434	-2.7572	0.646583
12978	RP11-124D2.7	-1.01559	-1.5743	-3.82031	0.0043591	0.0106195	-2.2379	0.494626
12980	SPTY2D1-AS1	-0.651092	-0.403539	-3.82506	0.00432816	0.01056	-2.42707	0.636798
12985	GALNTL6	-1.11576	-1.90489	-3.83157	0.00428613	0.0104748	-2.17046	0.461447
12993	SNAP25	-1.02523	-1.10394	-3.84102	0.00422592	0.010351	-2.28088	0.491331
13030	SOX15	-0.957121	-0.471453	-3.88609	0.00395077	0.00979109	-2.31955	0.515084
13037	NUTM1	-1.02836	-0.0180779	-3.89523	0.00389729	0.00968226	-2.3892	0.490268
13057	SP140L	-0.751931	0.511922	-3.9226	0.00374182	0.00935483	-2.4509	0.593808
13061	KCNMB3	-0.687909	0.805928	-3.92801	0.00371188	0.00928859	-2.50285	0.620753
13062	RERG	-2.49046	-2.38776	-3.92844	0.0037095	0.00928407	-1.95319	0.177949
13079	VNN3	-1.25564	-1.15463	-3.94465	0.00362133	0.00910013	-2.11207	0.418807
13096	HIST2H4A	-1.35027	0.894313	-3.97414	0.00346662	0.00877243	-2.44929	0.392218
13101	C5orf49	-1.28868	-1.00882	-3.9793	0.00344027	0.008718	-2.08257	0.409326
13102	TPH1	-1.17403	-1.44395	-3.97985	0.00343748	0.00871366	-2.01195	0.443182
13117	RP11-686D22.7	-2.46102	-1.70029	-4.00225	0.0033257	0.00847942	-1.93859	0.181618
13136	GOLGA2P11	-1.52688	-0.90533	-4.02599	0.00321139	0.00823854	-2.02799	0.347028
13146	CTD-2287O16.1	-3.63111	-2.88479	-4.04056	0.00314338	0.00809224	-1.71908	0.0807099
13151	C12orf50	-0.932347	1.41585	-4.04743	0.00311182	0.00802247	-2.44576	0.524005
13164	HTN1	-0.773509	0.709725	-4.06378	0.00303803	0.00786229	-2.27189	0.584993
13177	TNFRSF11B	-1.09991	-1.49658	-4.08762	0.00293381	0.00763771	-1.83928	0.466546
13193	MORN3	-0.612244	0.482805	-4.09777	0.00289062	0.00755199	-2.17334	0.654178
13195	SLITRK6	-0.744073	-0.527584	-4.10044	0.00287936	0.00752741	-1.97865	0.597051
13207	ERVFRD-1	-0.974607	-0.722462	-4.11488	0.0028193	0.00739666	-1.92282	0.508879
13209	RP11-722G7.1	-0.775821	2.01054	-4.11602	0.00281461	0.00738763	-2.4693	0.584056
13219	DHFRP1	-4.85894	-0.94009	-4.12728	0.0027688	0.00728542	-1.86738	0.0344597
13221	EBLN2	-0.680278	0.215595	-4.12928	0.00276077	0.00726914	-2.07206	0.624045
13233	POU3F2	-0.868846	-1.69354	-4.14881	0.00268339	0.00709834	-1.71708	0.547585
13236	TMEM229B	-0.659377	0.197603	-4.15109	0.00267451	0.00708335	-2.03514	0.633152
13262	KEL	-0.69398	0.982487	-4.17947	0.0025666	0.00685472	-2.1503	0.618146
13268	RP11-561B11.2	-1.07913	0.653465	-4.18835	0.00253376	0.0067793	-2.06878	0.473313
13273	HSF2BP	-0.682892	-0.276294	-4.19641	0.00250439	0.00671514	-1.8771	0.622916
13292	CNTN2	-0.731797	0.907451	-4.21599	0.0024345	0.00657015	-2.07876	0.602153
13298	CFAP157	-0.743627	0.321148	-4.22314	0.00240949	0.00651569	-1.94923	0.597236
13301	VN1R83P	-0.861826	-1.3227	-4.22427	0.00240558	0.00650945	-1.65942	0.550256
13323	RPS6P20	-0.767759	-0.836776	-4.25863	0.00228943	0.00624944	-1.68564	0.587329
13324	CCL2	-0.802727	0.319992	-4.26044	0.00228348	0.00623529	-1.89231	0.573265
13337	FAT2	-0.604336	0.948052	-4.27277	0.00224338	0.00614652	-2.00062	0.657774
13350	NALCN	-0.657127	0.446202	-4.28644	0.0021998	0.00604759	-1.87775	0.63414
13351	EYS	-0.646425	0.219023	-4.2873	0.00219709	0.0060432	-1.83195	0.638862
13357	CEP164P1	-0.909483	-1.72779	-4.2956	0.00217111	0.00598291	-1.49212	0.532376
13359	TACR1	-2.23974	-2.01105	-4.297	0.00216675	0.00597408	-1.45008	0.211724
13366	TMEM117	-0.723732	0.265779	-4.3072	0.00213532	0.00590238	-1.8109	0.605529
13373	OTX1	-0.700154	-0.116239	-4.31747	0.00210419	0.00583026	-1.72312	0.615507
13380	RGAG1	-0.880046	-0.892997	-4.33128	0.00206311	0.00572819	-1.56735	0.54335
13388	RAB11FIP1P1	-0.836613	2.87919	-4.33671	0.00204718	0.00569665	-2.33181	0.559957
13406	WDR97	-1.32363	-1.29423	-4.36813	0.00195757	0.00548118	-1.44881	0.399528
13407	ABCA5	-0.614711	1.43463	-4.36844	0.00195671	0.00548064	-1.95786	0.653061
13408	YBX1P1	-0.88201	0.202513	-4.36876	0.00195584	0.00548014	-1.70595	0.542611
13411	FAM124B	-0.654404	0.515238	-4.3709	0.00194987	0.00546626	-1.76395	0.635338
13427	CTD-2583A14.9	-0.877917	-0.014815	-4.39102	0.00189495	0.00534094	-1.63146	0.544152
13436	CCL26	-1.21438	-0.312065	-4.40398	0.00186044	0.00526154	-1.55796	0.430957
13437	CLDN18	-1.27251	-1.6296	-4.40416	0.00185997	0.00526154	-1.34549	0.413938
13439	LRRC39	-1.14886	-1.30436	-4.40456	0.00185891	0.00525966	-1.39326	0.450983
13441	IGHVII-30-43	-0.614204	2.37695	-4.40652	0.00185378	0.00524956	-2.10801	0.65329
13444	AC007318.5	-1.61356	-1.51795	-4.41068	0.00184287	0.00522506	-1.35218	0.32679
13455	PSORS1C1	-1.01318	-1.48019	-4.42416	0.00180806	0.00514232	-1.33789	0.495452
13461	RP11-157G21.2	-1.02062	0.719819	-4.43063	0.00179161	0.00510475	-1.7154	0.492906
13466	MYH3	-0.675762	1.63658	-4.43583	0.00177849	0.00507974	-1.89938	0.626002
13470	PRODH	-0.601552	3.10823	-4.44175	0.0017637	0.00504563	-2.22856	0.659045
13473	HMGB1P5	-0.787966	4.69904	-4.44722	0.00175012	0.00501122	-2.60859	0.57916
13474	CCNYL2	-0.745005	0.0460323	-4.44839	0.00174725	0.00500476	-1.55714	0.596666
13479	HSPE1P3	-0.815075	2.6567	-4.45159	0.00173938	0.00498775	-2.1049	0.568379
13501	ALG1L13P	-0.632493	0.491931	-4.47453	0.00168409	0.00486167	-1.60413	0.645061
13508	ACTN2	-0.593983	1.00966	-4.48336	0.00166332	0.00481459	-1.69601	0.662511
13513	EFCAB12	-0.709594	-0.282433	-4.49503	0.00163627	0.00474731	-1.42793	0.611492
13519	NDST3	-0.916961	-0.830275	-4.49991	0.00162509	0.00472251	-1.32734	0.529624
13523	CCDC39	-0.592387	2.01531	-4.50381	0.00161624	0.004701	-1.88015	0.663245
13526	SPINK9	-0.753733	1.2708	-4.50506	0.00161341	0.00469463	-1.7181	0.593067
13528	RP11-989E6.13	-1.58378	-1.94299	-4.50618	0.00161087	0.00469043	-1.15208	0.333606
13557	CTAGE8	-0.62556	2.43984	-4.54851	0.00151826	0.00445844	-1.90923	0.648168
13563	FAM26E	-1.43654	-1.53675	-4.55613	0.00150221	0.00442394	-1.13638	0.369452
13568	TACSTD2	-0.727062	-0.335981	-4.56589	0.00148192	0.00437392	-1.31398	0.604133
13583	GPR135	-0.87566	0.306759	-4.58645	0.00144012	0.00427156	-1.40211	0.545004
13586	GPR158	-0.627444	-0.0979112	-4.59172	0.00142959	0.00424423	-1.31857	0.647322
13616	SUPT20HL2	-0.716506	-0.199727	-4.62578	0.00136364	0.0040874	-1.25032	0.60857
13633	PNMT	-0.848736	0.275448	-4.65556	0.00130864	0.00395105	-1.29463	0.555271
13648	CCDC172	-0.865931	0.772173	-4.67351	0.00127665	0.00387467	-1.3661	0.548692
13651	THBD	-0.775143	-0.765473	-4.67984	0.00126558	0.00384901	-1.07516	0.584331
13654	OSCAR	-0.707479	1.17223	-4.68704	0.0012531	0.00381896	-1.42834	0.612389
13667	FBXL22	-0.912634	-0.563482	-4.7089	0.00121603	0.00372983	-1.06645	0.531214
13671	C4BPB	-0.734759	-0.0265241	-4.7175	0.00120176	0.00369315	-1.14795	0.600919
13675	FXYD7	-0.812748	0.450288	-4.72328	0.00119228	0.00366878	-1.22955	0.569297
13676	CYP2C8	-0.985071	-0.350945	-4.72363	0.0011917	0.00366772	-1.08137	0.505201
13683	ETNPPL	-0.654794	0.549063	-4.7404	0.00116466	0.00359337	-1.224	0.635166
13686	NPIPA2	-1.57553	2.01294	-4.74842	0.00115195	0.00355619	-1.51773	0.33552
13700	TMEM200B	-0.609462	2.08224	-4.76567	0.00112514	0.00349138	-1.50788	0.655441
13717	XPNPEP2	-0.792035	-0.964039	-4.79045	0.0010878	0.00339633	-0.884452	0.577529
13724	KCNJ6	-0.639314	0.377707	-4.79646	0.00107894	0.00337452	-1.10942	0.642018
13727	PRR22	-0.859814	0.238374	-4.802	0.00107085	0.00335569	-1.07486	0.551024
13736	SETP14	-1.58337	-1.89139	-4.82198	0.0010422	0.00327543	-0.706745	0.3337
13743	GBP1P1	-1.0591	-1.84863	-4.82783	0.00103397	0.00325778	-0.704137	0.47993
13746	CTAGE4	-0.676521	2.12199	-4.83515	0.00102377	0.00323025	-1.41558	0.625672
13762	AQP3	-0.871693	0.106859	-4.85037	0.00100291	0.00318095	-0.980767	0.546505
13765	GS1-124K5.12	-0.604595	1.46684	-4.86314	0.000985758	0.00313207	-1.23363	0.657656
13775	PROK2	-1.09684	-0.558397	-4.8795	0.00096425	0.00307519	-0.822666	0.46754
13783	CDH26	-0.780218	0.248184	-4.89988	0.000938153	0.00300142	-0.936257	0.582279
13786	POLR2J4	-0.626364	1.9584	-4.90312	0.000934081	0.00299119	-1.28121	0.647807
13790	DNAJC22	-1.56929	-1.46415	-4.91088	0.000924389	0.00296617	-0.63978	0.336973
13792	SIX6	-0.775132	2.37042	-4.912	0.000922994	0.00296287	-1.36022	0.584335
13805	CICP27	-0.696247	2.15254	-4.93707	0.000892482	0.00288206	-1.2752	0.617175
13825	GSTM3P1	-1.34679	-0.543366	-4.96137	0.000863951	0.00280897	-0.709239	0.393166
13828	SLC7A5P1	-1.04193	-0.0830736	-4.96778	0.000856591	0.00279008	-0.779111	0.485678
13832	WNT3	-0.886845	1.1188	-4.97269	0.000850997	0.00277551	-1.00432	0.540795
13836	GJA4	-0.894082	0.0999802	-4.97638	0.000846811	0.0027649	-0.799986	0.53809
13846	RP11-745O10.4	-0.790783	0.997613	-4.99315	0.000828106	0.00271752	-0.950458	0.57803
13847	MOGAT3	-0.79303	-0.823922	-4.99349	0.000827732	0.00271684	-0.618987	0.577131
13878	RUNX2	-0.839915	-0.34537	-5.05328	0.00076461	0.00254996	-0.613247	0.558676
13884	PALM2-AKAP2	-1.26002	2.76989	-5.06726	0.000750617	0.00250949	-1.23029	0.417538
13891	LINC00680	-0.645121	1.71019	-5.07378	0.000744185	0.00249314	-0.983972	0.639439
13897	PRELID1P1	-0.643794	0.907956	-5.08009	0.000738018	0.0024776	-0.809315	0.640028
13906	MMP24	-0.665135	2.33435	-5.09628	0.000722444	0.00243626	-1.08891	0.63063
13908	PDF	-0.729722	3.68909	-5.10053	0.000718409	0.00242433	-1.409	0.60302
13918	FOXL2	-0.721264	0.366901	-5.11782	0.000702273	0.00238079	-0.650699	0.606566
13922	DSTNP1	-1.08667	-1.47314	-5.12349	0.000697062	0.00236749	-0.343497	0.470846
13924	SLC7A14	-0.76328	0.724062	-5.13135	0.000689914	0.00234478	-0.700738	0.589156
13951	ZNF667	-0.687667	-0.0740044	-5.18136	0.000646241	0.00222199	-0.481861	0.620857
13978	CARD9	-0.90358	0.368792	-5.23243	0.000604716	0.00210242	-0.491785	0.534559
13980	SLC10A4	-0.863455	0.0747994	-5.23472	0.000602922	0.00209799	-0.434611	0.549635
14016	WIF1	-1.60409	-0.351193	-5.29928	0.000554674	0.00196126	-0.272505	0.328943
14020	SEMA3G	-0.717247	1.31269	-5.30409	0.000551248	0.00195172	-0.579286	0.608257
14037	ZNF781	-0.943808	-1.13011	-5.32989	0.000533274	0.00190264	-0.110802	0.519859
14046	TUBB8	-1.14156	-0.267707	-5.34688	0.000521782	0.00186946	-0.221682	0.453269
14049	AC093616.4	-3.8904	-2.1118	-5.35032	0.00051949	0.00186372	0.0428682	0.0674329
14059	CFHR3	-0.881096	0.0359616	-5.3668	0.000508654	0.00183296	-0.246984	0.542955
14073	RP11-353N4.5	-1.63527	-0.290501	-5.39387	0.000491386	0.00178144	-0.154255	0.32191
14078	LDHAL6CP	-1.06493	-1.34593	-5.40512	0.000484399	0.00176054	0.0199898	0.477995
14079	GNG11	-0.73197	1.34147	-5.40798	0.000482634	0.00175482	-0.442606	0.602081
14080	SPINK5	-0.796407	-0.0871351	-5.40923	0.000481871	0.00175283	-0.168007	0.575781
14089	LRRN4	-1.65059	-2.01546	-5.42579	0.000471835	0.0017229	0.131446	0.31851
14098	MBL1P	-1.37335	-1.28453	-5.45108	0.000456944	0.00167874	0.0727707	0.385994
14104	UFSP1	-0.646501	0.710912	-5.46158	0.000450913	0.00166149	-0.243866	0.638828
14121	OR2H2	-1.33801	-0.624401	-5.48201	0.000439423	0.00162729	0.017753	0.395566
14122	TBX22	-1.27776	-1.01213	-5.48636	0.000437017	0.00161949	0.0814677	0.412434
14125	GOT2P3	-0.759443	0.238012	-5.49476	0.000432417	0.00160465	-0.110369	0.590724
14126	LPAL2	-1.11141	-1.18128	-5.50201	0.000428483	0.00159078	0.126026	0.462841
14134	RPSAP52	-0.937003	-1.42469	-5.51596	0.000421028	0.00156777	0.17719	0.522317
14137	SLC22A3	-1.64233	-0.266889	-5.51976	0.000419023	0.00156246	0.0107001	0.320338
14139	CRYGEP	-0.891659	0.880937	-5.52227	0.000417704	0.00155862	-0.195216	0.538994
14141	AC156455.2	-0.728034	1.35591	-5.52973	0.000413807	0.00154586	-0.280406	0.603726
14155	RP11-83M16.3	-1.10364	-1.79907	-5.55069	0.000403075	0.00151205	0.269516	0.465341
14156	CRACR2A	-0.746895	1.19347	-5.55125	0.000402791	0.00151133	-0.218537	0.595885
14173	RTEL1-TNFRSF6B	-0.722846	2.65283	-5.57545	0.000390784	0.00147861	-0.499171	0.605901
14183	SERPINB4	-0.950137	-1.25291	-5.60085	0.000378596	0.00143922	0.265601	0.517583
14189	HS3ST3B1	-0.799155	1.58536	-5.61004	0.000374292	0.00142721	-0.219616	0.574686
14191	MAP6	-0.791237	0.25644	-5.61956	0.000369886	0.00141207	0.0527333	0.577848
14192	COLEC12	-0.681279	1.61534	-5.62259	0.000368493	0.00140775	-0.20902	0.623612
14200	AP5S1	-0.617411	1.91082	-5.63558	0.000362598	0.00139014	-0.253845	0.65184
14211	THBS3	-0.650984	2.39328	-5.65175	0.000355399	0.00136935	-0.337757	0.636846
14213	ANO7	-0.712461	0.617379	-5.65293	0.000354881	0.00136801	0.0301208	0.610278
14217	WRBP1	-0.714721	0.896847	-5.6642	0.000349966	0.0013526	-0.00883267	0.609323
14243	GADD45B	-1.02101	0.399446	-5.70766	0.000331693	0.00129527	0.142961	0.492771
14253	NRP1	-0.688633	0.815372	-5.73227	0.000321805	0.00126519	0.0968841	0.620442
14260	RP4-669L17.8	-0.607119	3.45766	-5.74069	0.000318498	0.00125585	-0.471455	0.656506
14301	TMEM88	-2.22857	-2.27372	-5.82034	0.000288971	0.00116286	0.665919	0.21337
14303	SLC9A7P1	-0.843097	0.526266	-5.82611	0.000286951	0.00115565	0.274323	0.557446
14312	GNB3	-0.589454	2.34064	-5.84466	0.000280563	0.00113387	-0.0706366	0.664594
14313	TPM4P1	-1.14128	-0.487676	-5.84697	0.000279778	0.00113098	0.473893	0.453358
14338	RYR3	-0.633294	1.6263	-5.91318	0.000258269	0.00106054	0.171357	0.644703
14381	QRFPR	-1.23577	-0.828468	-6.01752	0.000227946	0.000959032	0.740375	0.424617
14389	RRN3P1	-0.627165	3.00403	-6.04738	0.00022	0.000931894	0.040387	0.647447
14403	C2orf91	-1.14235	-0.537296	-6.07392	0.00021319	0.000908795	0.76888	0.453021
14415	TRHDE	-0.703403	1.61518	-6.10475	0.000205569	0.000883003	0.419567	0.614122
14425	GALNT4	-0.94386	2.44549	-6.11232	0.000203742	0.000877913	0.252116	0.51984
14430	CP	-0.898234	-0.235597	-6.13079	0.00019936	0.00086255	0.793592	0.536543
14442	ADAMTS17	-1.05002	0.549588	-6.15596	0.000193556	0.000844618	0.691057	0.482962
14443	PSORS1C2	-1.92807	-0.636293	-6.15912	0.00019284	0.000841947	0.889369	0.262781
14478	DGCR5	-0.601421	2.05122	-6.23176	0.000177161	0.000786639	0.4892	0.659104
14486	CICP14	-0.692027	1.81019	-6.24856	0.000173736	0.000774891	0.560998	0.618984
14499	GYG2P1	-0.622136	1.01829	-6.27583	0.00016833	0.000757391	0.752785	0.649708
14509	HEG1	-0.59364	3.22327	-6.29994	0.000163704	0.00074152	0.308477	0.662669
14512	WDPCP	-0.733774	4.2399	-6.3098	0.000161852	0.000735394	0.0715838	0.601329
14514	HESX1	-0.7473	2.14824	-6.3139	0.000161089	0.000732542	0.571304	0.595717
14540	FJX1	-0.688428	3.08913	-6.36574	0.000151771	0.000699399	0.422977	0.62053
14543	BMP4	-1.27933	-0.0843749	-6.37514	0.000150145	0.00069368	1.07057	0.411987
14545	DUSP2	-0.684617	1.36205	-6.38184	0.000148998	0.000689168	0.817065	0.622171
14550	ADAMTS5	-0.963637	1.00624	-6.40365	0.00014533	0.0006749	0.912897	0.512763
14559	LY6G5B	-0.757055	3.1474	-6.43352	0.000140466	0.000657211	0.493122	0.591703
14567	TNFRSF9	-1.04188	-0.459234	-6.4548	0.000137108	0.000644478	1.22404	0.485692
14580	DDR2	-1.25839	1.32856	-6.48732	0.000132146	0.000626795	0.9529	0.41801
14583	SPARCL1	-1.03727	0.095625	-6.48915	0.000131873	0.000626418	1.17942	0.487249
14593	PCDH10	-1.09702	2.01412	-6.50844	0.00012903	0.000616345	0.839863	0.467482
14595	DHRS3	-0.865408	1.89553	-6.51118	0.000128632	0.000614987	0.867987	0.548891
14611	LRFN2	-1.06633	0.509053	-6.55231	0.000122809	0.000594217	1.18487	0.477531
14622	SMG1P4	-1.03363	1.80704	-6.57487	0.000119739	0.000583654	0.963674	0.488479
14624	HIST1H2BJ	-1.2047	-0.808268	-6.58678	0.000118153	0.000577152	1.42917	0.43386
14635	DLEC1	-2.25023	-1.25322	-6.62047	0.000113787	0.000561196	1.52327	0.210191
14638	FOXA2	-1.17122	-0.353461	-6.6308	0.000112484	0.000556342	1.41798	0.444045
14644	MRM1	-0.586817	3.29178	-6.63971	0.000111374	0.000552878	0.710621	0.66581
14652	GDPD5	-0.624219	1.92951	-6.64982	0.000110128	0.000548707	1.02886	0.648771
14656	LIMCH1	-2.64292	-1.41922	-6.67274	0.00010736	0.000536571	1.60229	0.160104
14667	C5orf58	-1.48904	-0.515037	-6.70967	0.000103059	0.000518587	1.53353	0.356249
14677	ZNF321P	-0.798563	1.59116	-6.72169	0.0001017	0.00051383	1.18352	0.574921
14681	ADGRF3	-0.675949	1.01151	-6.73465	0.000100257	0.000507964	1.31074	0.62592
14683	GRM3	-0.981444	1.2226	-6.73513	0.000100204	0.000507964	1.27129	0.506473
14687	RP11-1166P10.1	-1.58392	-0.736268	-6.74979	9.8599e-05	0.000501762	1.60998	0.333574
14707	TOE1	-0.666362	3.09733	-6.78755	9.45951e-05	0.000487345	0.93497	0.630094
14717	INSM1	-1.53426	-2.01332	-6.81444	9.18519e-05	0.000475645	1.82025	0.345256
14721	STAG3L2	-0.67005	3.3706	-6.82886	9.04161e-05	0.000469751	0.91845	0.628485
14723	OR52A1	-3.36738	-2.04143	-6.83168	9.01391e-05	0.000468874	1.84186	0.0968988
14724	CDH7	-0.832628	1.38161	-6.83231	9.0077e-05	0.000468701	1.35544	0.561505
14729	RP11-424C20.2	-0.797306	1.4459	-6.8507	8.82898e-05	0.000461031	1.36458	0.575423
14735	SLA	-1.13994	0.47931	-6.85925	8.7472e-05	0.000458337	1.55277	0.453778
14738	2020-09-14	-0.65324	1.70778	-6.8667	8.67664e-05	0.000455868	1.33176	0.635851
14741	SAMD15	-1.2066	-0.482207	-6.87879	8.56345e-05	0.000450799	1.72443	0.433287
14765	FAM91A3P	-1.59015	0.231804	-6.93406	8.06622e-05	0.000430646	1.68067	0.332138
14784	CTC-479C5.12	-1.0643	1.57275	-7.00344	7.48637e-05	0.000404619	1.51779	0.478204
14786	METTL12	-0.631144	2.33315	-7.00631	7.46334e-05	0.000403644	1.36504	0.645664
14788	ADRA2A	-1.23059	-0.230944	-7.01189	7.4189e-05	0.000401776	1.84062	0.426142
14802	HYDIN	-0.832347	0.709891	-7.05554	7.08097e-05	0.000387361	1.73871	0.561615
14818	RAB9B	-0.784995	0.821216	-7.11876	6.62114e-05	0.00036767	1.7909	0.580354
14819	FILIP1	-0.676211	3.02657	-7.11914	6.6185e-05	0.000367649	1.34034	0.625807
14822	MORC4	-0.612552	5.62244	-7.12723	6.56209e-05	0.000365016	0.79275	0.654039
14829	VDR	-1.58344	-0.711603	-7.13978	6.47562e-05	0.000361697	2.04858	0.333686
14855	GBP4	-0.65995	2.20555	-7.20859	6.02317e-05	0.000342208	1.62463	0.6329
14856	ELMOD1	-1.13436	-0.39704	-7.20994	6.01461e-05	0.000341961	2.08556	0.455536
14858	DHRS2	-0.916795	2.17858	-7.2127	5.99724e-05	0.000341333	1.63496	0.529684
14860	C8orf58	-0.596306	3.35162	-7.21685	5.97121e-05	0.000340245	1.37513	0.661445
14862	GCSAM	-0.820942	0.736226	-7.22385	5.9276e-05	0.00033832	1.92449	0.566072
14870	RP11-177B4.1	-1.33154	-0.860038	-7.24705	5.7855e-05	0.000331847	2.18453	0.397344
14874	BMP2	-1.0323	0.897809	-7.26245	5.69323e-05	0.000327948	1.93914	0.488932
14875	SYT10	-1.08175	0.185637	-7.26294	5.69029e-05	0.000327895	2.05946	0.472455
14878	SLC24A3	-0.989784	1.71696	-7.27162	5.63905e-05	0.000325522	1.79551	0.503553
14880	P2RX5	-0.6387	2.38519	-7.28538	5.55883e-05	0.000321808	1.67353	0.642291
14901	HTR7P1	-1.03618	1.61607	-7.33849	5.26077e-05	0.000308522	1.89023	0.487617
14902	KLRG1	-0.926998	1.32922	-7.3387	5.2596e-05	0.000308522	1.94513	0.525952
14916	PLAT	-0.864106	2.23483	-7.38014	5.03926e-05	0.000299545	1.81186	0.549387
14921	MATN3	-0.636236	2.91813	-7.39684	4.95333e-05	0.000295521	1.68092	0.643389
14942	ZNF37BP	-0.628379	4.58767	-7.46919	4.59929e-05	0.000278919	1.36625	0.646903
14950	DLC1	-1.12558	1.14943	-7.48488	4.52622e-05	0.000275623	2.14	0.458319
14955	GLIPR1L1	-2.29571	-1.104	-7.49618	4.47441e-05	0.000273703	2.47907	0.203667
14962	RIT2	-1.50081	-0.517932	-7.51592	4.38544e-05	0.000269347	2.43382	0.353355
14965	ZNF69	-0.602446	3.00317	-7.52003	4.36717e-05	0.000268767	1.79849	0.658637
14974	UBXN8	-0.657149	2.84221	-7.56727	4.163e-05	0.000259222	1.88742	0.63413
14979	GABBR1	-0.759724	6.21071	-7.57271	4.14016e-05	0.000258528	1.22681	0.590609
14988	TMEM182	-0.602559	3.32667	-7.62082	3.94412e-05	0.000248394	1.83341	0.658585
14993	SP140	-2.37451	-1.90417	-7.63731	3.87931e-05	0.00024517	2.69294	0.192842
14996	FRMD3	-1.08845	-0.316899	-7.64219	3.86037e-05	0.000244354	2.54239	0.470265
15001	SLFN12	-1.59366	1.48028	-7.65431	3.81372e-05	0.000242349	2.26322	0.33133
15017	ANGPT1	-0.77109	1.47291	-7.71358	3.59437e-05	0.000231271	2.32847	0.585975
15024	CFAP69	-0.73666	2.62691	-7.74053	3.49928e-05	0.000226453	2.12411	0.600127
15030	LLNLF-173C4.1	-0.778923	2.38742	-7.75683	3.44308e-05	0.00022371	2.19306	0.582802
15041	RASSF9	-1.32132	-0.0547265	-7.80365	3.28717e-05	0.000216214	2.67685	0.400169
15043	SEMA4A	-0.774914	2.23952	-7.80574	3.28038e-05	0.000216	2.2765	0.584424
15046	ECSCR	-1.00107	0.672521	-7.80986	3.26707e-05	0.000215648	2.57265	0.499629
15064	AFP	-2.19253	-0.663742	-7.87275	3.07106e-05	0.000205134	2.8244	0.218768
15069	MYLPF	-2.752	-2.2593	-7.88541	3.03317e-05	0.000203442	2.96107	0.148445
15077	HIST1H2AC	-0.607647	3.50134	-7.91271	2.95324e-05	0.000199402	2.10736	0.656266
15079	CPZ	-0.72354	3.11529	-7.91926	2.9344e-05	0.000198558	2.20575	0.60561
15095	SERPINE1	-0.90748	0.949996	-7.95889	2.82327e-05	0.000193777	2.68208	0.533115
15097	RP11-536C10.3	-0.766988	2.23381	-7.96123	2.81685e-05	0.0001935	2.44291	0.587643
15100	ZMAT4	-0.588	3.12882	-7.9758	2.77726e-05	0.000191349	2.26262	0.665264
15109	SHB	-0.890386	2.41951	-8.01363	2.67728e-05	0.000185868	2.45946	0.53947
15110	PYCRL	-0.627406	3.4477	-8.01627	2.67045e-05	0.00018557	2.23012	0.647339
15116	TRIM54	-1.09164	1.41619	-8.02384	2.65097e-05	0.000185056	2.667	0.469227
15119	AL078584.1	-5.86835	-2.32126	-8.02877	2.6384e-05	0.000184449	3.10319	0.0171179
15126	NKX3-2	-4.45327	-2.06897	-8.05647	2.56883e-05	0.000180756	3.11957	0.0456491
15129	AC004967.7	-1.27912	-0.366853	-8.08055	2.51001e-05	0.000177775	3.00132	0.412047
15134	SOCS1	-0.753284	2.99884	-8.0856	2.49786e-05	0.000177535	2.40818	0.593252
15138	PLXNA4	-1.22241	1.50907	-8.08942	2.4887e-05	0.000177241	2.71806	0.428567
15144	LTB4R2	-0.991031	2.05282	-8.11379	2.43122e-05	0.000174098	2.6391	0.503118
15148	SLC17A9	-0.656611	4.54171	-8.14117	2.36838e-05	0.000170426	2.1033	0.634367
15150	COL13A1	-0.672169	2.17251	-8.16254	2.32055e-05	0.000167581	2.66555	0.627563
15152	MAB21L3	-0.622453	4.12138	-8.16534	2.31438e-05	0.000167284	2.22489	0.649566
15154	FAM173B	-0.635625	3.32323	-8.17521	2.29273e-05	0.000166238	2.42625	0.643662
15163	CD53	-1.84971	-1.0878	-8.20033	2.23859e-05	0.000163464	3.19482	0.277447
15181	TRMT61A	-0.662749	3.9298	-8.26181	2.11198e-05	0.000156567	2.37077	0.631674
15184	RAPGEF5	-0.661565	3.68385	-8.27191	2.09195e-05	0.000155295	2.44029	0.632192
15196	SCARF2	-0.655505	3.35003	-8.31969	1.99996e-05	0.000149978	2.56908	0.634853
15199	DCC	-1.37647	-0.146971	-8.33366	1.97392e-05	0.000148507	3.22687	0.385159
15204	COL12A1	-1.22534	0.752306	-8.36671	1.91378e-05	0.000145264	3.13086	0.427695
15210	FAM86B3P	-0.628408	3.90426	-8.40204	1.85172e-05	0.000141415	2.52085	0.64689
15212	ALG1L	-1.23944	0.0393457	-8.40671	1.84367e-05	0.000141	3.27492	0.423537
15216	GPR37	-0.986607	2.10503	-8.41547	1.8287e-05	0.000140309	2.93717	0.504663
15223	PSMB10	-0.690646	3.05999	-8.45799	1.75791e-05	0.000135982	2.77718	0.619576
15227	MAT2A	-0.771718	8.11833	-8.47786	1.72588e-05	0.000134016	2.04357	0.58572
15228	AC012512.1	-5.14873	-1.61007	-8.48363	1.71668e-05	0.00013343	3.50355	0.0281889
15229	Z83313.1	-3.25009	0.457905	-8.48467	1.71504e-05	0.000133367	3.29299	0.105105
15230	RELL2	-0.608782	4.4895	-8.48663	1.71194e-05	0.000133189	2.47067	0.65575
15242	MYH2	-2.18397	-0.138831	-8.52358	1.65456e-05	0.000130037	3.41141	0.22007
15246	KIAA0408	-0.795816	3.26252	-8.53391	1.63891e-05	0.000129275	2.80696	0.576017
15253	SYT4	-0.624887	2.5369	-8.56161	1.59773e-05	0.000126987	2.99561	0.648471
15256	CTNS	-0.593024	3.44897	-8.56631	1.59085e-05	0.000126627	2.79564	0.662952
15257	HACD1	-0.80669	2.39282	-8.57633	1.57631e-05	0.000125717	3.04015	0.571692
15258	PCDHGB7	-0.587059	3.90927	-8.57955	1.57167e-05	0.000125492	2.69915	0.665699
15259	OR7E162P	-1.82403	-0.841059	-8.58753	1.56022e-05	0.000124925	3.54628	0.282431
15264	STS	-0.866216	2.23253	-8.61059	1.52767e-05	0.000123172	3.10666	0.548584
15271	FUOM	-0.63912	3.14076	-8.63519	1.49376e-05	0.000121389	2.93627	0.642104
15274	HS3ST2	-1.48154	-0.422219	-8.65223	1.47077e-05	0.000119927	3.56695	0.358107
15279	SPIN2B	-0.692058	3.02667	-8.67477	1.44094e-05	0.000118179	3.0015	0.61897
15293	EDA2R	-0.782689	2.67452	-8.72007	1.38301e-05	0.000114783	3.12341	0.581282
15294	PDSS1	-0.596543	3.35586	-8.72143	1.38132e-05	0.000114741	2.97186	0.661337
15298	DNM3	-1.77192	0.198223	-8.74986	1.34632e-05	0.000112469	3.58575	0.29282
15299	LRGUK	-0.875695	0.782364	-8.75125	1.34463e-05	0.000112385	3.50265	0.544991
15300	NFKBIB	-0.706355	4.24222	-8.7669	1.3258e-05	0.000110869	2.80706	0.612866
15316	FAM86B1	-0.591337	3.48976	-8.83879	1.24301e-05	0.000105803	3.05564	0.663727
15320	L3HYPDH	-0.689753	2.8203	-8.84989	1.23073e-05	0.000105089	3.21898	0.61996
15324	RPRM	-0.758959	2.44904	-8.87208	1.20661e-05	0.000103411	3.31876	0.590922
15325	RP4-583P15.15	-0.990695	2.49748	-8.87211	1.20658e-05	0.000103411	3.30884	0.503235
15330	AC004057.1	-0.70233	4.32273	-8.90002	1.17697e-05	0.000101502	2.91903	0.614579
15338	SCN1A	-1.02666	2.43782	-8.92897	1.14711e-05	9.96829e-05	3.37595	0.490845
15340	MYRIP	-0.945367	1.49667	-8.9334	1.14261e-05	9.94692e-05	3.55854	0.519297
15350	DNER	-0.962085	1.49306	-9.00821	1.06955e-05	9.44634e-05	3.63023	0.513315
15352	FAM86JP	-0.654169	2.45435	-9.01586	1.06238e-05	9.40353e-05	3.45587	0.635441
15353	CTD-3088G3.8	-1.21271	1.5619	-9.02341	1.05535e-05	9.35151e-05	3.63256	0.431458
15359	NXPH2	-2.39703	-1.54263	-9.02995	1.04931e-05	9.33607e-05	3.99802	0.189855
15362	PCDHGC4	-1.40703	1.56366	-9.04526	1.03529e-05	9.24967e-05	3.6529	0.377087
15364	RP11-686D22.3	-2.41012	-1.82475	-9.04713	1.03359e-05	9.24471e-05	4.02331	0.18814
15382	SLCO1A2	-0.915568	3.02841	-9.18303	9.18136e-06	8.45478e-05	3.4924	0.530135
15383	C16orf89	-1.67407	-0.106828	-9.19194	9.11081e-06	8.39459e-05	4.03317	0.313367
15387	CHAC2	-0.625338	3.65238	-9.22433	8.85926e-06	8.21891e-05	3.38756	0.648268
15394	CCND3	-0.587954	4.18773	-9.25408	8.63498e-06	8.06628e-05	3.28971	0.665286
15395	AC027612.4	-3.1509	-1.59108	-9.25508	8.62753e-06	8.06398e-05	4.19675	0.112586
15399	CD177	-3.14725	-1.6734	-9.28327	8.421e-06	7.89979e-05	4.22364	0.112871
15402	UPK3B	-2.18254	0.316428	-9.30421	8.27113e-06	7.80613e-05	4.08433	0.220287
15405	SATB2	-0.880412	1.69078	-9.31302	8.20891e-06	7.76682e-05	3.88031	0.543212
15415	KREMEN2	-0.656781	3.01173	-9.37312	7.79827e-06	7.47262e-05	3.67402	0.634292
15417	TLR3	-1.82405	-0.0805065	-9.38055	7.74912e-06	7.43603e-05	4.19952	0.282426
15419	PARM1	-0.766385	2.28963	-9.38775	7.70182e-06	7.40717e-05	3.83756	0.587889
15428	TNS2	-0.669376	3.1466	-9.42236	7.47873e-06	7.2775e-05	3.68957	0.628779
15430	LMCD1	-0.735672	3.24732	-9.43947	7.37111e-06	7.19726e-05	3.68263	0.600538
15433	SLC34A2	-0.862124	1.0947	-9.44147	7.35863e-06	7.19726e-05	4.09694	0.550142
15435	RNF219	-0.799053	4.25918	-9.44684	7.32528e-06	7.1825e-05	3.45372	0.574726
15437	DAZL	-2.70538	-0.454471	-9.45253	7.29007e-06	7.16098e-05	4.29941	0.153321
15439	TNNC1	-1.37563	0.541925	-9.47797	7.13511e-06	7.03864e-05	4.21068	0.385385
15451	SCIN	-1.29172	2.19176	-9.50964	6.94725e-06	6.92099e-05	3.96815	0.408463
15456	C9orf129	-1.66131	-0.359791	-9.52485	6.85899e-06	6.8743e-05	4.35412	0.316151
15457	APELA	-0.76782	4.81521	-9.53009	6.82887e-06	6.85838e-05	3.41152	0.587304
15458	ABCC9	-0.659456	3.17838	-9.533	6.81222e-06	6.84943e-05	3.78426	0.633117
15459	ZC3H12B	-1.14169	1.59223	-9.53633	6.7932e-06	6.838e-05	4.10106	0.453229
15463	FAM86GP	-1.87361	-0.0186941	-9.55756	6.67331e-06	6.75589e-05	4.34902	0.27289
15466	ZNF280C	-0.777609	4.50335	-9.56452	6.63451e-06	6.73004e-05	3.50779	0.583333
15472	SLC38A6	-0.588386	3.37539	-9.58971	6.49623e-06	6.63049e-05	3.79128	0.665086
15473	SBDSP1	-0.724337	2.38689	-9.60066	6.4371e-06	6.57429e-05	4.01285	0.605275
15474	KLKB1	-0.897632	2.24054	-9.60213	6.42919e-06	6.57035e-05	4.04266	0.536767
15476	PRKCDBP	-0.961501	3.04501	-9.60779	6.39891e-06	6.54767e-05	3.88219	0.513522
15479	ITGA7	-0.720064	6.13436	-9.61741	6.34778e-06	6.5256e-05	3.29616	0.607071
15481	METTL1	-0.642484	3.61102	-9.62071	6.33037e-06	6.51871e-05	3.7649	0.640609
15482	KRTAP5-11	-2.19992	-1.66687	-9.65102	6.17275e-06	6.38074e-05	4.53305	0.21765
15484	ZNF16	-0.733115	3.00713	-9.65776	6.13828e-06	6.35322e-05	3.93581	0.601603
15487	NOL12	-0.608814	3.88008	-9.67808	6.03563e-06	6.27102e-05	3.75406	0.655736
15488	CSDC2	-1.15365	0.895632	-9.68829	5.98479e-06	6.23018e-05	4.34731	0.449487
15489	GFOD1	-0.591097	3.52816	-9.69083	5.97224e-06	6.22112e-05	3.84789	0.663838
15496	SERPINB9	-0.629892	3.36118	-9.69975	5.92833e-06	6.2033e-05	3.89443	0.646225
15497	PKP2	-0.605368	4.32686	-9.70658	5.8949e-06	6.1763e-05	3.67659	0.657304
15499	KIAA0825	-0.855115	2.03385	-9.72936	5.785e-06	6.08082e-05	4.19569	0.552821
15500	FOXL2NB	-1.29195	1.73947	-9.73353	5.76515e-06	6.07177e-05	4.25214	0.408399
15504	SULT1B1	-0.766221	3.10891	-9.78038	5.54704e-06	5.88801e-05	4.02375	0.587956
15505	FABP5P7	-0.810277	4.3317	-9.78168	5.54111e-06	5.88557e-05	3.74341	0.570272
15508	TRPM3	-0.652734	2.90258	-9.79554	5.47843e-06	5.83429e-05	4.08224	0.636074
15515	SLFN11	-2.63059	-1.0415	-9.82705	5.33877e-06	5.74219e-05	4.65807	0.161479
15518	PGAM2	-1.43297	0.192912	-9.86635	5.17013e-06	5.59424e-05	4.5928	0.370367
15520	PPARGC1B	-0.629779	3.98693	-9.90104	5.02611e-06	5.46894e-05	3.92951	0.646276
15523	ACOXL	-0.669788	3.32376	-9.90691	5.00219e-06	5.45627e-05	4.08839	0.628599
15527	ZCCHC18	-0.941563	2.3767	-9.9315	4.90334e-06	5.36288e-05	4.3097	0.520668
15530	LYN	-0.651664	5.09922	-9.95911	4.79491e-06	5.28353e-05	3.74783	0.636546
15555	ZBTB2	-0.624674	4.52082	-10.095	4.29831e-06	4.8859e-05	3.98061	0.648566
15556	CCDC80	-0.783294	2.189	-10.1022	4.27391e-06	4.86499e-05	4.49395	0.581039
15567	NEXN	-0.761771	3.46936	-10.1649	4.06537e-06	4.70703e-05	4.28166	0.589772
15571	ANK2	-0.602889	4.9752	-10.1837	4.0053e-06	4.66538e-05	3.96776	0.658434
15575	ZNHIT2	-0.754959	2.78811	-10.2231	3.88214e-06	4.55019e-05	4.48086	0.592563
15579	WDR49	-2.29449	-1.86402	-10.2342	3.84812e-06	4.54079e-05	4.99919	0.203841
15582	ZNF215	-0.603341	4.2517	-10.2626	3.76291e-06	4.46532e-05	4.18613	0.658228
15583	SEMG1	-1.59889	-0.0244745	-10.2856	3.69524e-06	4.40113e-05	4.96495	0.330132
15585	PPP1R3B	-0.622752	4.41238	-10.2926	3.67498e-06	4.38842e-05	4.17629	0.649431
15597	NUAK1	-0.622868	4.19799	-10.3476	3.51976e-06	4.2547e-05	4.27151	0.649379
15599	BAG1	-0.660235	4.72565	-10.3504	3.51197e-06	4.25164e-05	4.15994	0.632775
15600	SCRT2	-2.56811	-0.640532	-10.3518	3.50823e-06	4.25028e-05	5.0638	0.168625
15604	ENTPD7	-0.613451	3.62854	-10.3842	3.4205e-06	4.18152e-05	4.43394	0.653631
15605	SORBS2	-1.0382	2.65277	-10.3871	3.41281e-06	4.17528e-05	4.64821	0.486934
15606	OLFML3	-0.653873	4.3054	-10.393	3.39715e-06	4.1624e-05	4.28617	0.635572
15608	FBXL6	-0.671037	4.13425	-10.411	3.34974e-06	4.11677e-05	4.34031	0.628055
15609	BTBD17	-0.915907	2.87472	-10.4119	3.34757e-06	4.11677e-05	4.6239	0.53001
15612	TTN	-0.849377	4.37423	-10.4435	3.26622e-06	4.05723e-05	4.31404	0.555024
15615	HS3ST5	-0.728493	2.68931	-10.4903	3.14992e-06	3.93996e-05	4.72787	0.603534
15617	KCNAB1	-1.32333	0.400671	-10.5025	3.1204e-06	3.90907e-05	5.09831	0.399613
15624	ALX1	-2.19671	-0.0820964	-10.5562	2.99368e-06	3.77955e-05	5.18792	0.218134
15636	LHX4	-1.84369	1.36633	-10.6939	2.69429e-06	3.48858e-05	5.12726	0.278608
15642	PCED1A	-0.594767	4.36118	-10.7219	2.63757e-06	3.43988e-05	4.5515	0.662151
15646	COMTD1	-0.657663	3.31605	-10.7592	2.56411e-06	3.36184e-05	4.81922	0.633904
15647	CECR7	-0.887241	2.85185	-10.7832	2.51805e-06	3.30798e-05	4.93801	0.540647
15648	SLC25A53	-1.00302	3.21862	-10.787	2.51075e-06	3.30106e-05	4.86357	0.498956
15659	CPNE8	-0.635075	3.34501	-10.8609	2.37492e-06	3.17139e-05	4.8964	0.643907
15662	EME2	-1.44905	4.68814	-10.8883	2.32668e-06	3.12501e-05	4.61988	0.366263
15671	ZNF385D	-1.37823	1.91903	-10.9751	2.18075e-06	2.97929e-05	5.26641	0.384689
15676	TTC3P1	-1.30662	1.42009	-11.0254	2.10079e-06	2.89358e-05	5.38439	0.404267
15679	ARHGAP30	-1.76688	0.125532	-11.0362	2.08406e-06	2.87838e-05	5.54495	0.293844
15680	TIMP4	-1.06256	2.12109	-11.0501	2.06287e-06	2.85593e-05	5.29171	0.478783
15684	PIGW	-0.754485	4.33177	-11.0695	2.03339e-06	2.83052e-05	4.84337	0.592758
15685	NR3C1	-0.765795	3.713	-11.0935	1.99785e-06	2.79217e-05	5.00255	0.588129
15686	LAD1	-0.803109	3.81134	-11.0967	1.99307e-06	2.78789e-05	4.98275	0.573113
15688	NT5DC3	-0.662196	4.3179	-11.1056	1.98012e-06	2.77456e-05	4.87557	0.631916
15692	LCTL	-0.714651	2.9587	-11.1689	1.89015e-06	2.67161e-05	5.2276	0.609353
15694	FABP3	-1.04307	2.224	-11.1839	1.86956e-06	2.65177e-05	5.37963	0.485293
15695	TDGF1P3	-0.669386	4.56739	-11.1923	1.85809e-06	2.64244e-05	4.89181	0.628774
15701	LINC00890	-1.93183	0.356918	-11.2565	1.77315e-06	2.54623e-05	5.69195	0.262096
15704	SHROOM2	-0.895808	4.86314	-11.2942	1.72527e-06	2.49294e-05	4.91441	0.537446
15711	MINA	-0.65905	4.47961	-11.3804	1.62107e-06	2.38927e-05	5.06009	0.633295
15712	FAM184B	-1.92711	-1.24029	-11.384	1.61687e-06	2.38525e-05	5.85331	0.262955
15719	ALKBH8	-0.725997	4.06028	-11.4206	1.57483e-06	2.34458e-05	5.18422	0.604579
15722	NFKBIZ	-0.993703	2.64737	-11.4353	1.55831e-06	2.32769e-05	5.49862	0.502187
15728	SLC39A8	-0.585057	4.7731	-11.5099	1.47737e-06	2.24068e-05	5.1022	0.666623
15735	ACTL8	-1.8587	1.06696	-11.5482	1.43767e-06	2.20647e-05	5.83417	0.275725
15736	GPR1	-3.28393	-1.43914	-11.5488	1.43705e-06	2.20647e-05	5.9646	0.102669
15737	PDGFRB	-1.00538	3.11311	-11.562	1.42362e-06	2.18992e-05	5.50356	0.498139
15742	PTCH1	-0.707107	3.66414	-11.625	1.36148e-06	2.1246e-05	5.43254	0.612547
15745	SEZ6	-1.729	0.261569	-11.6616	1.3267e-06	2.08034e-05	6.00029	0.301661
15748	LTB4R	-1.23899	2.91794	-11.6818	1.30804e-06	2.06306e-05	5.63543	0.423668
15749	TCL1B	-1.82214	0.639727	-11.6913	1.29925e-06	2.05395e-05	5.98826	0.2828
15754	TMEM178A	-1.14667	3.14372	-11.7441	1.25204e-06	1.99611e-05	5.63678	0.451668
15755	TBC1D8B	-0.726589	5.92617	-11.7619	1.23649e-06	1.97327e-05	5.12115	0.604331
15758	FOXJ1	-1.51977	1.76982	-11.8412	1.17002e-06	1.88953e-05	5.95651	0.34874
15760	FAM189A2	-2.04877	2.0153	-11.8694	1.14731e-06	1.85841e-05	5.93934	0.241689
15761	SPIN2A	-1.37482	1.81162	-11.8706	1.14637e-06	1.85841e-05	5.972	0.3856
15763	MSRB3	-1.48877	-0.155013	-11.8821	1.13726e-06	1.85326e-05	6.18416	0.356317
15764	CAV1	-1.33261	1.77687	-11.8843	1.13551e-06	1.85226e-05	5.98739	0.39705
15766	ZNF596	-2.12781	-0.156413	-11.9082	1.11686e-06	1.83405e-05	6.2026	0.228804
15770	SOCS2	-0.722295	4.44474	-11.926	1.10321e-06	1.81973e-05	5.48991	0.606133
15772	WDR73	-0.633823	4.48968	-11.938	1.09416e-06	1.80849e-05	5.48937	0.644466
15773	GRWD1	-0.649344	5.64835	-12.009	1.04196e-06	1.73639e-05	5.344	0.63757
15774	STEAP1B	-0.975211	2.10145	-12.0307	1.02658e-06	1.71959e-05	6.04455	0.508665
15775	OR7E12P	-1.67099	2.97561	-12.0534	1.01068e-06	1.69824e-05	5.90358	0.314039
15780	SYNJ2	-0.654874	4.53314	-12.147	9.48236e-07	1.62879e-05	5.63737	0.635131
15782	SLC5A12	-1.16383	2.33696	-12.1719	9.32299e-07	1.60599e-05	6.10877	0.446327
[truncated: 302 more rows]

## Sheet: 64 kPa
List of genes differentially regulated in YAP -/- hESCs as compared to CTR hESCs cultured on 64 kPa surface
	gene_symbol	logFC	AveExpr	t	P.Value	adj.P.Val	B
1	ZNF680	5.02231	2.72218	70.3875	5.1145e-13	8.25327e-09	19.4618
2	C9orf64	5.31932	1.96366	60.6015	1.81213e-12	9.49534e-09	18.1448
3	CAT	9.76601	-1.19088	53.9108	4.86748e-12	1.57093e-08	14.7191
4	S100A6	9.2113	-1.46836	49.7998	9.50823e-12	1.91793e-08	14.2109
5	MAP3K13	3.91804	2.43447	48.5004	1.1885e-11	1.94036e-08	17.1056
6	ZNF253	4.32495	3.24441	45.5136	2.03177e-11	2.98061e-08	16.9235
7	POU3F4	3.9315	1.7848	40.9089	4.99377e-11	6.71537e-08	15.7262
8	SULF1	2.01626	5.79086	38.0614	9.1704e-11	1.01612e-07	15.551
9	LRRC61	6.63384	1.51703	36.9213	1.18466e-10	1.04631e-07	14.9402
10	PCDHB5	3.81583	2.11944	36.8038	1.21686e-10	1.04631e-07	15.0925
11	ZNF542P	3.91766	1.88604	36.75	1.23195e-10	1.04631e-07	15.0212
12	ZNF354C	4.62269	1.38874	36.287	1.3707e-10	1.10595e-07	14.7786
13	ZNF876P	3.62572	1.40969	35.7019	1.57167e-10	1.20771e-07	14.6749
14	GNA14	6.14506	2.56987	33.9494	2.40019e-10	1.684e-07	14.5667
15	BHLHB9	2.02089	3.56842	33.6223	2.60379e-10	1.72209e-07	14.5599
16	ZNF626	2.71496	3.07026	33.5179	2.67279e-10	1.72209e-07	14.5148
17	ATP1B2	1.90745	4.452	33.2646	2.84885e-10	1.72209e-07	14.445
18	ZNF486	2.66507	3.54784	33.2197	2.88136e-10	1.72209e-07	14.4592
19	TPX2	1.17976	8.53683	32.5774	3.39525e-10	1.88928e-07	14.0356
20	ECHDC3	5.89619	1.68168	30.827	5.40002e-10	2.53294e-07	13.6877
21	SYT11	4.49437	3.02153	30.7913	5.45273e-10	2.53294e-07	13.8184
22	PCDHGB4	2.85186	2.34557	30.188	6.4383e-10	2.88597e-07	13.6165
23	TCEAL5	5.68314	1.00533	29.9658	6.85035e-10	2.98768e-07	13.3284
24	DGKK	2.54284	3.32278	29.7805	7.21645e-10	3.00655e-07	13.5423
25	ATP6AP2	1.10607	7.14158	29.5354	7.73459e-10	3.12033e-07	13.217
26	ZNF572	7.12537	-2.51151	29.2479	8.39644e-10	3.27081e-07	11.4313
27	RBM46	3.75384	1.0087	29.0852	8.7987e-10	3.27081e-07	13.1149
28	B3GNT7	1.12584	6.86048	29.0384	8.91837e-10	3.27081e-07	13.077
29	NF1P8	6.74529	-2.70031	28.9214	9.22558e-10	3.30829e-07	11.252
30	EDNRB	2.31118	4.56117	28.4374	1.06283e-09	3.72845e-07	13.0618
31	PNPLA4	3.69189	1.8621	28.2709	1.11651e-09	3.83343e-07	13.0489
32	ZNF585B	3.65942	1.44166	27.8668	1.25974e-09	4.14866e-07	12.8821
33	CCDC152	5.16349	2.41962	27.492	1.41116e-09	4.37921e-07	12.8661
34	LRRC34	2.34812	2.18115	27.3264	1.48445e-09	4.44034e-07	12.8052
35	ZC3HAV1L	4.6204	-0.305193	27.1022	1.5905e-09	4.63222e-07	12.2136
36	PLEKHA2	1.71206	4.83747	26.3289	2.02693e-09	5.3283e-07	12.3477
37	ZNF528	3.45209	1.32471	26.2584	2.07299e-09	5.3283e-07	12.4085
38	TOR4A	1.77557	4.11164	26.2475	2.08021e-09	5.3283e-07	12.3999
39	FAM109B	4.19053	0.0478248	25.3754	2.76008e-09	6.54991e-07	11.8879
40	ZNF677	1.48555	4.4075	25.3059	2.82413e-09	6.60478e-07	12.0427
41	ZNF717	2.89517	1.49129	24.9665	3.16183e-09	7.2216e-07	12.0316
42	JAKMIP2	0.877582	6.35487	24.9519	3.17738e-09	7.2216e-07	11.7275
43	MOB3B	1.01886	6.17928	24.8541	3.28337e-09	7.35885e-07	11.7041
44	ZNF229	4.88632	0.26132	24.4421	3.77595e-09	8.23412e-07	11.6764
45	ZNF568	2.45492	1.36687	24.4009	3.82951e-09	8.23957e-07	11.8392
46	ZNF135	3.58798	1.05971	24.2495	4.03404e-09	8.4542e-07	11.7581
47	DNAJA4	5.10904	0.412038	24.1009	4.24662e-09	8.65226e-07	11.6062
48	BEX5	5.9075	1.14948	23.979	4.43044e-09	8.7275e-07	11.6807
49	EEF1A2	1.22358	4.37085	23.5497	5.15205e-09	9.85653e-07	11.4057
50	PNRC1	1.17834	4.71207	23.2665	5.69954e-09	1.0107e-06	11.2532
51	DYSF	0.988763	5.13601	23.0178	6.23437e-09	1.07026e-06	11.1063
52	CSRP1	5.24912	1.53113	22.8719	6.57417e-09	1.11671e-06	11.3305
53	MPPED2	1.56401	2.7272	22.8387	6.65426e-09	1.11854e-06	11.3064
54	ZNF883	4.81852	1.24671	22.6128	7.22977e-09	1.16916e-06	11.2238
55	EPHB3	2.89126	2.55122	22.5621	7.36622e-09	1.16916e-06	11.2115
56	MAP10	4.07897	-0.883322	22.4912	7.56225e-09	1.17338e-06	10.7885
57	BNIP3P9	5.81602	-3.16453	22.3193	8.06177e-09	1.1976e-06	9.77109
58	CHD3	0.813889	6.10407	22.2911	8.14736e-09	1.1976e-06	10.7205
59	FAR2P4	4.10331	-0.438651	22.2136	8.38741e-09	1.20846e-06	10.8258
60	MAGEA4	2.35868	1.41783	22.1042	8.7396e-09	1.23583e-06	11.0486
61	ADRA1D	3.332	0.447598	22.0896	8.78789e-09	1.23583e-06	10.9578
62	CPSF1P1	1.74036	2.61108	21.9467	9.2762e-09	1.27761e-06	10.9718
63	ZNF404	3.84765	0.406862	21.8663	9.5644e-09	1.28677e-06	10.8744
64	IL17RD	1.00915	7.85699	21.8651	9.56885e-09	1.28677e-06	10.4327
65	KLHL14	1.88958	2.00645	21.7939	9.83232e-09	1.31123e-06	10.9365
66	SYNGR3	1.58837	2.98148	21.7725	9.91323e-09	1.31123e-06	10.875
67	KDR	0.922596	6.90411	21.664	1.03344e-08	1.34779e-06	10.4078
68	PTK7	0.781705	7.17304	21.6494	1.03929e-08	1.34779e-06	10.3856
69	SHISA3	3.18846	2.81316	21.6376	1.04402e-08	1.34779e-06	10.8354
70	ENPP2	2.7485	1.81855	21.612	1.05433e-08	1.3503e-06	10.8689
71	ARHGEF25	1.44825	2.99357	21.5337	1.0867e-08	1.35938e-06	10.778
72	NAP1L6	3.83911	0.929471	21.3659	1.15986e-08	1.42875e-06	10.7491
73	SOX9	1.35209	3.64122	21.224	1.22604e-08	1.49237e-06	10.5777
74	CRYL1	3.07293	0.237177	21.2157	1.23e-08	1.49237e-06	10.62
75	TXNIP	2.89852	4.16616	21.1232	1.27555e-08	1.5135e-06	10.4621
76	DDIT4	1.98139	6.77533	21.053	1.31143e-08	1.51986e-06	10.1542
77	LPAR6	1.45164	3.28926	21.0526	1.31163e-08	1.51986e-06	10.5493
78	USP9X	0.92607	8.78308	21.0262	1.3254e-08	1.51986e-06	10.0193
79	INPP5F	0.755659	7.8731	20.9982	1.34014e-08	1.51986e-06	10.0616
80	ZNF829	2.7731	1.61242	20.9857	1.34684e-08	1.51986e-06	10.6253
81	TSPAN18	1.06284	4.17011	20.8476	1.42285e-08	1.57924e-06	10.344
82	SMIM14	1.74948	5.49625	20.8394	1.42755e-08	1.57924e-06	10.1668
83	L1CAM	1.13003	6.0191	20.8372	1.42882e-08	1.57924e-06	10.1141
84	P4HA2	1.81606	3.96511	20.8079	1.44562e-08	1.58694e-06	10.3571
85	LGALS1	1.32503	3.65842	20.7138	1.50119e-08	1.61043e-06	10.3598
86	HLA-DQB1	1.45111	5.10485	20.6835	1.51958e-08	1.61326e-06	10.1429
87	ATP2A3	1.22663	5.36511	20.5948	1.57482e-08	1.66097e-06	10.074
88	GUCY1B3	1.83646	2.78744	20.5211	1.62253e-08	1.70018e-06	10.3785
89	APLP1	0.925672	4.77574	20.4673	1.65827e-08	1.71535e-06	10.0902
90	GRM4	0.829646	5.90385	20.3826	1.71645e-08	1.76422e-06	9.92422
91	CLIC6	1.543	2.53068	20.3196	1.76123e-08	1.79879e-06	10.3148
92	WLS	2.2165	2.25135	20.215	1.83839e-08	1.84655e-06	10.2895
93	PMAIP1	0.833617	7.83806	20.2098	1.84231e-08	1.84655e-06	9.71399
94	ZNF649	0.985566	5.69553	19.9754	2.02988e-08	1.97327e-06	9.76143
95	BNIP3L	1.10871	6.56011	19.9206	2.0767e-08	1.99474e-06	9.66316
96	PCDHA10	1.56318	3.79244	19.8352	2.15215e-08	2.05498e-06	9.95563
97	SHISA2	1.3747	4.92773	19.7637	2.2176e-08	2.10502e-06	9.75382
98	ZNF280D	1.46444	3.83885	19.5884	2.38785e-08	2.21453e-06	9.83717
99	PDCD4	1.01934	5.95483	19.4388	2.54472e-08	2.33319e-06	9.48821
100	ZNF738	0.765275	5.93718	19.3503	2.64296e-08	2.40957e-06	9.44838
101	ISLR2	2.46215	2.67889	19.2888	2.71363e-08	2.4601e-06	9.85071
102	DECR1	1.13853	4.50009	19.2662	2.74015e-08	2.47027e-06	9.58493
103	PFKFB4	2.10133	5.32193	19.1659	2.86137e-08	2.53703e-06	9.42702
104	SEC14L4	3.83261	0.428203	19.1205	2.91824e-08	2.57332e-06	9.83138
105	C8orf44-SGK3	4.82194	-3.66139	19.1041	2.93904e-08	2.57757e-06	8.7371
106	ABHD2	0.809311	6.32622	19.0643	2.99033e-08	2.60838e-06	9.27908
107	ZNF506	1.79393	2.37793	18.9718	3.11336e-08	2.64861e-06	9.73475
108	P3H2	1.99333	5.16515	18.968	3.11852e-08	2.64861e-06	9.35174
109	C2orf72	2.25711	2.11782	18.846	3.28994e-08	2.72255e-06	9.69777
110	VWC2	2.13059	1.01831	18.7673	3.40604e-08	2.77592e-06	9.70165
111	ARHGEF33	3.80853	-1.8482	18.7149	3.48576e-08	2.81806e-06	9.27817
112	DGKB	1.66138	3.218	18.6722	3.55241e-08	2.852e-06	9.50134
113	CHP2	3.38081	0.729514	18.5881	3.68782e-08	2.92899e-06	9.61883
114	CLIP2	1.19384	6.5472	18.552	3.74762e-08	2.95002e-06	9.01563
115	SPOCK2	1.9051	2.15259	18.5118	3.81548e-08	2.97627e-06	9.54156
116	ERRFI1	0.736373	6.8275	18.5075	3.82288e-08	2.97627e-06	8.97627
117	ZNF93	0.866395	5.24148	18.4997	3.83631e-08	2.97627e-06	9.11599
118	AC006116.27	5.43387	-3.35781	18.4723	3.88368e-08	2.9848e-06	8.66983
119	ELAVL4	4.77563	-3.6843	18.4595	3.90598e-08	2.98724e-06	8.54869
120	JUN	1.12125	3.99217	18.401	4.00999e-08	3.01987e-06	9.25428
121	BMF	1.08453	5.77885	18.4	4.01183e-08	3.01987e-06	9.00664
122	C3orf67	1.23488	2.96758	18.397	4.01723e-08	3.01987e-06	9.40377
123	TMEM132B	0.903095	7.57728	18.3769	4.05374e-08	3.01987e-06	8.86329
124	TSGA10IP	2.1577	2.52835	18.2906	4.21487e-08	3.10572e-06	9.40368
125	THRB	2.2169	0.785122	18.2497	4.29369e-08	3.14942e-06	9.47033
126	EFEMP1	0.918527	4.5229	18.0977	4.60136e-08	3.32969e-06	9.01785
127	PPP3CA	0.608474	7.38911	17.9806	4.85503e-08	3.4942e-06	8.67727
128	ZKSCAN1	0.980649	6.81538	17.9619	4.89703e-08	3.4942e-06	8.70455
129	GPAT2	3.40517	0.987247	17.9523	4.91871e-08	3.4942e-06	9.33563
130	CYP2R1	1.57433	3.04071	17.9027	5.03255e-08	3.53088e-06	9.15445
131	ZNF90	0.840382	4.96657	17.8854	5.07295e-08	3.54382e-06	8.84572
132	CCNG2	1.20628	5.0261	17.8653	5.12035e-08	3.56151e-06	8.82751
133	ACOT9	0.829656	5.63634	17.8381	5.18535e-08	3.58346e-06	8.74036
134	ZNF266	1.33935	3.86622	17.8335	5.19632e-08	3.58346e-06	8.99477
135	PRTG	1.81542	4.41751	17.7737	5.34272e-08	3.63992e-06	8.87237
136	MEIOB	1.95867	1.7367	17.7724	5.34586e-08	3.63992e-06	9.22226
137	FAR2P1	2.12993	1.80868	17.6991	5.53161e-08	3.73488e-06	9.18219
138	RP11-564D11.3	5.35406	-3.3977	17.6794	5.58283e-08	3.75376e-06	8.40248
139	PTGR1	0.717868	5.70691	17.6593	5.63562e-08	3.77353e-06	8.64128
140	ITM2A	0.767804	5.3102	17.5069	6.05385e-08	3.93916e-06	8.60813
141	SESN3	0.992912	6.25598	17.3995	6.36946e-08	4.11136e-06	8.45358
142	GRIK2	1.41766	2.97332	17.3821	6.42223e-08	4.12891e-06	8.90382
143	NEFM	0.932594	6.27174	17.372	6.45314e-08	4.13232e-06	8.43792
144	ZDHHC22	0.591903	6.55263	17.1222	7.27252e-08	4.50563e-06	8.28582
145	EDEM1	0.886019	5.36162	17.118	7.28742e-08	4.50563e-06	8.39853
146	ZNF726	2.93179	1.09891	17.0652	7.47555e-08	4.58681e-06	8.91143
147	APOBEC3B	1.26232	2.88985	16.996	7.7303e-08	4.65462e-06	8.71767
148	PTPRB	2.62801	2.07035	16.9845	7.77359e-08	4.66329e-06	8.80659
149	CHST8	1.41605	3.86883	16.9509	7.90145e-08	4.72243e-06	8.54066
150	ZNF300	0.820184	4.76678	16.9235	8.00766e-08	4.76825e-06	8.37535
151	TRIM38	2.04065	3.25139	16.9024	8.09051e-08	4.79987e-06	8.61566
152	MGAT5B	0.982743	3.88287	16.8911	8.13534e-08	4.80879e-06	8.50663
153	SYT7	0.741145	4.72142	16.8759	8.19571e-08	4.80924e-06	8.35685
155	ZNF395	0.938315	5.6619	16.8015	8.49989e-08	4.91161e-06	8.19486
156	CLMN	1.13388	4.001	16.797	8.51847e-08	4.91161e-06	8.43627
157	RP11-366M4.11	3.64806	0.392362	16.7655	8.65123e-08	4.94064e-06	8.77391
158	CBR3	2.34017	1.52497	16.7613	8.66929e-08	4.94064e-06	8.73751
159	TJP3	0.996683	3.70338	16.7552	8.69518e-08	4.94064e-06	8.46501
160	FAR2P2	2.95642	1.09572	16.6508	9.15511e-08	5.1476e-06	8.70562
161	GPR153	1.07196	3.97586	16.617	9.30941e-08	5.19813e-06	8.34419
162	INSIG1	0.705252	6.61859	16.5718	9.52054e-08	5.29769e-06	7.98477
163	COL6A1	0.614645	7.412	16.5596	9.57884e-08	5.31181e-06	7.92647
164	POLR3GL	1.42923	2.31415	16.5433	9.65666e-08	5.33663e-06	8.55327
166	PKM	0.736175	10.3486	16.4346	1.01955e-07	5.57709e-06	7.68109
167	NDRG4	0.698058	5.08527	16.3934	1.04083e-07	5.64681e-06	8.04265
168	KDM4C	0.744734	5.75207	16.385	1.04521e-07	5.64681e-06	7.95769
169	SMIM24	1.16822	3.83495	16.376	1.04998e-07	5.64681e-06	8.23814
170	GPC2	0.833734	5.77824	16.3625	1.05711e-07	5.64681e-06	7.94242
171	CASK	0.652705	6.46538	16.3584	1.05931e-07	5.64681e-06	7.87748
172	KCNJ2	3.03315	2.69918	16.3502	1.06368e-07	5.64681e-06	8.4034
173	GPR160	0.766267	5.57372	16.3202	1.07989e-07	5.67285e-06	7.94171
174	MADCAM1	2.09414	0.9335	16.3112	1.0848e-07	5.67285e-06	8.53988
175	LINC00493	0.967879	4.25085	16.2101	1.14173e-07	5.87413e-06	8.07352
176	ZNF100	1.16954	3.86522	16.2079	1.14301e-07	5.87413e-06	8.14068
177	ZNF454	3.35577	-1.16022	16.1872	1.15508e-07	5.89858e-06	8.38859
178	MLKL	2.70234	0.304098	16.1593	1.17159e-07	5.95223e-06	8.4735
179	ZBED6CL	3.79154	-0.117252	16.1377	1.18456e-07	5.99225e-06	8.45301
180	VENTX	1.54311	2.79616	16.0844	1.21723e-07	6.13827e-06	8.24602
181	RAB6B	1.01213	4.21824	16.0725	1.22464e-07	6.15641e-06	8.00285
182	NIPA1	1.01176	5.10693	16.0496	1.23907e-07	6.19037e-06	7.84849
183	DAB1	0.736888	4.51786	16.018	1.25931e-07	6.19581e-06	7.91994
184	SKIL	0.591861	8.00743	16.018	1.25936e-07	6.19581e-06	7.58298
185	SCN8A	0.758211	5.37137	15.929	1.31835e-07	6.42726e-06	7.74643
187	NDRG1	2.3163	2.70782	15.8968	1.34042e-07	6.4956e-06	8.15545
188	BAIAP3	1.47082	3.31115	15.8573	1.36815e-07	6.59579e-06	8.04036
189	ODF2	0.6434	5.45504	15.8318	1.38632e-07	6.65805e-06	7.68106
190	BHLHE41	2.76459	3.33789	15.7877	1.41845e-07	6.79216e-06	7.99694
191	IQSEC3	0.889657	3.59077	15.7775	1.42606e-07	6.8084e-06	7.94834
192	MICA	0.951101	3.43168	15.722	1.46793e-07	6.98762e-06	7.94414
193	CECR1	0.708329	6.19318	15.6829	1.49825e-07	7.06936e-06	7.51712
194	LMO3	1.32014	4.1694	15.6773	1.50265e-07	7.06949e-06	7.78843
195	ZNF516	1.16303	5.08103	15.5586	1.59939e-07	7.43055e-06	7.57175
196	FAM102B	1.05614	5.78106	15.555	1.60242e-07	7.43055e-06	7.48435
197	ZNF563	1.48346	1.64671	15.524	1.62886e-07	7.52603e-06	8.07229
198	DAAM2	1.1194	3.03598	15.5199	1.63234e-07	7.52603e-06	7.89484
199	CLDN11	1.02872	3.14005	15.509	1.64182e-07	7.54817e-06	7.87177
200	DCLK1	0.876694	5.13282	15.4786	1.66845e-07	7.64882e-06	7.51831
201	HLA-K	4.873	-1.40116	15.4431	1.7002e-07	7.76032e-06	8.00667
202	PAX5	2.53845	0.0293798	15.4407	1.70239e-07	7.76032e-06	8.10206
204	EFHD1	1.32882	2.49912	15.3388	1.79737e-07	8.0567e-06	7.87081
205	MLLT3	1.21812	3.8832	15.2887	1.84619e-07	8.25262e-06	7.61604
206	BNIP3	1.97668	7.21239	15.2691	1.86573e-07	8.30304e-06	7.20424
207	TLE2	1.01289	3.16508	15.2654	1.86941e-07	8.30304e-06	7.72762
208	GUCA1A	0.950211	3.4744	15.2585	1.87641e-07	8.30304e-06	7.67099
209	UBBP4	1.84016	1.99393	15.2569	1.87805e-07	8.30304e-06	7.88673
210	TP53INP1	1.21136	4.10291	15.2334	1.90184e-07	8.35688e-06	7.54344
212	FAM47E-STBD1	1.03667	2.80087	15.2188	1.91688e-07	8.36618e-06	7.75884
213	LIMA1	0.648071	6.41184	15.2105	1.92549e-07	8.36618e-06	7.2226
215	CALCRL	1.46078	2.12703	15.1638	1.97463e-07	8.49723e-06	7.81809
216	NEFL	1.37103	5.03174	15.0795	2.06687e-07	8.79785e-06	7.29694
217	PRKCH	0.838208	4.10595	15.0752	2.07175e-07	8.79785e-06	7.44946
218	HCN4	0.676859	4.61709	15.0645	2.08379e-07	8.82557e-06	7.35189
219	HAS1	4.8938	-1.09414	15.0468	2.104e-07	8.86484e-06	7.84306
220	KDM7A	0.747832	5.38369	15.0253	2.12873e-07	8.94564e-06	7.21807
221	CPT1A	0.987206	3.73563	15.0153	2.14034e-07	8.97109e-06	7.48186
222	INSIG2	1.60133	5.22001	14.9811	2.18076e-07	9.11682e-06	7.21243
223	PDE4C	1.0145	3.03461	14.9669	2.19773e-07	9.16402e-06	7.57466
224	BEND4	0.664473	6.11611	14.9439	2.22553e-07	9.20711e-06	7.08805
225	NFATC4	0.925117	5.21227	14.9425	2.22721e-07	9.20711e-06	7.19027
226	HID1	1.04422	3.21443	14.934	2.23767e-07	9.21157e-06	7.52508
227	CRTC3	1.03115	3.60897	14.9175	2.25802e-07	9.27169e-06	7.44638
228	NRXN2	1.14535	3.98661	14.8834	2.30067e-07	9.36616e-06	7.35715
229	ZNF841	1.07637	3.11242	14.8806	2.30425e-07	9.36616e-06	7.51062
230	C17orf51	9.1388	-0.758762	14.8741	2.31251e-07	9.37614e-06	7.77798
231	ZNF844	0.851984	3.55659	14.846	2.34852e-07	9.46539e-06	7.41305
232	MEGF10	0.78197	5.026	14.8451	2.34968e-07	9.46539e-06	7.15684
233	ZC3H6	1.23533	3.92992	14.8195	2.38319e-07	9.54825e-06	7.32921
234	TTLL6	1.04453	3.47834	14.8184	2.38455e-07	9.54825e-06	7.41038
235	ITPKB	1.25749	4.21492	14.8074	2.39916e-07	9.58299e-06	7.26908
236	GPSM2	0.918315	5.07339	14.7908	2.42123e-07	9.62351e-06	7.11723
237	PLOD2	1.37595	6.35141	14.7818	2.43335e-07	9.62541e-06	6.96908
238	FGF11	1.32491	4.79724	14.7816	2.43364e-07	9.62541e-06	7.15249
239	CACNA1I	1.55748	2.66843	14.7504	2.47606e-07	9.71781e-06	7.50402
240	OVOS2	1.15837	2.92247	14.7467	2.48109e-07	9.71781e-06	7.46227
241	BRINP1	0.850469	5.53726	14.7387	2.49209e-07	9.73724e-06	7.02591
242	RP11-359E7.3	0.908869	3.35457	14.6917	2.55806e-07	9.93629e-06	7.35598
243	ZNF585A	1.23849	3.46096	14.6871	2.56465e-07	9.93629e-06	7.33441
244	ATP8B3	2.14118	2.43965	14.685	2.56766e-07	9.93629e-06	7.49796
245	GPRIN3	1.18838	2.53946	14.6706	2.58832e-07	9.99227e-06	7.47532
246	FN1	0.850687	7.04181	14.6595	2.60444e-07	1.00305e-05	6.84731
247	PYGL	0.911568	6.433	14.6534	2.61332e-07	1.00408e-05	6.88407
248	H6PD	0.892318	4.6121	14.6323	2.64427e-07	1.0084e-05	7.09154
249	AKNA	0.627825	5.8692	14.6316	2.64519e-07	1.0084e-05	6.92261
250	CEP70	0.617896	5.25519	14.6287	2.64958e-07	1.0084e-05	6.99366
251	CDKN1C	1.66177	3.64164	14.5745	2.73121e-07	1.03406e-05	7.23363
252	ZNF595	4.04168	0.860753	14.5705	2.73722e-07	1.03406e-05	7.5971
253	PALM	0.964644	3.80913	14.5554	2.76053e-07	1.03406e-05	7.19132
254	PBXIP1	0.849768	5.55618	14.5528	2.76462e-07	1.03406e-05	6.90939
255	MAGI2	0.754033	4.77606	14.549	2.77056e-07	1.03406e-05	7.01351
256	BHLHE40	2.11286	3.6332	14.5434	2.77923e-07	1.03406e-05	7.2162
257	TBC1D8	0.85678	5.03143	14.5422	2.78107e-07	1.03406e-05	6.97082
258	MOB4	0.693632	6.86432	14.4978	2.85142e-07	1.05134e-05	6.75884
259	GSN	0.766161	5.80481	14.4965	2.85362e-07	1.05134e-05	6.84606
260	S1PR1	2.13062	0.866035	14.4141	2.9896e-07	1.09147e-05	7.50581
261	ETV5	0.724222	6.49532	14.3934	3.02487e-07	1.09949e-05	6.71819
264	NKD1	0.854838	4.09858	14.3739	3.05857e-07	1.10664e-05	7.02523
265	SPRY4	0.639349	7.92927	14.3042	3.18224e-07	1.14369e-05	6.56386
266	SLC32A1	2.5507	-0.552828	14.2994	3.19099e-07	1.14429e-05	7.47533
267	RP11-114H24.2	1.33361	3.28942	14.278	3.23021e-07	1.15324e-05	7.11447
268	ELN	1.06166	3.19578	14.2246	3.33057e-07	1.18643e-05	7.09782
269	EDIL3	0.948828	6.1387	14.2122	3.35436e-07	1.18965e-05	6.63346
270	CRABP2	0.82495	4.87318	14.1722	3.43229e-07	1.21197e-05	6.76301
271	IGSF1	0.771041	6.18332	14.1213	3.53464e-07	1.24267e-05	6.57151
272	EFNA3	0.958331	3.61805	14.0954	3.58781e-07	1.25862e-05	6.94097
273	ADGRL4	1.65183	1.41301	14.0746	3.63138e-07	1.26994e-05	7.25476
274	LOXHD1	2.32969	1.29173	14.0724	3.63583e-07	1.26994e-05	7.26571
275	ID2	1.33638	5.00802	14.0541	3.67467e-07	1.278e-05	6.6678
277	CEP250	0.692169	6.08698	13.9657	3.86856e-07	1.33153e-05	6.48103
278	SORCS3	1.90443	1.94668	13.9298	3.95063e-07	1.35641e-05	7.104
279	STARD4	0.643779	6.78772	13.9035	4.01176e-07	1.36686e-05	6.38677
280	H2AFY2	0.709918	5.87455	13.8991	4.02224e-07	1.36686e-05	6.45997
281	APOBEC3F	1.31825	2.76485	13.8946	4.03282e-07	1.36686e-05	6.96425
282	NFKB2	0.72558	4.59707	13.8935	4.03531e-07	1.36686e-05	6.63027
283	SLC2A1	1.36125	9.09204	13.8927	4.03735e-07	1.36686e-05	6.228
284	PTP4A3	0.682417	5.45271	13.8886	4.04714e-07	1.36686e-05	6.50216
285	NOS1	1.31084	3.12122	13.881	4.06516e-07	1.36686e-05	6.89495
286	MAGEL2	0.925159	3.3843	13.8803	4.06683e-07	1.36686e-05	6.84739
287	KDM3A	1.40707	6.54087	13.8781	4.07201e-07	1.36686e-05	6.38681
288	SLITRK3	1.29818	2.17548	13.8715	4.08778e-07	1.36856e-05	7.0373
289	SNCA	0.962584	3.8962	13.8667	4.09935e-07	1.36959e-05	6.74351
290	ELFN2	1.38434	2.50102	13.8376	4.17011e-07	1.38488e-05	6.96929
291	ALOX15B	3.06581	-0.876466	13.8309	4.18664e-07	1.38488e-05	7.20167
292	TSHZ1	1.99055	0.0606733	13.8303	4.18802e-07	1.38488e-05	7.2034
293	PLA2G2A	2.08803	1.15868	13.8262	4.19815e-07	1.38539e-05	7.1282
294	UNC5A	1.06225	2.9559	13.8112	4.23551e-07	1.39486e-05	6.87934
295	SPRY3	1.38883	3.7685	13.8072	4.24551e-07	1.39531e-05	6.72943
296	DES	2.20236	0.706148	13.7947	4.27681e-07	1.40274e-05	7.14791
297	NTNG2	1.71446	0.872086	13.7684	4.3437e-07	1.41891e-05	7.11869
298	CSPG5	1.15672	2.14899	13.7491	4.39357e-07	1.4323e-05	6.96385
299	LDB2	0.657078	6.09832	13.7356	4.42879e-07	1.44087e-05	6.3307
300	PIK3R1	0.940271	5.02284	13.7252	4.45641e-07	1.44694e-05	6.45347
301	YPEL2	1.22428	3.01021	13.7147	4.48414e-07	1.45302e-05	6.80822
302	ARID5B	1.57552	0.833025	13.7043	4.51178e-07	1.45905e-05	7.08257
304	MTHFSD	1.16982	2.74912	13.6448	4.67453e-07	1.49966e-05	6.80751
305	TNFSF11	1.33256	3.12985	13.6404	4.68674e-07	1.50059e-05	6.73918
306	ATP8B1	1.20404	3.43335	13.6043	4.78872e-07	1.52719e-05	6.66066
307	RHOB	0.830685	3.69921	13.5648	4.90327e-07	1.5448e-05	6.58533
308	RAB25	0.809332	4.63391	13.5557	4.9301e-07	1.5448e-05	6.40394
310	SEPP1	0.962721	3.8839	13.5246	5.02305e-07	1.56248e-05	6.5238
311	CACNA1G	1.20856	3.41966	13.5211	5.03353e-07	1.56248e-05	6.60893
312	ZNF732	4.29048	0.299167	13.5175	5.04462e-07	1.56248e-05	7.00437
313	PDK3	0.779156	5.17567	13.4862	5.14036e-07	1.58301e-05	6.27481
314	IRF2BPL	0.899081	7.40644	13.4736	5.17958e-07	1.58903e-05	6.06264
315	PCDH11X	1.18968	5.06931	13.4481	5.25983e-07	1.60957e-05	6.26438
317	DUSP5	0.627695	5.82755	13.4322	5.31067e-07	1.61087e-05	6.15863
318	HRC	1.4174	3.31424	13.4121	5.37559e-07	1.6275e-05	6.55683
319	TRIOBP	0.705533	6.42984	13.4045	5.40053e-07	1.63073e-05	6.08301
320	GRPR	0.838598	4.12916	13.4027	5.40645e-07	1.63073e-05	6.39597
321	CXorf38	1.37078	4.41162	13.3766	5.49275e-07	1.65059e-05	6.32504
322	DENND2D	4.8733	-1.65068	13.3606	5.5462e-07	1.66046e-05	6.89015
323	RIMKLA	1.35977	4.72685	13.3525	5.57358e-07	1.66161e-05	6.2535
324	FAM13A	0.893302	5.24227	13.3012	5.75048e-07	1.69026e-05	6.14229
325	ATP2B4	0.839211	5.26239	13.2905	5.78821e-07	1.6947e-05	6.13241
326	NDUFAF1	0.904853	4.06233	13.2862	5.80343e-07	1.6947e-05	6.33134
328	FBLN2	0.615987	5.38772	13.2609	5.89402e-07	1.7043e-05	6.09609
329	PDRG1	0.848935	5.24147	13.2582	5.90385e-07	1.7043e-05	6.1134
330	C4orf47	1.5315	1.82318	13.2458	5.94884e-07	1.71217e-05	6.68427
331	TESMIN	0.627892	5.49203	13.2424	5.96109e-07	1.71217e-05	6.07052
332	NDNF	1.31513	1.90248	13.2213	6.03874e-07	1.72815e-05	6.65774
333	IGF2	1.50019	1.26323	13.2188	6.04801e-07	1.72815e-05	6.73413
334	MXI1	1.01895	4.62021	13.2181	6.05072e-07	1.72815e-05	6.18127
335	ACSM3	1.48835	2.62721	13.2129	6.06991e-07	1.73057e-05	6.54543
336	KREMEN1	0.854302	3.40756	13.2071	6.0915e-07	1.73366e-05	6.40347
337	ARHGAP42	0.630473	5.36817	13.203	6.10677e-07	1.73495e-05	6.0595
338	BMP7	0.887689	4.05776	13.1673	6.24237e-07	1.76107e-05	6.25238
339	KDM6B	1.88674	4.09316	13.152	6.30177e-07	1.77472e-05	6.2351
340	STAT5A	1.07924	3.1849	13.097	6.51934e-07	1.82327e-05	6.37088
341	JAK3	0.928844	3.28434	13.0889	6.5521e-07	1.8261e-05	6.34705
342	PPP1R1B	1.378	3.20483	13.0682	6.6369e-07	1.84655e-05	6.34779
343	PDE4B	0.876558	3.65519	13.0597	6.67203e-07	1.85312e-05	6.25744
344	NGFR	1.28143	3.88939	13.0455	6.73108e-07	1.85714e-05	6.20264
345	SDK2	1.29874	3.52172	13.0451	6.73246e-07	1.85714e-05	6.27297
346	ZNF699	1.56742	0.915611	13.0451	6.73251e-07	1.85714e-05	6.65812
347	FOXK1	1.1845	4.60746	13.0252	6.8166e-07	1.87713e-05	6.05252
348	FAM162A	1.22692	6.30443	13.0092	6.88462e-07	1.89008e-05	5.82495
349	FAM65A	0.9454	2.7638	13.0035	6.90895e-07	1.89008e-05	6.38293
352	ADCY2	0.656264	5.80469	12.9964	6.93991e-07	1.89171e-05	5.86601
353	TGFB1	0.858916	3.58105	12.9813	7.00535e-07	1.90633e-05	6.21836
354	SNCG	0.909646	2.86683	12.9735	7.03972e-07	1.91246e-05	6.34484
355	BTG2	2.26118	2.34993	12.9531	7.12985e-07	1.93044e-05	6.41544
356	PTER	0.768831	4.1902	12.9409	7.18437e-07	1.94195e-05	6.07262
357	TNRC6C	1.33007	6.21284	12.9218	7.27088e-07	1.96204e-05	5.77264
358	ZNF788	0.70846	4.88342	12.9188	7.28456e-07	1.96245e-05	5.93375
359	KLHL24	1.08745	5.66708	12.9044	7.35073e-07	1.97698e-05	5.81834
360	SARDH	0.802504	3.91199	12.8759	7.48349e-07	2.00934e-05	6.08225
361	CA7	1.87632	0.927387	12.8681	7.51997e-07	2.01578e-05	6.54117
362	BCL6	1.67484	2.88487	12.8558	7.5785e-07	2.02474e-05	6.26175
364	FAM160B2	0.702602	4.13449	12.8214	7.7446e-07	2.05093e-05	6.00106
365	GABRA2	2.19652	2.20494	12.8095	7.8031e-07	2.05837e-05	6.34031
366	CUL7	0.874521	5.45988	12.8059	7.82101e-07	2.05885e-05	5.77516
369	CTD-2554C21.2	2.13538	2.83623	12.7308	8.20168e-07	2.12441e-05	6.18469
370	WHRN	0.904787	3.67608	12.6851	8.4438e-07	2.16971e-05	5.99613
371	CERCAM	1.20179	2.57692	12.6749	8.4987e-07	2.17349e-05	6.19019
372	CNTFR	1.66341	0.770485	12.6699	8.52587e-07	2.17349e-05	6.42562
374	ZNF862	1.06568	2.5207	12.6505	8.63251e-07	2.19374e-05	6.18247
375	NEGR1	0.901378	3.29069	12.6395	8.6933e-07	2.20517e-05	6.03801
376	HLA-B	0.765499	4.54875	12.6353	8.71641e-07	2.20517e-05	5.79266
377	PNPLA6	0.670656	6.38706	12.635	8.71845e-07	2.20517e-05	5.55735
378	GRB7	0.778505	4.72792	12.6161	8.82408e-07	2.22491e-05	5.74803
379	JAG1	1.13353	5.8628	12.609	8.86459e-07	2.22839e-05	5.58937
380	2020-09-06	0.612829	5.32539	12.6088	8.86549e-07	2.22839e-05	5.65422
383	SLC16A3	3.04481	5.04312	12.5831	9.01323e-07	2.25149e-05	5.6751
384	PLCG2	0.839159	3.93986	12.5733	9.07e-07	2.26217e-05	5.86622
385	PLAGL1	1.31239	0.830527	12.5405	9.26332e-07	2.29619e-05	6.33275
386	ASPG	2.71836	-0.206413	12.5224	9.37184e-07	2.31244e-05	6.39812
387	C3	0.857842	3.69013	12.5128	9.42978e-07	2.32049e-05	5.87267
388	KCNQ5	1.83942	1.9881	12.5053	9.47563e-07	2.32737e-05	6.16384
389	UTF1	2.30162	2.07785	12.4861	9.59383e-07	2.34512e-05	6.13732
390	THAP2	1.0337	3.74779	12.4747	9.6648e-07	2.35043e-05	5.83448
391	ARHGAP29	1.01494	3.26722	12.4741	9.669e-07	2.35043e-05	5.92656
393	TRIM69	0.905835	3.72217	12.4694	9.69795e-07	2.35092e-05	5.83576
394	KCNMB4	1.13164	5.24401	12.4687	9.70263e-07	2.35092e-05	5.56564
396	RIPK4	1.10647	2.93598	12.4238	9.98907e-07	2.39099e-05	5.95293
397	ADAMTS2	0.833741	2.83699	12.4196	1.00162e-06	2.39099e-05	5.96786
398	HSD17B11	0.71133	3.96376	12.4074	1.00964e-06	2.40599e-05	5.74403
400	PIWIL2	1.96789	1.01081	12.3849	1.02453e-06	2.42773e-05	6.20724
401	TMEM178B	0.834829	5.2136	12.3722	1.033e-06	2.43595e-05	5.50073
402	TSHZ3	0.62654	4.89879	12.3707	1.03404e-06	2.43595e-05	5.54573
403	KCNN3	1.33155	1.85846	12.3681	1.0358e-06	2.43655e-05	6.0871
404	SH3KBP1	0.641323	4.52338	12.3589	1.04204e-06	2.44056e-05	5.60095
405	UFL1	0.609633	5.35202	12.3459	1.05091e-06	2.45066e-05	5.46321
406	KHNYN	0.702088	6.03075	12.3127	1.07398e-06	2.47947e-05	5.35959
408	KNDC1	0.645951	4.24907	12.2929	1.08796e-06	2.50805e-05	5.60581
409	ZFYVE19	0.675072	3.72276	12.2586	1.11278e-06	2.54709e-05	5.68518
411	HIVEP2	0.87635	4.62738	12.2468	1.12145e-06	2.55244e-05	5.50156
412	CHD2	0.602728	7.20649	12.244	1.12347e-06	2.55344e-05	5.22076
413	PPP1R9B	0.740148	4.6448	12.2358	1.1296e-06	2.56376e-05	5.49051
414	ETNK2	0.775596	4.44896	12.232	1.13243e-06	2.56657e-05	5.52329
415	FUT11	0.955884	4.10629	12.1903	1.16402e-06	2.61516e-05	5.55972
417	MAN1A1	0.890961	3.654	12.1866	1.16683e-06	2.61516e-05	5.64679
418	FAM212B	0.872763	4.61118	12.1646	1.18396e-06	2.63526e-05	5.44477
419	LOX	1.21674	1.72744	12.1617	1.18624e-06	2.63669e-05	5.96049
420	RELN	1.78292	-0.152648	12.1536	1.1926e-06	2.64717e-05	6.15
423	ATCAY	0.658578	5.60449	12.1366	1.20607e-06	2.66242e-05	5.27958
424	SCG5	0.603032	4.60319	12.1269	1.21388e-06	2.67601e-05	5.41875
425	MVP	1.67427	2.25741	12.1182	1.22089e-06	2.67797e-05	5.85043
426	EGLN1	1.53957	5.37433	12.0985	1.237e-06	2.70481e-05	5.28054
427	NDRG2	0.644472	4.16363	12.0888	1.24499e-06	2.71719e-05	5.47458
428	MUM1L1	1.22542	2.04595	12.0876	1.24603e-06	2.71719e-05	5.8612
430	ALDOC	0.814707	5.57956	12.0677	1.26266e-06	2.73865e-05	5.232
431	FAM219A	0.60598	4.37049	12.0631	1.26651e-06	2.73962e-05	5.41531
433	PIK3IP1	1.40051	1.94522	12.01	1.31229e-06	2.82352e-05	5.8207
434	LMNTD2	1.36881	2.53041	11.9967	1.32402e-06	2.84119e-05	5.71847
435	SGMS1	0.656919	4.53877	11.9853	1.33415e-06	2.85532e-05	5.3264
437	GLG1	0.645993	8.36079	11.9735	1.34474e-06	2.86524e-05	4.93989
440	APOBEC3D	0.820701	3.90161	11.9699	1.34802e-06	2.866e-05	5.43967
441	CDC42EP4	0.763531	4.29614	11.9554	1.3612e-06	2.87678e-05	5.35046
442	ZFP3	1.59859	1.89317	11.9545	1.362e-06	2.87678e-05	5.78852
444	COL6A2	0.631586	6.75213	11.9431	1.3725e-06	2.89139e-05	5.03014
446	PIK3CD	0.777101	4.53163	11.9379	1.37731e-06	2.89396e-05	5.2927
447	FBXL20	0.724859	4.21907	11.9315	1.3833e-06	2.89556e-05	5.34799
448	CASP9	0.713328	4.40327	11.9296	1.38509e-06	2.89556e-05	5.31066
449	PITPNM3	1.05889	2.81594	11.9281	1.38647e-06	2.89556e-05	5.61874
450	CDK19	0.734692	4.14585	11.9275	1.38704e-06	2.89556e-05	5.35948
451	DMTN	1.96007	-1.1901	11.9211	1.39301e-06	2.90052e-05	6.02141
452	DNAJC6	1.00577	3.52203	11.9157	1.39808e-06	2.90733e-05	5.47493
453	CCDC151	1.14742	1.92277	11.9104	1.40311e-06	2.91403e-05	5.75218
454	PUS7L	0.663531	4.78915	11.8866	1.42579e-06	2.94607e-05	5.2097
455	GFRA1	2.3556	1.46443	11.8858	1.42665e-06	2.94607e-05	5.79952
456	TFAP2C	1.96627	2.24769	11.8847	1.42767e-06	2.94607e-05	5.68321
458	AHNAK2	1.64334	1.90405	11.8638	1.44798e-06	2.96907e-05	5.72117
459	AC005307.3	4.9048	-2.5581	11.8632	1.44857e-06	2.96907e-05	5.92205
460	TNIP1	0.719029	5.30326	11.8618	1.44998e-06	2.96907e-05	5.11477
463	KCNH2	1.10128	3.87881	11.8311	1.48043e-06	3.01638e-05	5.34155
464	PEAK1	0.996666	6.95434	11.8099	1.50187e-06	3.05234e-05	4.91712
466	TMEM54	1.11378	1.94832	11.747	1.56767e-06	3.15223e-05	5.62914
467	BGN	0.949208	2.90267	11.7312	1.58466e-06	3.18055e-05	5.45756
468	SULT1C4	1.15275	1.53225	11.7228	1.59381e-06	3.19098e-05	5.67196
469	SLC8A2	1.2932	2.62564	11.7057	1.61259e-06	3.21662e-05	5.48856
471	ANGPTL4	1.50443	1.27538	11.6873	1.63305e-06	3.2419e-05	5.68081
472	ZNF785	0.806576	3.34497	11.668	1.65488e-06	3.27349e-05	5.32537
473	MED15P9	2.59708	-0.806082	11.6676	1.65531e-06	3.27349e-05	5.84472
474	CNNM4	0.630161	4.32943	11.6596	1.66448e-06	3.28761e-05	5.12295
475	PDE3A	0.767624	3.13494	11.6492	1.67635e-06	3.30295e-05	5.35215
476	TEP1	0.824561	4.58212	11.6347	1.69319e-06	3.32801e-05	5.05641
477	PGK1	1.24973	9.68185	11.6314	1.69701e-06	3.32951e-05	4.60499
478	APOBEC3G	1.15814	1.29543	11.6271	1.7021e-06	3.32951e-05	5.63407
479	STAC2	1.18159	3.10177	11.6093	1.72313e-06	3.35822e-05	5.32853
480	BMP3	3.27502	-0.297636	11.597	1.73782e-06	3.36653e-05	5.77328
481	MYO15B	1.21916	3.4952	11.58	1.75841e-06	3.40233e-05	5.2295
483	CDA	1.04726	2.23027	11.558	1.7853e-06	3.44199e-05	5.44468
484	UGT3A1	1.06326	2.47158	11.5525	1.79217e-06	3.45111e-05	5.40056
485	CARMIL3	0.725219	3.90882	11.5499	1.79534e-06	3.45308e-05	5.12405
486	DOPEY2	0.639248	3.97021	11.5394	1.80847e-06	3.46406e-05	5.10362
487	ARHGEF15	1.62678	1.82336	11.5371	1.81136e-06	3.46406e-05	5.49276
488	RSBN1	0.62692	5.07991	11.5368	1.81178e-06	3.46406e-05	4.90041
489	MOXD1	0.87366	2.79877	11.5293	1.82124e-06	3.47803e-05	5.32551
490	QPCT	6.32421	-1.35235	11.5146	1.83995e-06	3.50456e-05	5.74681
491	FOXC2	4.52046	-3.2611	11.5099	1.84599e-06	3.50456e-05	5.62716
492	PXDC1	1.14197	1.75298	11.4854	1.87773e-06	3.55589e-05	5.46464
493	MICB	0.913086	4.10823	11.482	1.88211e-06	3.5564e-05	5.03193
495	ZNF682	0.99307	3.53163	11.4777	1.88782e-06	3.55885e-05	5.14462
496	FAM43B	1.68481	0.761435	11.4621	1.90849e-06	3.58109e-05	5.58061
497	NOL3	1.46736	1.71296	11.4591	1.91255e-06	3.58453e-05	5.45085
498	ZNF333	0.861666	3.87062	11.4573	1.91492e-06	3.58481e-05	5.06108
499	ACP5	1.36411	2.40957	11.4483	1.927e-06	3.59491e-05	5.33249
500	IRF6	0.621182	4.64673	11.4448	1.93169e-06	3.59951e-05	4.89974
501	MYO6	0.602771	6.30889	11.4337	1.94677e-06	3.61507e-05	4.67647
502	NPTXR	0.981953	3.72218	11.4197	1.96591e-06	3.62973e-05	5.06221
503	ABCA1	1.06279	4.17595	11.4147	1.97282e-06	3.63833e-05	4.96666
504	LMBR1L	0.670942	5.20444	11.4116	1.97707e-06	3.64201e-05	4.78639
505	BTN3A1	0.856443	2.82031	11.4054	1.98578e-06	3.64971e-05	5.2275
506	CRAT	1.03526	3.75023	11.3808	2.02036e-06	3.69643e-05	5.02662
507	ENO2	0.605858	7.02955	11.3759	2.02733e-06	3.70424e-05	4.58044
508	MAP3K1	0.649527	5.30839	11.3745	2.02922e-06	3.70424e-05	4.74345
510	NUDT18	1.56054	1.13826	11.3446	2.07242e-06	3.75338e-05	5.44559
512	ARRDC3	0.728593	4.05292	11.3005	2.13798e-06	3.84785e-05	4.90321
513	SNX30	0.634851	5.06944	11.2914	2.15166e-06	3.8621e-05	4.71244
514	NMU	0.796462	4.03937	11.2862	2.15971e-06	3.86721e-05	4.89485
516	MMP11	0.872716	3.05045	11.2701	2.18447e-06	3.89081e-05	5.07988
520	SPTB	1.19134	1.24182	11.2437	2.22567e-06	3.93598e-05	5.35557
521	ABHD14B	0.672607	3.2972	11.243	2.22687e-06	3.93598e-05	5.01049
522	ZNF391	0.887005	2.9825	11.2414	2.22934e-06	3.93598e-05	5.07087
524	FLRT1	1.67422	0.870705	11.2336	2.24176e-06	3.94927e-05	5.39711
526	SALL3	0.66026	5.26956	11.2173	2.26792e-06	3.96593e-05	4.62609
528	FOXB1	0.968944	2.58834	11.2053	2.28739e-06	3.99044e-05	5.11581
529	FOXL1	3.20542	-1.11173	11.197	2.30097e-06	4.00548e-05	5.52207
530	CAMK1D	0.743106	3.98387	11.1932	2.30713e-06	4.00941e-05	4.83364
531	YPEL1	1.20968	4.48426	11.1864	2.31839e-06	4.02279e-05	4.72863
534	PROX1	1.82608	0.702177	11.1692	2.3471e-06	4.04648e-05	5.36945
536	ANO1	0.905574	3.17862	11.1634	2.35668e-06	4.05002e-05	4.97204
537	PCDHB15	0.970769	2.98921	11.1604	2.36188e-06	4.05362e-05	5.00664
539	ARHGAP36	1.62672	-0.290112	11.1471	2.38436e-06	4.08021e-05	5.44815
540	SUN2	1.0764	5.00392	11.1386	2.3989e-06	4.10075e-05	4.60234
541	MAFB	1.63044	2.0344	11.1329	2.40883e-06	4.10901e-05	5.15291
542	SRGAP1	0.68073	4.05058	11.1127	2.44387e-06	4.15158e-05	4.75687
543	CLIP3	0.924328	4.20284	11.1126	2.44407e-06	4.15158e-05	4.72594
544	OVOL1	1.13538	1.43163	11.1073	2.45334e-06	4.16294e-05	5.22487
545	ATXN1	1.47533	2.23033	11.105	2.45748e-06	4.16559e-05	5.09926
546	EGFR	0.680044	3.56623	11.102	2.46279e-06	4.16662e-05	4.84674
547	CD300A	1.91356	1.32132	11.1017	2.46326e-06	4.16662e-05	5.23625
548	BBS2	0.816481	4.84371	11.078	2.50568e-06	4.22069e-05	4.5797
549	EPS8L2	0.744966	4.26457	11.0746	2.51172e-06	4.22645e-05	4.68354
550	HES1	1.49028	4.48777	11.0705	2.51923e-06	4.23467e-05	4.63657
552	NBR1	0.626493	6.76723	11.0489	2.55869e-06	4.28385e-05	4.34083
553	SUSD2	0.982702	2.92202	11.0475	2.56117e-06	4.28385e-05	4.93129
554	FREM2	0.612851	6.68546	11.0472	2.56176e-06	4.28385e-05	4.34505
555	ZNF160	1.09659	5.99322	11.0287	2.59632e-06	4.3328e-05	4.38889
557	MMP17	0.839782	5.42743	11.0144	2.62326e-06	4.36408e-05	4.4445
559	LRRC10B	2.05034	0.357818	10.9935	2.66328e-06	4.42154e-05	5.27579
562	ARRDC2	1.25262	2.72535	10.9646	2.71972e-06	4.49673e-05	4.90296
563	RHOU	0.992997	4.25229	10.9584	2.73181e-06	4.50749e-05	4.59369
564	AFAP1L2	1.0888	2.81251	10.9411	2.76654e-06	4.5462e-05	4.86815
565	ARFGAP3	0.777009	4.71688	10.9293	2.79038e-06	4.57683e-05	4.4826
567	TRAF3IP2	0.788687	4.91742	10.9263	2.79653e-06	4.57683e-05	4.44687
569	AJAP1	0.953407	2.72228	10.8769	2.89906e-06	4.72878e-05	4.83406
570	SMIM3	0.911203	5.83081	10.876	2.90109e-06	4.72878e-05	4.28425
571	TCEAL2	0.913095	4.4448	10.8654	2.92356e-06	4.76059e-05	4.48106
572	CRYGD	5.53913	-2.79227	10.8369	2.98522e-06	4.82988e-05	5.23276
573	FAM65C	1.37591	1.9156	10.8369	2.98538e-06	4.82988e-05	4.94047
574	CACNB4	0.975044	3.55331	10.8302	2.99993e-06	4.82988e-05	4.63331
576	ZNF329	0.61697	4.18344	10.8239	3.01399e-06	4.84201e-05	4.49952
579	GRK5	1.21592	2.16092	10.7954	3.07769e-06	4.90757e-05	4.86738
581	DNAH10OS	1.83842	-0.202875	10.772	3.13131e-06	4.95878e-05	5.16014
582	ACBD5	0.626282	5.24554	10.7594	3.16044e-06	4.99511e-05	4.26343
583	EPHA7	0.649172	4.42093	10.7554	3.16982e-06	5.00013e-05	4.39677
584	KCNQ1	1.07104	1.6484	10.7525	3.17666e-06	5.00604e-05	4.91552
585	SHISA6	1.07487	3.05294	10.7486	3.18592e-06	5.01326e-05	4.66777
586	C1QL3	1.48563	1.76852	10.7419	3.20174e-06	5.03082e-05	4.88841
587	SYT12	0.652857	3.76131	10.7394	3.20759e-06	5.03511e-05	4.51765
588	PLCD1	0.860113	3.72142	10.7372	3.21273e-06	5.03609e-05	4.52406
590	FBXO2	0.864346	4.65018	10.7094	3.27965e-06	5.1134e-05	4.31638
591	PTPRN	1.60464	2.07119	10.7038	3.29333e-06	5.12977e-05	4.80906
592	SAT1	0.592894	5.51793	10.701	3.30015e-06	5.13049e-05	4.17963
593	ZNF44	0.998417	2.17559	10.6992	3.30463e-06	5.13057e-05	4.78792
594	TRIQK	0.694966	4.9854	10.6984	3.30656e-06	5.13057e-05	4.25155
597	KDM4B	0.982846	6.17878	10.6776	3.35794e-06	5.17907e-05	4.08609
598	DUSP15	1.61434	0.460371	10.6765	3.36075e-06	5.17907e-05	5.01973
600	SRRM3	0.700679	4.27556	10.6726	3.37053e-06	5.18002e-05	4.35801
603	C10orf54	2.18914	-1.36299	10.6552	3.41428e-06	5.22239e-05	5.13297
604	S100A4	0.744402	2.75725	10.6516	3.42348e-06	5.22943e-05	4.64659
605	HDAC9	0.68193	4.19548	10.6496	3.4286e-06	5.22943e-05	4.35543
606	HDAC5	0.598037	5.95954	10.6403	3.45236e-06	5.25184e-05	4.07792
607	BOC	0.77468	2.78145	10.6382	3.45783e-06	5.25184e-05	4.63116
608	THSD7B	1.16301	1.99444	10.6375	3.45982e-06	5.25184e-05	4.76844
609	EFNA1	1.15537	1.86665	10.6341	3.46858e-06	5.25184e-05	4.7865
610	FAM179B	0.612792	3.74936	10.6318	3.47436e-06	5.25184e-05	4.43249
611	ORAI3	0.819635	3.46546	10.6292	3.48118e-06	5.25184e-05	4.48816
612	PHC2	0.610771	3.93717	10.6287	3.48235e-06	5.25184e-05	4.3913
614	CDX4	3.10385	0.208032	10.6176	3.51134e-06	5.26433e-05	5.00197
616	ERO1A	0.662703	6.12941	10.6105	3.53005e-06	5.28426e-05	4.03572
617	RP11-478C6.6	3.63768	-1.77457	10.572	3.63327e-06	5.41441e-05	5.07639
618	ALDH1A1	1.18888	2.39621	10.5707	3.63685e-06	5.41441e-05	4.64621
619	WIPI1	0.61752	4.48838	10.5649	3.65274e-06	5.42957e-05	4.22764
624	CAMK2N1	1.01232	3.27645	10.5236	3.76801e-06	5.56816e-05	4.43976
625	SSPN	1.31186	1.70062	10.5128	3.79873e-06	5.59734e-05	4.71492
627	UPK1A	2.18364	0.919016	10.5091	3.80922e-06	5.59734e-05	4.82778
628	BDKRB2	1.65901	0.686698	10.4996	3.8366e-06	5.62318e-05	4.85159
630	PNMA2	0.787604	2.97092	10.4742	3.91091e-06	5.70102e-05	4.46025
631	LDHA	0.877567	9.65223	10.4723	3.91655e-06	5.7041e-05	3.68097
632	HPN	0.968432	4.13316	10.468	3.92938e-06	5.71762e-05	4.21826
633	MGAT4A	0.706032	3.08995	10.4581	3.95892e-06	5.75023e-05	4.42323
634	HPCAL1	0.730628	3.19945	10.4548	3.96878e-06	5.75341e-05	4.39856
635	IZUMO2	2.1466	0.788597	10.4538	3.97181e-06	5.75341e-05	4.80126
636	POTEF	2.92742	-0.781394	10.4476	3.99047e-06	5.75716e-05	4.95136
637	TMIGD2	1.7047	-0.379274	10.4364	4.02438e-06	5.79792e-05	4.91469
639	KIAA2022	1.25024	0.746269	10.413	4.09665e-06	5.8658e-05	4.77411
640	SSC4D	0.707188	4.31081	10.4059	4.11868e-06	5.88691e-05	4.13048
641	EID3	2.21352	-1.70186	10.4002	4.13658e-06	5.90726e-05	4.94764
642	NRCAM	0.718815	3.13438	10.3965	4.14823e-06	5.91866e-05	4.36331
644	TRABD2B	1.03737	2.31127	10.3813	4.19661e-06	5.93095e-05	4.50568
645	SMIM10L2A	0.80922	2.99563	10.3797	4.20153e-06	5.93095e-05	4.37714
648	ADGRL3	0.988842	4.27393	10.3783	4.20628e-06	5.93095e-05	4.11478
650	PGM1	0.906949	6.15494	10.3761	4.21333e-06	5.93285e-05	3.83785
655	CCDC92	1.57904	0.441123	10.3215	4.39248e-06	6.13692e-05	4.73961
656	MST1P2	1.17369	2.2069	10.3128	4.42206e-06	6.16224e-05	4.46703
657	ADGRE2	0.977561	2.02604	10.3095	4.43301e-06	6.17218e-05	4.49516
658	KIF2C	0.657103	6.9015	10.3052	4.44771e-06	6.1873e-05	3.72093
659	MLXIPL	1.00072	2.91419	10.2903	4.49881e-06	6.23261e-05	4.31862
660	RBM24	2.63404	-0.908781	10.2901	4.49959e-06	6.23261e-05	4.83602
662	TTLL1	0.743693	3.11089	10.2837	4.52181e-06	6.25013e-05	4.27382
663	PBK	0.766579	4.45068	10.2807	4.53223e-06	6.25013e-05	3.99755
664	DUSP9	1.52981	1.42906	10.2798	4.53546e-06	6.25013e-05	4.56629
666	MXRA5	0.861858	3.57402	10.2714	4.56489e-06	6.25859e-05	4.16919
668	MDK	0.598555	7.74116	10.2561	4.61869e-06	6.30557e-05	3.61912
669	PTPN5	0.645288	3.736	10.2391	4.67958e-06	6.3779e-05	4.10864
671	HMGCL	0.926085	4.25235	10.2365	4.68888e-06	6.3798e-05	3.99976
673	NKX3-1	2.12266	1.46364	10.2238	4.73536e-06	6.42138e-05	4.51463
674	GLTP	0.740538	5.42199	10.2113	4.78104e-06	6.45682e-05	3.7831
675	PINK1	0.661707	5.17452	10.2104	4.78458e-06	6.45682e-05	3.81617
676	STRA6	0.654333	3.7432	10.2096	4.78745e-06	6.45682e-05	4.08215
677	ASB2	2.39584	-1.21977	10.209	4.7895e-06	6.45682e-05	4.78784
678	CHRNA3	0.829552	2.24506	10.1991	4.82651e-06	6.49501e-05	4.3655
680	C14orf28	1.03616	2.58502	10.1923	4.85175e-06	6.50272e-05	4.29909
681	GRAMD1A	0.810185	7.07089	10.1847	4.88045e-06	6.53575e-05	3.60678
685	ZSCAN1	4.9184	-3.09264	10.1598	4.97554e-06	6.62461e-05	4.73589
687	TRPV4	1.46351	1.63254	10.1519	5.00607e-06	6.65429e-05	4.42834
688	ADAMTS9	1.71096	1.18157	10.146	5.02909e-06	6.67389e-05	4.49296
689	IGFBP2	1.42492	8.55658	10.1426	5.04256e-06	6.68077e-05	3.46528
692	H1F0	0.748182	7.34635	10.1191	5.13569e-06	6.77634e-05	3.53091
695	SLC25A42	0.883741	2.69256	10.1032	5.1998e-06	6.83856e-05	4.20359
696	ARID5A	0.73622	3.26026	10.0992	5.21598e-06	6.85426e-05	4.08739
700	TSPOAP1	0.646684	3.61536	10.057	5.39094e-06	7.03832e-05	3.97836
701	CACNA1F	1.70582	0.89968	10.0553	5.39801e-06	7.04186e-05	4.45898
702	ASGR1	1.03705	3.49648	10.0534	5.40596e-06	7.04652e-05	3.99982
703	PHYHIP	1.04341	2.60766	10.0419	5.45478e-06	7.09297e-05	4.16738
704	IL17D	0.963364	1.8019	10.0374	5.47398e-06	7.10648e-05	4.30447
705	EFCAB13	1.12025	1.29766	10.0352	5.48358e-06	7.10751e-05	4.38256
706	PPFIA4	1.64675	4.61084	10.0283	5.51321e-06	7.12731e-05	3.7517
707	SEZ6L	1.93788	-0.0453112	10.0245	5.52972e-06	7.12731e-05	4.55289
710	PLEKHH2	1.02084	4.04476	10.0144	5.57381e-06	7.16308e-05	3.85247
711	AFF3	0.874789	2.37855	10.0141	5.57528e-06	7.16308e-05	4.18536
713	PAK3	0.70381	4.42762	10.0058	5.61158e-06	7.19505e-05	3.76706
715	CDYL2	0.657766	3.10526	9.99834	5.64473e-06	7.21645e-05	4.03257
717	TRANK1	0.631866	4.22385	9.98035	5.72528e-06	7.28619e-05	3.78601
718	PDE11A	1.33184	0.420496	9.97573	5.74617e-06	7.29662e-05	4.4582
719	MLLT6	0.623414	4.31832	9.97554	5.74704e-06	7.29662e-05	3.76258
720	COX6B2	1.59787	0.985306	9.96081	5.81419e-06	7.35295e-05	4.36708
722	ADSSL1	0.597564	3.61366	9.94645	5.88053e-06	7.40782e-05	3.88341
723	P4HA1	1.21223	6.43794	9.93948	5.91301e-06	7.44292e-05	3.43887
724	ISLR	1.35839	1.01525	9.93234	5.94654e-06	7.46184e-05	4.33853
725	MOV10L1	2.81178	-2.34764	9.92579	5.97741e-06	7.48687e-05	4.58622
726	EHHADH	7.41118	-0.490512	9.91865	6.01131e-06	7.51973e-05	4.50823
727	CD1D	1.64859	1.1702	9.91759	6.01636e-06	7.52022e-05	4.30259
729	HK2	0.638589	7.72585	9.89614	6.1196e-06	7.63153e-05	3.3093
731	RNF183	3.14715	-1.74271	9.88638	6.16723e-06	7.65543e-05	4.55091
733	LRRC4B	0.827926	3.03589	9.87738	6.21151e-06	7.6784e-05	3.94212
734	KANK3	1.32997	1.41126	9.87681	6.21428e-06	7.6784e-05	4.23046
736	CBFA2T3	1.58935	0.922654	9.87183	6.23897e-06	7.69124e-05	4.30103
737	HMX2	0.959086	4.48757	9.85156	6.34045e-06	7.78067e-05	3.62092
738	ASTN1	0.743695	4.1588	9.84554	6.37097e-06	7.80724e-05	3.68188
739	MMP16	0.696989	6.27887	9.83523	6.4236e-06	7.86477e-05	3.36067
742	P2RX2	2.00158	-0.342495	9.82375	6.48273e-06	7.90667e-05	4.41642
743	LIX1L	1.43721	1.80031	9.81418	6.53249e-06	7.94384e-05	4.11369
744	PLOD1	0.625879	6.20843	9.81304	6.53848e-06	7.94513e-05	3.34752
746	PRSS35	1.07456	2.12541	9.7931	6.64364e-06	8.03059e-05	4.03978
748	CTSO	1.60476	0.828327	9.78359	6.69443e-06	8.06782e-05	4.23968
749	ELAVL3	2.0831	0.451237	9.78134	6.70653e-06	8.07637e-05	4.29049
751	PCDHA9	1.69492	0.392128	9.7652	6.79392e-06	8.16333e-05	4.28452
752	DSC3	0.754342	2.92243	9.75377	6.85664e-06	8.21443e-05	3.85707
755	ANKRD35	0.749183	3.56038	9.73227	6.97621e-06	8.31382e-05	3.70718
757	TNNI3	0.6946	3.97835	9.71881	7.0523e-06	8.37487e-05	3.60787
758	FOXO6	1.28496	2.09351	9.7144	7.07741e-06	8.39444e-05	3.97676
760	GRAMD3	0.776915	3.85423	9.69748	7.17475e-06	8.48197e-05	3.61506
761	GLS2	0.7459	3.55709	9.69407	7.19452e-06	8.49631e-05	3.67409
762	ROBO2	1.35683	3.51067	9.68943	7.22155e-06	8.51858e-05	3.6796
765	N4BP2L1	1.08317	2.02353	9.67983	7.27786e-06	8.55997e-05	3.95868
766	SCAPER	0.869036	3.97342	9.67327	7.31658e-06	8.58674e-05	3.5685
767	EPOR	0.667989	3.62954	9.67103	7.32986e-06	8.59376e-05	3.63856
768	AHCYL2	0.632025	5.38941	9.65694	7.41399e-06	8.67582e-05	3.30362
769	PIP5K1B	0.682635	2.78362	9.65372	7.43339e-06	8.68592e-05	3.79649
770	TCL1A	1.98408	-1.91158	9.64423	7.49079e-06	8.73259e-05	4.36079
771	RUNX3	1.53353	-0.143678	9.64255	7.50103e-06	8.73259e-05	4.24381
772	AMPH	0.664146	3.92879	9.6411	7.50984e-06	8.73259e-05	3.54925
773	SLC7A4	2.60096	-1.36647	9.63647	7.53814e-06	8.75759e-05	4.33487
774	PXK	0.760629	3.44453	9.63177	7.56697e-06	8.77845e-05	3.64212
775	KCNH5	1.73433	1.16254	9.62413	7.6141e-06	8.81411e-05	4.0511
776	STON1	0.679382	5.24916	9.62306	7.62072e-06	8.81545e-05	3.29249
777	LRRC37A6P	1.61944	0.773153	9.6135	7.68018e-06	8.87787e-05	4.1012
781	TET2	1.1062	2.60341	9.58083	7.8874e-06	9.0397e-05	3.76654
782	RNF43	1.12565	1.95659	9.56633	7.98135e-06	9.11501e-05	3.8703
783	BEND5	1.08807	2.95704	9.565	7.99003e-06	9.11847e-05	3.68305
788	RASGRF1	1.7205	0.660498	9.53455	8.1916e-06	9.28285e-05	4.04886
789	CYP27A1	1.29572	1.76899	9.53281	8.20329e-06	9.28378e-05	3.87268
793	CADM1	0.616905	4.61064	9.51258	8.34059e-06	9.39233e-05	3.29601
794	HSPA12B	0.641954	3.60385	9.49637	8.45236e-06	9.50493e-05	3.48768
796	RGS10	1.0544	2.26225	9.48955	8.49995e-06	9.54064e-05	3.74795
797	ENHO	0.661896	3.70222	9.48927	8.50186e-06	9.54064e-05	3.46071
798	DDX60	0.626962	3.12041	9.48535	8.52939e-06	9.56398e-05	3.57819
799	RGS14	0.757487	4.05459	9.46383	8.68188e-06	9.67538e-05	3.36354
802	NFATC1	0.731684	3.18523	9.45954	8.71266e-06	9.68294e-05	3.54157
803	PDE5A	0.602091	5.73781	9.45545	8.74216e-06	9.70903e-05	3.07792
804	TESC	0.950348	2.16944	9.44961	8.78438e-06	9.72247e-05	3.72886
805	ZSWIM5	0.681533	3.53767	9.44445	8.82186e-06	9.73825e-05	3.45461
806	ARHGDIG	1.68248	-0.632588	9.44384	8.82636e-06	9.73825e-05	4.12193
808	ANKRA2	0.765596	3.81261	9.43724	8.87463e-06	9.77541e-05	3.39041
810	ST3GAL1	0.659061	3.18313	9.42195	8.98751e-06	9.85938e-05	3.50802
811	PPP2R5B	0.877903	3.03429	9.41784	9.01815e-06	9.87414e-05	3.53502
812	FZD10	1.63486	0.348948	9.41605	9.03156e-06	9.87414e-05	3.98843
816	ICAM4	1.23277	-0.0325952	9.39635	9.18025e-06	9.99606e-05	4.01904
819	KLK10	1.01078	2.47362	9.37912	9.31251e-06	0.000100947	3.60996
820	TPPP	1.13197	0.984426	9.37884	9.31463e-06	0.000100947	3.86269
821	WDR60	0.74291	5.42356	9.37225	9.3658e-06	0.000101434	3.04144
824	CILP2	0.938398	3.50306	9.35629	9.49102e-06	0.000102208	3.38169
825	TRIM9	1.08647	3.13834	9.35587	9.49434e-06	0.000102208	3.45728
828	SLC4A8	0.628234	4.13245	9.331	9.69315e-06	0.000103867	3.22608
829	SHD	1.13776	0.863569	9.33045	9.69766e-06	0.000103867	3.83825
830	C1orf115	0.600025	4.26503	9.32809	9.71673e-06	0.000103867	3.19596
835	SHROOM3	0.672157	6.75726	9.32472	9.74414e-06	0.000103927	2.86467
838	CBX7	0.663184	3.6447	9.29355	1.00014e-05	0.000105971	3.29459
839	GSTO1	0.690327	5.54019	9.27879	1.01259e-05	0.000107073	2.94026
840	BNIP3P1	2.19809	0.722295	9.26555	1.0239e-05	0.000108053	3.8017
843	ROR2	0.786958	3.08133	9.25842	1.03004e-05	0.000108341	3.37996
846	LSM11	0.736653	4.07021	9.25573	1.03237e-05	0.000108341	3.16995
847	CORO2B	0.861161	2.87299	9.25283	1.03489e-05	0.000108444	3.41753
848	RFESD	1.34801	1.82213	9.24289	1.04358e-05	0.000108861	3.6031
849	ENTPD2	1.11246	2.09053	9.24224	1.04414e-05	0.000108861	3.55531
850	WDR86	0.689429	3.7632	9.24208	1.04429e-05	0.000108861	3.22224
852	AFAP1L1	0.680631	3.59851	9.2334	1.05194e-05	0.000109428	3.24892
856	CDC42EP5	1.44084	1.45901	9.21914	1.06466e-05	0.000110116	3.64265
857	DUSP26	4.70022	-2.15003	9.21803	1.06565e-05	0.000110116	4.01494
858	NPAS2	1.35975	0.856157	9.19946	1.08248e-05	0.000111119	3.72168
859	RAB37	1.01445	2.33385	9.19806	1.08376e-05	0.00011118	3.47076
860	WSB1	0.693142	7.6939	9.19722	1.08453e-05	0.000111188	2.67964
867	C4orf3	0.881903	6.71429	9.14191	1.13653e-05	0.000115202	2.69779
869	ACRBP	1.33686	-0.0690594	9.13287	1.14529e-05	0.000115867	3.79028
870	CD8B	1.66903	-1.46771	9.12919	1.14888e-05	0.000116062	3.91155
872	PCDH19	0.808833	3.17384	9.12719	1.15083e-05	0.000116141	3.23946
874	A4GALT	0.829904	2.88581	9.10616	1.17161e-05	0.000117723	3.27941
876	FPGT-TNNI3K	2.26946	-0.734374	9.09299	1.18483e-05	0.000118621	3.82512
877	PDE6B	0.98205	2.3537	9.09286	1.18496e-05	0.000118621	3.36997
878	ZP3	1.04366	1.05772	9.08506	1.19287e-05	0.000119118	3.58558
879	NEK2	0.638684	5.38044	9.08308	1.19488e-05	0.000119171	2.77873
883	MAPK4	0.651326	2.86522	9.07162	1.20664e-05	0.000119751	3.25143
884	ENC1	0.642176	5.29328	9.06755	1.21084e-05	0.000120021	2.77606
886	GJA3	1.29229	-0.151863	9.06572	1.21273e-05	0.000120061	3.73983
888	ARHGAP31	0.749696	3.06892	9.05921	1.21951e-05	0.000120583	3.1979
891	SYT16	0.931467	2.4935	9.04693	1.23239e-05	0.000121485	3.30109
893	CREG2	1.56506	0.69826	9.04019	1.23953e-05	0.000121965	3.60107
896	EMILIN2	1.11969	3.04247	9.0304	1.24997e-05	0.000122693	3.17644
897	EMILIN1	0.740613	2.9646	9.02792	1.25263e-05	0.00012288	3.19024
899	DUSP6	0.638344	8.8385	9.01485	1.26676e-05	0.00012389	2.43026
900	KIRREL2	0.6416	2.92324	9.01138	1.27055e-05	0.000124037	3.1832
901	SEMA3F	0.599556	5.89539	9.01102	1.27094e-05	0.000124037	2.64696
904	MAPT	1.23283	2.14071	8.99897	1.28417e-05	0.000124911	3.32155
905	BTBD8	1.11017	2.723	8.9974	1.28591e-05	0.00012493	3.21044
906	TNFAIP8L1	0.837793	4.27124	8.97698	1.30872e-05	0.000126455	2.86729
907	RAC2	1.15398	2.20328	8.97633	1.30945e-05	0.000126455	3.28896
909	MNS1	0.90828	3.29092	8.97197	1.31438e-05	0.000126768	3.06949
910	ACTN3	0.877963	4.30388	8.96961	1.31706e-05	0.00012681	2.85356
911	GPSM3	0.679712	2.50245	8.9688	1.31798e-05	0.000126823	3.22624
913	NCAM1	0.765371	4.20838	8.94815	1.34168e-05	0.000128644	2.85302
914	TXNRD3	0.642592	3.28481	8.9433	1.34733e-05	0.000128955	3.04367
915	ZNF582	1.03575	0.992519	8.92839	1.36482e-05	0.000130206	3.45146
916	LEPR	0.957029	3.61814	8.92667	1.36685e-05	0.000130206	2.95762
917	ANKRD33	2.45734	0.610816	8.9074	1.38987e-05	0.000132107	3.49204
919	DLL3	1.17434	3.37139	8.9031	1.39506e-05	0.000132347	2.98734
920	NEFH	0.735943	2.89873	8.89931	1.39966e-05	0.000132626	3.0825
922	FOXC1	4.60627	-1.44478	8.8933	1.40698e-05	0.000133086	3.70314
923	BCL2L10	4.51149	-2.78437	8.887	1.4147e-05	0.000133639	3.74293
925	MTSS1	0.698854	3.08938	8.88404	1.41835e-05	0.000133847	3.02844
928	PYGM	0.670301	3.00097	8.86683	1.43975e-05	0.000135391	3.03055
931	MAP3K2	0.594576	5.08087	8.8407	1.47291e-05	0.000137787	2.59094
933	FER1L4	0.871957	2.2918	8.83343	1.4823e-05	0.000138345	3.13779
936	JAG2	0.675418	3.80804	8.81287	1.50918e-05	0.000140205	2.80866
937	HVCN1	0.701946	3.20824	8.81191	1.51044e-05	0.000140242	2.93471
939	ZNF429	0.821021	2.86023	8.79405	1.53427e-05	0.000142003	2.99009
940	VPS37D	1.14582	2.24389	8.79102	1.53834e-05	0.000142259	3.1063
941	TRIM61	3.01852	-0.323069	8.78525	1.54614e-05	0.000142899	3.5041
943	TNFSF9	1.57641	1.01415	8.78175	1.5509e-05	0.000143092	3.31059
944	PRDM16	1.47501	0.0149745	8.77986	1.55348e-05	0.000143211	3.45766
947	ADAMTSL1	1.56196	0.983106	8.759	1.58222e-05	0.000145297	3.2942
948	TESK2	0.909	3.80514	8.75688	1.58516e-05	0.000145406	2.75538
950	HTR6	1.73887	0.0220794	8.75243	1.59138e-05	0.000145648	3.43121
951	CREBRF	1.07421	3.25107	8.75221	1.5917e-05	0.000145648	2.86832
953	ATRNL1	0.603208	3.39514	8.75069	1.59383e-05	0.00014572	2.83642
954	TMEM132C	2.32708	0.000647052	8.74711	1.59886e-05	0.000146015	3.42904
955	TIMP3	0.77395	2.73555	8.74314	1.60446e-05	0.000146443	2.96642
956	REPS2	0.595276	3.5673	8.73943	1.6097e-05	0.000146839	2.78911
958	CTBS	0.703718	3.18804	8.73497	1.61605e-05	0.000147251	2.86501
959	ZADH2	1.0063	3.42749	8.73308	1.61874e-05	0.000147385	2.81257
960	NEU4	2.40295	-0.583587	8.72572	1.62928e-05	0.000147905	3.47789
962	ZNF737	1.01623	3.00403	8.72136	1.63557e-05	0.000148198	2.89051
964	ABTB1	0.941053	2.94177	8.71615	1.64311e-05	0.000148793	2.89842
965	CPAMD8	0.676519	3.16252	8.71184	1.64937e-05	0.000149193	2.84804
970	WNT5B	0.958211	1.39366	8.68516	1.68876e-05	0.000151024	3.15553
971	ANKZF1	0.799188	6.20758	8.68482	1.68927e-05	0.000151024	2.30053
973	SHE	0.867631	1.2789	8.67359	1.70615e-05	0.000152028	3.16383
976	GDF3	0.918331	2.60223	8.65007	1.74215e-05	0.000154324	2.90291
979	CD70	1.48382	-0.625693	8.63414	1.767e-05	0.000156111	3.39738
981	FPR2	4.62529	-2.46064	8.62984	1.77378e-05	0.000156327	3.51506
982	NCAN	0.906517	2.03474	8.62769	1.77718e-05	0.000156461	2.98783
983	SPTBN4	0.867755	1.97205	8.6271	1.77811e-05	0.000156461	2.99867
986	SFXN3	0.972983	0.595776	8.61321	1.80025e-05	0.000157884	3.21775
987	PRELID2	0.970966	2.47656	8.61055	1.80453e-05	0.000158112	2.8888
988	ARC	0.701047	4.01106	8.60625	1.81147e-05	0.000158523	2.5649
989	FZD1	1.22698	2.28694	8.60088	1.82018e-05	0.000159027	2.91525
990	PRR15L	2.33481	-2.13567	8.57914	1.85588e-05	0.000161883	3.45872
994	CEP112	0.663308	2.71177	8.56853	1.87359e-05	0.0001629	2.80193
996	PTPRR	1.9093	-0.215658	8.56698	1.8762e-05	0.00016295	3.28733
1000	FAXDC2	1.39735	2.72687	8.55606	1.89464e-05	0.000164157	2.78672
1001	GBE1	0.800818	4.28587	8.54992	1.90509e-05	0.000164567	2.45156
1003	STMN2	1.29001	1.12568	8.5404	1.92144e-05	0.000165631	3.06153
1004	GPAA1P2	1.51887	-0.42136	8.53861	1.92454e-05	0.000165785	3.28516
1005	HES7	1.53511	-1.05902	8.53818	1.92527e-05	0.000165785	3.35012
1006	MCTS2P	1.0754	1.3554	8.52416	1.94969e-05	0.000167352	3.00687
1007	NUF2	0.591346	5.71581	8.52006	1.95689e-05	0.000167791	2.19233
1009	ZNF441	1.4396	0.533129	8.51128	1.97242e-05	0.000168629	3.12976
1010	C12orf56	1.30945	0.990009	8.51099	1.97293e-05	0.000168629	3.05578
1012	PRX	0.645185	3.65243	8.5093	1.97593e-05	0.000168707	2.54625
1015	GSTT2B	0.873856	1.25952	8.48756	2.01504e-05	0.000171502	2.98759
1020	TUBB4A	0.58796	5.0068	8.4759	2.03637e-05	0.000172499	2.2457
1021	SCD5	0.878619	1.87764	8.4615	2.06305e-05	0.000174575	2.85439
1022	SLCO2A1	1.00684	0.835803	8.45557	2.07416e-05	0.000175423	3.02754
1024	SMC1B	1.87379	-0.581625	8.44212	2.09957e-05	0.000176881	3.21186
1027	DEGS2	1.53765	-0.743956	8.43501	2.11315e-05	0.000177696	3.22258
1030	RASGRP2	0.630108	4.58652	8.4305	2.12181e-05	0.000177961	2.27324
1032	KLF2P4	2.3657	-1.29751	8.41886	2.14436e-05	0.000179386	3.25894
1033	AGPAT3	0.758802	3.03703	8.41218	2.15741e-05	0.00018029	2.58083
1037	KCNH7	1.42305	-0.142823	8.39503	2.19134e-05	0.000182183	3.11395
1038	CNTN4	1.16642	0.870826	8.38822	2.20496e-05	0.000182662	2.95607
1040	APCDD1	0.669451	2.66543	8.38056	2.2204e-05	0.000183653	2.62584
1042	NHLRC4	1.25841	-0.120075	8.36681	2.24844e-05	0.000185307	3.08375
1043	TMCC3	0.927658	1.96537	8.36178	2.25879e-05	0.000185695	2.74005
1044	FAM84A	0.632985	2.774	8.35827	2.26605e-05	0.000186093	2.5818
1045	EMILIN3	0.736057	3.3458	8.35245	2.27814e-05	0.0001868	2.45568
1048	GRIP2	0.733316	2.69427	8.34634	2.2909e-05	0.000187371	2.58598
1054	SAMD13	0.849819	1.2993	8.32532	2.33541e-05	0.000189761	2.82154
1055	KBTBD12	2.31663	-1.15782	8.31813	2.35086e-05	0.000190537	3.15171
1056	ZNF812P	2.58305	-2.18089	8.31678	2.35377e-05	0.000190676	3.22101
1058	HDAC11	0.674997	3.8184	8.30898	2.37068e-05	0.000191757	2.31095
1064	DPPA3	1.432	-0.12337	8.29528	2.4007e-05	0.000193218	3.01478
1065	NXPH3	0.624117	2.43357	8.29329	2.40511e-05	0.000193476	2.584
1066	ADAMTS6	0.822706	1.49355	8.2893	2.41394e-05	0.00019409	2.75222
1067	ESPN	0.756203	4.47975	8.28568	2.422e-05	0.00019464	2.14829
1068	PHLDA1	0.70544	6.3104	8.28155	2.43122e-05	0.000195284	1.88998
1069	SLC1A2	0.957516	1.39898	8.28089	2.43271e-05	0.000195306	2.76024
1070	ICAM1	0.969145	2.18099	8.28003	2.43463e-05	0.000195326	2.61862
1074	OSBPL6	0.614485	3.62516	8.26375	2.47142e-05	0.00019671	2.30677
1076	PSD2	1.90427	-0.263079	8.26351	2.47196e-05	0.00019671	3.00193
1080	NAALADL1	1.20563	1.41721	8.2606	2.47861e-05	0.000196938	2.73687
1083	HCLS1	0.813702	1.46086	8.259	2.48226e-05	0.00019703	2.72771
1084	ATP12A	0.964493	1.41032	8.24897	2.50535e-05	0.00019857	2.72647
1085	NPNT	2.42356	0.350989	8.243	2.5192e-05	0.000199471	2.89619
1087	ADCY10P1	1.22633	3.31337	8.23097	2.54738e-05	0.000201209	2.3403
1088	ZNF177	1.19443	2.03476	8.22904	2.55193e-05	0.000201471	2.5947
1091	SYNPO	0.811546	2.192	8.21823	2.57759e-05	0.000202604	2.55448
1092	ERBB4	2.23861	-1.44733	8.21741	2.57956e-05	0.00020266	3.08032
1094	BMT2	0.717463	3.43921	8.21232	2.59174e-05	0.000203221	2.29446
1096	TCERG1L	0.617633	3.38841	8.20824	2.60155e-05	0.000203694	2.30122
1099	GATSL3	0.792877	2.19384	8.20134	2.61826e-05	0.000204667	2.5371
1100	SEMA4G	0.714872	3.4619	8.19415	2.63579e-05	0.000205477	2.27115
1102	PCDHGA11	1.04581	1.04416	8.17858	2.67419e-05	0.000208069	2.7192
1103	SLC5A2	1.65987	1.31195	8.17705	2.678e-05	0.000208264	2.67152
1108	MST1L	1.57921	1.93262	8.16788	2.70094e-05	0.000209343	2.55191
1109	MAATS1	0.610759	2.38131	8.16611	2.70541e-05	0.000209493	2.46586
1110	MTMR11	0.93011	2.43198	8.16253	2.71444e-05	0.000209784	2.45247
1112	EFNB1	0.793936	3.33054	8.15235	2.7403e-05	0.000210974	2.2567
1113	ELFN1	1.25419	2.18784	8.15037	2.74535e-05	0.000211162	2.48667
1115	RHOV	0.693458	2.00663	8.14365	2.76262e-05	0.000212004	2.51372
1116	TMEM132E	1.60445	0.420255	8.14104	2.76936e-05	0.000212004	2.7844
1118	BTN3A2	0.763937	3.18876	8.14014	2.77168e-05	0.000212004	2.27458
1119	SLIT3	1.07329	1.26161	8.13728	2.77909e-05	0.00021234	2.64021
1120	ACADS	0.656313	2.40982	8.12814	2.80292e-05	0.000213756	2.4218
1121	LAMP5	1.02953	0.314457	8.11706	2.83209e-05	0.000215675	2.77673
1123	ACVRL1	1.66323	-0.96324	8.09516	2.89078e-05	0.000219213	2.91772
1126	IRAK4	0.866129	2.50033	8.07912	2.93459e-05	0.000222014	2.35422
1128	NRXN1	0.612768	4.06842	8.07099	2.95709e-05	0.0002235	2.01465
1131	OPRL1	1.85125	0.5928	8.06605	2.97087e-05	0.000224023	2.68179
1132	ZNF772	0.868898	2.89107	8.05547	3.00057e-05	0.000225445	2.25098
1134	EML2	0.651713	4.54772	8.05436	3.0037e-05	0.000225445	1.89854
1136	ABCB4	1.10829	1.13742	8.05086	3.0136e-05	0.000225873	2.57433
1137	IFI16	1.20702	0.645803	8.05023	3.01539e-05	0.000225902	2.65718
1139	FBP1	0.794408	1.63004	8.04214	3.03847e-05	0.000227209	2.47902
1141	CHRNA4	1.04481	1.30425	8.0354	3.05782e-05	0.000227812	2.52956
1142	CIART	0.817912	2.77342	8.03363	3.06294e-05	0.000228088	2.25293
1146	HSD17B14	0.832959	3.03085	8.00546	3.14551e-05	0.000232413	2.16992
1148	MST1	1.07383	2.76655	8.00157	3.15712e-05	0.000232951	2.22128
1149	UBE2QL1	1.51397	0.685417	7.99767	3.16877e-05	0.000233704	2.59738
1154	GPR26	1.37924	-1.10327	7.98426	3.20928e-05	0.000235937	2.82277
1155	CXXC4	0.878331	3.2573	7.97686	3.23187e-05	0.000237485	2.09181
1156	NACAD	0.694546	2.30817	7.9764	3.23328e-05	0.000237485	2.28575
1157	ZNF619	0.773503	2.72589	7.96582	3.26591e-05	0.000239368	2.1926
1159	VAMP5	2.25346	-0.583902	7.96539	3.26724e-05	0.000239368	2.74716
1160	HNF1B	2.05596	-0.746821	7.96317	3.27414e-05	0.000239623	2.76393
1162	LRRC17	0.882912	0.746261	7.95075	3.31301e-05	0.0002418	2.53943
1163	KLF2P1	2.35836	-1.1268	7.94927	3.31767e-05	0.000241895	2.79047
1164	NID2	0.716867	3.13568	7.94868	3.31953e-05	0.000241895	2.08863
1165	ARSD	0.686796	3.26425	7.94703	3.32473e-05	0.000241895	2.05932
1166	XKR5	0.621501	2.75069	7.94487	3.33157e-05	0.000242278	2.16581
1167	ABCG1	0.882018	2.65043	7.93993	3.34727e-05	0.00024309	2.18102
1168	HECA	0.773953	4.07059	7.93956	3.34847e-05	0.00024309	1.87778
1169	SETBP1	0.810554	3.05107	7.9332	3.36878e-05	0.000244434	2.09063
1173	KLK1	1.03776	0.31543	7.91924	3.41394e-05	0.000246712	2.57698
1176	DPPA2	0.759149	2.39929	7.90955	3.44564e-05	0.000247671	2.19892
1178	ESRRB	2.02959	0.35483	7.9072	3.45337e-05	0.000247896	2.55858
1179	MYOZ1	1.48738	1.41896	7.90511	3.46029e-05	0.000248172	2.3757
1181	LMF1	0.660448	2.58915	7.90238	3.46933e-05	0.000248599	2.15421
1185	TWIST2	1.01417	1.58998	7.89005	3.51045e-05	0.000250877	2.32974
1186	ROBO3	0.741942	3.49702	7.88464	3.52865e-05	0.000251844	1.94409
1187	POTEE	4.84259	-2.67551	7.88196	3.53771e-05	0.000252379	2.83236
1190	LHX1	2.08308	-1.04619	7.87582	3.5586e-05	0.000253236	2.70914
1192	ZNF654	0.627377	3.80027	7.86786	3.58582e-05	0.000254753	1.86106
1194	CTD-2331H12.5	0.892978	1.27186	7.85669	3.62446e-05	0.000256864	2.35153
1197	PDE1B	0.993994	0.93804	7.8303	3.71755e-05	0.000262309	2.38267
1200	SLC5A5	0.783631	1.23655	7.82021	3.75385e-05	0.000264284	2.31985
1201	VIPR2	1.33001	1.05409	7.81832	3.76071e-05	0.000264544	2.34997
1202	ZNF442	0.961158	1.2427	7.80732	3.80077e-05	0.000266262	2.30535
1203	GOLGA6A	0.739757	2.63448	7.80709	3.80162e-05	0.000266262	2.04538
1204	FBXL16	0.857093	3.25408	7.80505	3.8091e-05	0.00026667	1.91271
1205	COL11A2	0.84298	1.80947	7.80364	3.8143e-05	0.000266919	2.19986
1207	NGEF	0.889274	1.84267	7.79525	3.84531e-05	0.000268739	2.18494
1211	MCTP1	0.756931	1.8825	7.7816	3.89635e-05	0.000271717	2.16323
1213	CDH23	0.788104	2.48837	7.77664	3.9151e-05	0.000272554	2.04234
1214	DTX1	0.619387	3.3837	7.77153	3.93452e-05	0.000273316	1.84934
1215	ARHGEF28	1.29941	-0.194092	7.76606	3.95542e-05	0.000274178	2.49477
1222	DOK7	1.50013	-1.36652	7.74991	4.01781e-05	0.000277311	2.61437
1223	BCL6B	0.73429	4.12565	7.73944	4.05886e-05	0.000279666	1.6548
1226	RDM1	1.08916	2.69309	7.72998	4.09632e-05	0.000281406	1.95206
1229	GABRG1	1.35331	0.432215	7.72086	4.1328e-05	0.000283189	2.35407
1238	GDF15	1.17442	0.826779	7.70475	4.19814e-05	0.000286087	2.27106
1241	ZNF792	0.762182	2.7563	7.69536	4.23677e-05	0.000288111	1.90232
1242	RBFOX1	1.10979	0.737134	7.69421	4.24153e-05	0.000288314	2.27544
1244	CDH11	0.656211	3.50083	7.68887	4.26369e-05	0.000289089	1.73608
1245	CRISPLD2	1.01853	3.29215	7.68234	4.29096e-05	0.000290694	1.77419
1248	TPST2	0.62747	6.4713	7.66859	4.34901e-05	0.000293808	1.23651
1251	HS3ST4	0.779054	2.03444	7.66441	4.3668e-05	0.000294471	2.0109
1253	NFIA	1.02081	0.888908	7.66159	4.37887e-05	0.000294916	2.21489
1256	RORA	1.34856	3.59858	7.64932	4.43181e-05	0.000297632	1.6726
1258	CTC-454I21.3	2.8412	-2.00538	7.64811	4.43708e-05	0.000297718	2.56518
1261	DUSP8	1.22441	1.08399	7.64495	4.45085e-05	0.000298023	2.16296
1262	DIRC3	1.83526	-1.63361	7.64005	4.47229e-05	0.000298981	2.52744
1267	CAMKK1	0.641813	3.42183	7.62764	4.52709e-05	0.000301501	1.68754
1268	CNTD2	5.53347	-1.63605	7.62338	4.54607e-05	0.000302515	2.51073
1269	TDRD5	1.61697	-0.265332	7.622	4.55222e-05	0.000302675	2.35544
1272	IDUA	0.869889	0.995538	7.61338	4.59097e-05	0.000304499	2.14518
1277	STC1	0.770968	5.37966	7.59977	4.65289e-05	0.000307398	1.28252
1278	EPS8	0.73341	2.78806	7.59725	4.66446e-05	0.000307734	1.79078
1279	RGPD2	0.637462	3.21159	7.59723	4.66454e-05	0.000307734	1.70032
1281	C17orf107	0.867059	1.32057	7.59305	4.68381e-05	0.000308651	2.06573
1283	IL11	1.54223	0.374834	7.59238	4.68688e-05	0.000308651	2.22859
1284	PPP4R1L	0.788558	3.47996	7.59214	4.68801e-05	0.000308651	1.63673
1288	PCDHB9	0.756343	1.51295	7.57656	4.76062e-05	0.000311847	2.01359
1291	GKAP1	0.825644	3.75997	7.56955	4.79368e-05	0.000313561	1.55165
1292	RFX2	0.701044	2.39226	7.56548	4.81297e-05	0.000314598	1.83623
1297	GRM8	0.760912	2.03904	7.55166	4.87921e-05	0.000317156	1.88942
1299	CAB39L	0.699611	3.28396	7.53739	4.94866e-05	0.000320838	1.61997
1302	EPHA4	1.01922	3.39401	7.52014	5.03406e-05	0.000325069	1.57743
1306	CYP4F62P	2.70493	-2.02469	7.51564	5.05664e-05	0.000325854	2.43258
1311	ZBED6	0.856684	3.16555	7.50354	5.11783e-05	0.000328115	1.60887
1313	PLD1	1.12471	1.81807	7.49729	5.14974e-05	0.000329375	1.87245
1321	MYOM2	1.47785	-0.984644	7.46737	5.30562e-05	0.000336148	2.28419
1322	BCL3	1.16834	0.549219	7.4664	5.31076e-05	0.000336341	2.06586
1323	TFF3	1.9838	-0.28792	7.46086	5.34024e-05	0.000337943	2.1891
1325	CLDN1	0.772585	2.48294	7.45302	5.38221e-05	0.000339932	1.69657
1328	ONECUT1	1.25856	2.50248	7.44971	5.40006e-05	0.00034066	1.68909
1329	PTGS1	0.928263	0.542226	7.44769	5.411e-05	0.000341217	2.04696
1332	PPFIBP2	0.789562	3.77232	7.43304	5.49091e-05	0.000345287	1.4002
1337	GALNT18	0.754053	2.93294	7.42854	5.51573e-05	0.000345928	1.57719
1339	PCP4L1	1.33805	0.46183	7.4258	5.53091e-05	0.000346476	2.03691
1342	ZNF879	0.738876	1.81838	7.41627	5.584e-05	0.000349083	1.78451
1344	CPNE5	1.80628	-0.0708977	7.4155	5.58831e-05	0.000349083	2.10964
1345	PROS1	0.823995	1.3774	7.41541	5.58883e-05	0.000349083	1.8644
1348	ANG	0.885365	0.763643	7.40889	5.62552e-05	0.000350769	1.96713
1349	PPP1R3C	0.816657	1.85858	7.40653	5.6389e-05	0.000351468	1.76634
1351	C10orf142	1.67029	-0.604814	7.40118	5.66928e-05	0.000352952	2.16825
1352	DNAH2	1.27599	0.130358	7.40034	5.6741e-05	0.000353116	2.06288
1356	ABCC6P1	1.72039	-1.06028	7.39292	5.71657e-05	0.000355074	2.2145
1357	TOX2	1.18214	1.89038	7.39121	5.72643e-05	0.00035555	1.74362
1360	SYCP2L	0.747454	1.59061	7.38324	5.77254e-05	0.00035745	1.79066
1362	LA16c-380H5.3	0.845688	0.382945	7.37806	5.80273e-05	0.000358906	1.99851
1363	PADI3	0.959729	1.43117	7.37633	5.81286e-05	0.000359258	1.81214
1365	BARX1	1.44096	1.43117	7.36967	5.852e-05	0.000360847	1.80487
1367	SLC7A10	1.02234	0.770621	7.36811	5.86124e-05	0.000361141	1.92174
1368	PLA2G6	0.757212	3.42771	7.36377	5.88693e-05	0.000362021	1.39888
1369	ADGRA2	1.49054	0.778634	7.36207	5.89703e-05	0.000362121	1.91378
1370	CDH10	2.49885	-1.3151	7.36189	5.8981e-05	0.000362121	2.20944
1373	HRH1	1.48785	-1.11975	7.35123	5.96191e-05	0.000364837	2.17712
1374	GCHFR	0.625348	3.80643	7.34853	5.97823e-05	0.000365697	1.29965
1376	SCN1B	0.802562	1.03709	7.34164	6.01997e-05	0.000367831	1.84547
1378	AHSP	1.15918	1.08843	7.3331	6.07225e-05	0.000370324	1.82691
1380	CSF1	0.652465	2.74937	7.32892	6.09801e-05	0.000371403	1.5064
1382	ALOX5	1.42562	0.212197	7.32679	6.11115e-05	0.000371994	1.9707
1388	GH2	1.33271	-1.33195	7.30594	6.24173e-05	0.00037738	2.15208
1389	ZMAT1	0.587755	2.89955	7.30385	6.25499e-05	0.00037804	1.447
1391	ST8SIA5	0.744757	1.56782	7.27676	6.42964e-05	0.000386425	1.67801
1393	AOC2	0.806765	2.00283	7.27447	6.44464e-05	0.000387038	1.59392
1395	BTN3A3	0.92356	1.57075	7.26934	6.47836e-05	0.000388485	1.66929
1397	GRAMD1C	0.838658	1.77793	7.26471	6.50903e-05	0.000389887	1.62573
1399	COL8A2	0.799457	2.11874	7.26064	6.5361e-05	0.00039122	1.55631
1400	OAF	1.77585	-0.11904	7.25878	6.54847e-05	0.000391816	1.94789
1403	ARRDC4	0.641456	3.55104	7.25703	6.56021e-05	0.000392082	1.25361
1404	CTNNA2	0.648092	3.70467	7.25486	6.57474e-05	0.000392805	1.21772
1406	EFHC2	1.19261	1.80183	7.25055	6.60373e-05	0.000393824	1.60557
1410	SHC2	1.2485	1.35767	7.24354	6.65119e-05	0.00039576	1.67969
1412	CLK1	0.652795	4.77221	7.23524	6.70779e-05	0.000398394	0.974904
1413	TRPA1	1.16461	0.705884	7.23438	6.71369e-05	0.000398568	1.787
1415	SYNE1	0.860835	2.42364	7.22325	6.7906e-05	0.000402128	1.45513
1416	CNRIP1	0.875819	2.04858	7.21847	6.82392e-05	0.000403509	1.52298
1419	FHIT	0.891887	0.684225	7.20497	6.91898e-05	0.000407636	1.75839
1421	PANX2	0.623355	3.16947	7.20314	6.93198e-05	0.000408104	1.27644
1423	NFE2	0.848597	0.424166	7.1946	6.993e-05	0.000411246	1.79164
1425	RP1-37E16.12	1.85873	2.54052	7.19143	7.01584e-05	0.000412139	1.39625
1426	FAM163B	1.27261	0.439518	7.18827	7.03864e-05	0.000413178	1.78208
1436	LEF1	1.18283	-0.940354	7.14157	7.3854e-05	0.000428699	1.93132
1437	ADCY4	1.48338	-0.264442	7.13188	7.45976e-05	0.000432238	1.83056
1438	RIPPLY3	1.07493	0.879425	7.13092	7.46711e-05	0.000432424	1.64158
1440	GRAMD2	1.277	1.58341	7.12891	7.48262e-05	0.000432785	1.51079
1442	GUCY2D	1.81667	-0.800692	7.12459	7.51614e-05	0.000434413	1.89549
1452	EPHA3	1.05189	-0.0171642	7.11069	7.62509e-05	0.000437887	1.77018
1455	ZEB1	1.51349	0.749677	7.09791	7.72677e-05	0.00044251	1.62803
1456	BRINP2	1.2083	1.23154	7.09781	7.72754e-05	0.00044251	1.54049
1459	SAMD14	0.853752	2.75941	7.09248	7.77037e-05	0.00044386	1.23998
1461	SGCD	1.63324	-1.43237	7.08632	7.82025e-05	0.000446235	1.92729
1464	TMEM265	1.25034	-0.606377	7.07917	7.8785e-05	0.000448766	1.82037
1467	WBSCR27	0.851244	1.7749	7.0759	7.90537e-05	0.000449503	1.41543
1470	DACH1	1.21986	-0.480175	7.06479	7.99722e-05	0.000453447	1.7873
1473	PLPPR1	0.737654	1.30658	7.06229	8.01808e-05	0.000454152	1.48686
1475	CHST1	1.05072	0.718022	7.05347	8.09205e-05	0.00045749	1.58395
1477	GPR85	1.36845	-0.658426	7.0456	8.1587e-05	0.000459857	1.79034
1482	WDR54	0.675355	5.06704	7.02888	8.30237e-05	0.000465305	0.692053
1484	HHEX	1.50183	-0.415541	7.02865	8.30438e-05	0.000465305	1.73824
1486	ZBTB41	0.770768	3.82225	7.02586	8.32859e-05	0.000465716	0.933222
1489	IRX4	1.04789	0.280624	7.02264	8.35667e-05	0.000466679	1.62462
1490	DPEP1	0.808163	3.16327	7.02251	8.35783e-05	0.000466679	1.07348
1491	CTD-2561J22.3	1.22271	0.197065	7.02168	8.36504e-05	0.000466846	1.63726
1492	SOHLH2	1.61226	0.490835	7.02051	8.37527e-05	0.000466846	1.58674
1496	COL9A2	0.684854	2.31446	7.00933	8.47388e-05	0.000471134	1.23567
1498	SLC2A12	0.700684	3.63504	7.00834	8.48265e-05	0.000471134	0.954143
1501	ANKRD37	1.41147	1.61348	7.00499	8.51247e-05	0.00047221	1.36546
1502	CLDN3	0.713155	3.19006	7.00293	8.53085e-05	0.000473066	1.04526
1504	B4GALNT1	1.07399	-0.157289	6.99476	8.60421e-05	0.000476275	1.66273
1507	RTN1	1.0574	1.56167	6.99214	8.62789e-05	0.000476888	1.3605
1511	OPCML	1.05608	1.513	6.9887	8.659e-05	0.000477221	1.36563
1512	SLC29A4	0.728411	3.11824	6.98829	8.66279e-05	0.000477267	1.04416
1517	FSTL5	1.24631	-0.808163	6.98021	8.73655e-05	0.000480019	1.73762
1520	IRF9	0.78103	2.42194	6.97582	8.77687e-05	0.000481262	1.17611
1523	CCL28	2.03662	-0.243149	6.96637	8.8645e-05	0.000485397	1.64385
1529	KATNAL2	0.697082	3.6931	6.93983	9.11578e-05	0.000496796	0.862728
1532	MESP2	1.01867	-0.273295	6.93764	9.13681e-05	0.000497438	1.61611
1536	RNF2P1	0.67623	1.80137	6.92918	9.2188e-05	0.000500524	1.24365
1539	B3GNT9	0.687815	3.0065	6.90409	9.46658e-05	0.000511938	0.971727
1540	ERN2	1.2233	0.204318	6.90367	9.4708e-05	0.000511994	1.50318
1541	MAFA	1.59059	0.613087	6.90295	9.47799e-05	0.000512212	1.43253
1546	STAC3	0.852265	0.773641	6.89211	9.58739e-05	0.000516739	1.39146
1547	GPR157	0.717114	2.70807	6.87167	9.79765e-05	0.000526139	0.998002
1548	PEAR1	1.46071	0.115996	6.86997	9.8153e-05	0.000526561	1.47937
1550	PLA2G7	0.900137	2.25169	6.86073	9.91219e-05	0.000530876	1.07751
1552	NAPSA	1.13421	-0.103311	6.85666	9.9552e-05	0.000532297	1.49898
1553	CRTAC1	1.30799	0.896595	6.8548	9.97489e-05	0.000532706	1.32637
1560	CRHR1	1.34617	0.216157	6.84136	0.000101187	0.000538364	1.43038
1561	SPSB1	1.03517	1.86461	6.83938	0.000101401	0.000539324	1.1282
1565	NOG	1.97033	0.221822	6.83466	0.000101912	0.000540792	1.4218
1567	ZNF311	0.800249	2.26942	6.82858	0.000102575	0.000543417	1.03677
1568	ARHGEF6	0.588831	3.54409	6.82353	0.000103129	0.000545782	0.760482
1576	C1orf61	1.23645	2.073	6.8035	0.000105361	0.000553998	1.04624
1581	MGARP	1.66702	0.7921	6.79413	0.000106423	0.000558122	1.27569
1582	LRRC32	0.883634	1.17781	6.79293	0.00010656	0.000558662	1.20314
1584	GFRA2	0.703603	2.53099	6.78889	0.000107022	0.000559992	0.938255
1586	RP11-797H7.1	1.05455	0.990511	6.78178	0.00010784	0.000563087	1.22497
1591	PARK2	1.47081	-0.42368	6.77382	0.000108766	0.000565816	1.45277
1592	DLL1	0.782707	1.69632	6.77115	0.000109077	0.000566886	1.08114
1595	SLC30A10	1.58654	-0.816942	6.76608	0.000109674	0.000569435	1.49852
1597	MIR1199	1.04415	0.657383	6.76512	0.000109787	0.000569656	1.26655
1599	MMP23B	1.09539	1.77447	6.75761	0.000110677	0.000572324	1.0505
1600	LACC1	0.58804	3.41669	6.7573	0.000110713	0.000572324	0.710891
1602	EMID1	0.758499	1.89749	6.75303	0.000111222	0.000574334	1.02154
1606	SEC14L6	0.64223	1.63461	6.74187	0.000112567	0.000579606	1.05868
1607	IRX3	1.0315	0.573181	6.7372	0.000113134	0.000582214	1.24931
1616	NR1I2	6.05088	-1.83123	6.70047	0.00011771	0.000600342	1.54257
1620	ZBTB20	0.99037	1.40693	6.69215	0.000118775	0.000604627	1.04319
1623	SDHAF4	0.590496	4.09874	6.68786	0.000119328	0.000606487	0.479249
1628	SMTNL2	0.878217	1.40995	6.67946	0.000120419	0.00061088	1.02774
1630	SNCB	0.70485	2.50825	6.66893	0.000121803	0.000616541	0.802056
1631	ECEL1	0.70919	2.4793	6.66773	0.000121961	0.000616956	0.806504
1636	DNAH10	1.51446	-1.43526	6.65921	0.000123094	0.000620352	1.45327
1639	MYCBPAP	1.08239	1.4572	6.65758	0.000123313	0.000620875	0.993222
1646	HES4	1.02792	-0.431165	6.64178	0.00012545	0.000628972	1.30218
1648	F12	1.2561	1.87179	6.64109	0.000125545	0.000628972	0.895062
1658	HCN2	0.908154	1.82055	6.59926	0.000131406	0.000650861	0.85547
1661	RAI1	0.675875	2.88251	6.59224	0.00013242	0.000654273	0.632672
1662	NKD2	0.643224	2.99856	6.59147	0.000132531	0.000654621	0.606528
1666	REEP1	1.11631	0.402614	6.58152	0.000133983	0.000659575	1.09768
1667	NAALADL2	1.39166	0.507808	6.58012	0.000134189	0.000659983	1.07751
1669	EGR2	0.977324	0.331861	6.5768	0.000134678	0.000661786	1.1044
1675	NOL4	1.17706	0.91936	6.56569	0.000136329	0.000667659	0.985371
1679	UAP1L1	0.644282	3.01582	6.55633	0.000137736	0.000672512	0.560753
1682	CA3	1.33567	0.452174	6.54751	0.000139079	0.000677427	1.04892
1686	ZNF559-ZNF177	1.57983	1.46174	6.53387	0.000141181	0.000685245	0.845927
1688	SPON1	0.703739	1.82956	6.53039	0.000141724	0.000686578	0.771765
1689	GRK6P1	1.30914	-1.99215	6.52271	0.000142928	0.000690755	1.35712
1691	TCP11L2	1.39291	1.44688	6.51892	0.000143527	0.000693025	0.830886
1693	MDGA1	1.18487	1.1417	6.51127	0.000144744	0.000697442	0.879109
1694	CACNG6	1.1167	1.14518	6.50829	0.000145221	0.000699227	0.874901
1697	CD19	1.09265	0.523236	6.50107	0.000146383	0.000703449	0.981313
1698	SCUBE2	1.27404	-0.118024	6.49862	0.00014678	0.000705148	1.08696
1700	SSPO	1.37859	-0.46638	6.49554	0.000147282	0.000706715	1.13682
1701	MYT1	1.23654	0.994782	6.49333	0.000147642	0.000708025	0.885285
1702	AIPL1	1.28331	-0.496309	6.49234	0.000147804	0.000708487	1.13747
1703	BCKDHA	1.4418	3.65098	6.49195	0.000147867	0.000708487	0.343417
1704	KCNJ12	0.750422	1.35313	6.49193	0.00014787	0.000708487	0.81626
1706	HSD17B8	0.990793	1.31846	6.48211	0.000149486	0.000715167	0.811042
1711	C19orf45	1.06865	-0.159755	6.4765	0.000150418	0.000718133	1.06746
1715	BNIPL	0.660135	1.25533	6.46431	0.000152465	0.000726406	0.801573
1719	UNC93A	1.31518	-0.684562	6.45541	0.000153978	0.000731679	1.12119
1724	HS6ST3	0.833543	1.30855	6.44476	0.000155812	0.000738421	0.768103
1733	ABCG4	0.834001	0.773592	6.42436	0.00015939	0.000750094	0.844105
1736	KIF19	1.0096	0.117031	6.41904	0.000160339	0.000752744	0.954106
1737	DDIT4L	0.785401	2.68697	6.4184	0.000160453	0.000752744	0.465264
1739	PNCK	0.807554	1.2265	6.41735	0.000160641	0.000753125	0.750565
1740	CYS1	2.55446	-1.66701	6.41703	0.000160699	0.000753178	1.20066
1741	LY75	0.891201	2.52453	6.4161	0.000160865	0.000753738	0.496142
1742	CGB7	1.06845	-0.362173	6.41416	0.000161212	0.000754738	1.02502
1745	HLA-DRA	0.683742	1.62131	6.40924	0.000162101	0.000757991	0.666158
1746	GXYLT1P3	1.83765	-0.353663	6.40458	0.000162946	0.000761608	1.01233
1753	TMEM56	0.78327	2.93749	6.393	0.000165069	0.000768972	0.380656
1755	SELM	0.663398	2.62158	6.39058	0.000165515	0.000770125	0.445134
1757	POTEI	1.63739	0.452296	6.39011	0.000165603	0.000770125	0.861475
1764	TEX19	0.892207	0.962515	6.38256	0.000167007	0.000774046	0.758459
1765	TEF	0.828098	3.30661	6.3812	0.000167262	0.000774719	0.28491
1770	PIK3R5	0.751351	3.22726	6.3676	0.000169829	0.00078413	0.285853
1771	SLC45A1	0.756551	1.24035	6.36369	0.000170576	0.000787128	0.683123
1772	ERVV-2	4.05689	-3.29445	6.35921	0.000171436	0.00079087	1.27565
1774	C19orf33	1.46546	0.180191	6.35804	0.00017166	0.000791451	0.870386
1775	LMOD1	0.844157	1.65112	6.35045	0.00017313	0.000796633	0.589192
1777	CMB9-22P13.1	1.80146	-0.572257	6.33899	0.000175375	0.000805197	0.966924
1778	ST8SIA4	1.44119	-0.142979	6.33891	0.00017539	0.000805197	0.900871
1779	RNASE4	1.23157	1.25173	6.3333	0.000176501	0.000809836	0.644086
1781	FAM153A	2.45776	-0.426106	6.33077	0.000177005	0.000811227	0.935279
1782	ELK4	0.738559	5.61915	6.32749	0.00017766	0.000813998	-0.21839
1784	EXOC3L2	1.32447	1.44625	6.32674	0.00017781	0.000814222	0.599286
1785	ABLIM2	0.744995	1.0205	6.32575	0.000178008	0.000814665	0.678682
1786	KSR2	0.710953	2.25857	6.32425	0.00017831	0.000815584	0.438025
1789	CCDC33	0.855054	1.27894	6.32016	0.000179132	0.000817782	0.622952
1792	CHL1	1.76938	-0.900922	6.31489	0.0001802	0.000820972	0.984813
1794	SLC9A3	1.18355	0.735123	6.31159	0.000180871	0.000823102	0.715141
1795	SV2B	1.36244	0.365198	6.30903	0.000181394	0.000824552	0.779163
1799	CASKIN1	0.924502	2.94598	6.30398	0.000182432	0.000827197	0.269908
1807	SLC22A18	0.83865	1.94997	6.29262	0.000184788	0.000834806	0.46056
1812	GNRH1	0.944421	0.212593	6.28514	0.000186357	0.00084007	0.776847
1813	HLA-DRB5	0.722927	1.17074	6.28508	0.00018637	0.00084007	0.600681
1815	RIN2	0.652299	1.29194	6.28274	0.000186865	0.000841596	0.574832
1816	TSKS	1.78152	-1.14631	6.28223	0.000186971	0.00084184	0.978649
1820	GAL3ST2	1.67582	-1.90592	6.27865	0.000187731	0.000843846	1.06473
1822	SOWAHB	0.99086	-0.426705	6.27373	0.00018878	0.000847477	0.866844
1825	MYF6	1.63161	-2.01215	6.27129	0.000189303	0.00084855	1.06733
1827	DEF6	0.781123	3.69413	6.26366	0.000190946	0.000854315	0.0548991
1829	CYGB	0.874267	1.29085	6.26336	0.000191012	0.000854315	0.55132
1836	CCDC191	0.806324	1.35536	6.25211	0.000193467	0.000861587	0.525275
1838	MPZL2	0.654507	1.77324	6.24482	0.000195075	0.000866004	0.436381
1842	KCNN1	0.72689	2.70639	6.23518	0.000197223	0.000874097	0.236721
1843	SH3D21	0.727411	3.90654	6.23093	0.000198179	0.000877854	-0.0326643
1844	CBX4	0.699632	1.81516	6.22003	0.000200654	0.000887361	0.39768
1849	POMC	0.802928	0.973814	6.21432	0.000201965	0.00089168	0.551401
1851	GRID2IP	0.703652	0.871018	6.21119	0.000202687	0.000894385	0.567016
1857	RPL32P29	0.750242	2.20762	6.19362	0.000206793	0.000908279	0.287361
1859	ATP6V1C2	0.725217	1.38231	6.18938	0.000207797	0.000911946	0.442912
1860	TTLL3	0.605497	3.05142	6.1865	0.000208482	0.000914092	0.101396
1864	FMN2	0.853728	1.93585	6.18151	0.000209677	0.00091795	0.326351
1866	CLK4	0.59834	4.08075	6.17716	0.000210722	0.000921809	-0.138035
1870	MAP4K1	0.600337	2.66682	6.1688	0.00021275	0.000927629	0.162671
1872	RP11-302B13.5	1.84293	-1.05992	6.16232	0.000214336	0.000932526	0.823102
1874	TMEM221	0.883725	0.735865	6.15741	0.000215546	0.000936032	0.526258
1876	EBF4	1.28542	-0.487608	6.15228	0.000216819	0.000939935	0.728805
1882	LINGO3	1.20451	-1.58667	6.14111	0.000219619	0.000948751	0.864512
1883	BST1	1.24036	-0.463156	6.14073	0.000219714	0.000948764	0.710963
1884	TMEM163	0.876324	0.195172	6.13222	0.000221875	0.00095638	0.592988
1885	KRT42P	1.17284	-1.96578	6.13215	0.000221893	0.00095638	0.89712
1888	ALOX12B	0.821084	0.25984	6.12923	0.00022264	0.000957997	0.57802
1889	TEKT2	0.970824	0.135623	6.12906	0.000222684	0.000957997	0.599372
1891	FAM132A	0.886484	-0.130247	6.12161	0.000224602	0.000965477	0.634788
1892	TMEM130	0.67726	1.7146	6.11469	0.0002264	0.000971911	0.286495
1893	GOLGA6D	0.724535	3.02704	6.11213	0.000227068	0.000974519	0.0138697
1895	RBAK-RBAKDN	1.61184	-0.625163	6.10983	0.00022767	0.000976064	0.697601
1899	FMO4	0.791297	1.16197	6.0956	0.000231439	0.000988287	0.368579
1903	SEMA4F	0.632568	3.26227	6.08602	0.000234016	0.000997442	-0.0711406
1906	RP4-800G7.2	0.712117	2.8635	6.08092	0.0002354	0.00100202	0.0105834
1916	VSTM2L	0.813192	0.972805	6.06564	0.000239604	0.00101531	0.367394
1917	EVA1B	0.759018	3.53521	6.06546	0.000239654	0.00101531	-0.157594
1919	GOLGA8J	0.705413	1.91945	6.06129	0.000240815	0.00101942	0.179548
1923	SPACA9	0.823318	0.158739	6.05371	0.000242941	0.00102573	0.502171
1927	SDAD1P1	0.853248	1.12543	6.04408	0.000245671	0.00103428	0.311201
1928	EMP3	0.627975	1.90481	6.03654	0.000247832	0.00104256	0.151319
1929	EFEMP2	0.603241	2.38358	6.03559	0.000248107	0.00104318	0.054179
1932	MID2	0.689246	1.36927	6.03141	0.000249315	0.00104688	0.248578
1936	TSSK6	0.693236	0.46119	6.01227	0.000254935	0.0010666	0.396696
1938	KCNIP1	0.934927	-0.224147	6.00707	0.000256485	0.00107195	0.508432
1943	MSH5-SAPCD1	0.689797	2.70342	5.99553	0.000259964	0.00108259	-0.0628539
1944	SNAP91	1.46149	0.277558	5.99298	0.000260739	0.00108498	0.405598
1946	SYNPR	1.4773	-0.493673	5.991	0.000261341	0.00108636	0.531102
1951	NYAP1	0.617917	2.88896	5.97846	0.000265201	0.00109925	-0.124563
1953	POLD4	0.612984	3.29006	5.97798	0.000265351	0.00109935	-0.21408
1962	DENND3	0.715807	2.51687	5.9495	0.000274356	0.00112941	-0.0823048
1970	ATP10A	0.589078	2.40501	5.91105	0.000287047	0.00117149	-0.108376
1972	SFN	0.75113	2.01959	5.90751	0.000288249	0.0011758	-0.0350943
1978	CAPN3	1.56588	-1.31236	5.8878	0.000295033	0.001198	0.51983
1986	DUSP19	1.00314	1.33124	5.86478	0.000303179	0.0012238	0.0446817
1991	AC025335.1	0.661366	0.855579	5.8551	0.000306678	0.00123475	0.124028
1992	FIBCD1	0.791329	1.66012	5.85484	0.000306775	0.00123483	-0.0315712
1994	SPAG4	2.15293	2.05889	5.84746	0.000309472	0.00124382	-0.119907
1996	SCML1	0.75276	2.09945	5.8431	0.000311076	0.00124841	-0.133638
1997	PLXDC1	0.852574	0.812891	5.84275	0.000311208	0.00124862	0.116457
1999	MFSD6L	0.730775	1.30301	5.83793	0.000312992	0.00125485	0.0157456
2008	TLL1	0.83868	0.353026	5.82274	0.000318698	0.00127235	0.176893
2011	SLC18A2	0.660686	2.85313	5.81723	0.000320795	0.00127945	-0.323452
2014	ODF3L2	1.40773	-1.9112	5.81435	0.0003219	0.00128156	0.502991
2022	AOC3	0.896632	1.49694	5.80586	0.000325175	0.00129118	-0.0628747
2027	ADAM8	0.631709	1.97479	5.79617	0.000328954	0.0013033	-0.16916
2028	SGK2	1.4169	-1.34904	5.79302	0.000330196	0.00130597	0.406121
2030	DOC2B	0.70963	2.05203	5.78597	0.000332988	0.00131541	-0.197833
2035	DPEP3	1.21436	-0.501634	5.77423	0.000337696	0.00132977	0.259724
2037	PRSS53	0.942585	1.9906	5.76857	0.000339989	0.00133749	-0.208027
2039	C22orf42	1.67744	-1.33953	5.76598	0.000341045	0.00134005	0.370817
2048	CA9	0.975434	-0.489031	5.74232	0.000350861	0.00137091	0.217067
2049	SLC6A1	1.51639	-0.252085	5.7413	0.000351293	0.00137193	0.177555
2059	DNHD1	0.637278	3.46588	5.72159	0.000359715	0.00139671	-0.5841
2062	DDN	1.61231	-0.623499	5.71896	0.000360857	0.00139938	0.208178
2063	LONRF2	0.66365	1.38753	5.71885	0.000360907	0.00139938	-0.154301
2070	RASD2	0.659859	2.82678	5.70787	0.000365711	0.00141251	-0.459917
2071	AC073333.1	1.26296	0.2023	5.7058	0.000366624	0.00141536	0.0539431
2072	NXPH4	0.837385	0.421175	5.70498	0.000366989	0.00141575	0.0131568
2074	AIFM3	1.06006	-0.0599797	5.70255	0.000368063	0.00141922	0.0955584
2079	B3GNT4	0.711479	1.15042	5.69904	0.000369628	0.00142287	-0.13406
2080	RBMS3	0.803829	1.61306	5.69499	0.000371439	0.00142751	-0.229091
2081	ATP2C2	0.728764	2.01513	5.69496	0.000371453	0.00142751	-0.308721
2082	SLC38A3	1.04491	-0.312123	5.69375	0.000371994	0.00142925	0.126381
2089	ZNF436	0.62466	2.05722	5.67986	0.000378289	0.00144792	-0.336926
2091	GXYLT1P4	1.32023	-1.21819	5.67301	0.000381436	0.00145859	0.236363
2092	HTRA3	0.716904	2.5961	5.6719	0.000381951	0.00146021	-0.457693
2097	EPN3	0.588671	1.89305	5.664	0.000385619	0.00147144	-0.324795
2103	FGR	1.79889	-1.07991	5.65213	0.000391211	0.00148758	0.190249
2104	OTUD1	0.619298	3.09463	5.65209	0.00039123	0.00148758	-0.592443
2105	DRP2	0.764022	1.5305	5.65125	0.000391628	0.00148874	-0.270161
2114	SULT2B1	0.947106	0.189532	5.63229	0.000400747	0.00151519	-0.0390265
2115	FAM167B	0.739877	1.17495	5.63079	0.000401482	0.00151726	-0.227914
2117	GEM	0.819954	2.06879	5.62692	0.000403373	0.00152263	-0.408715
2118	IRAK2	0.882965	0.698124	5.6243	0.000404662	0.00152571	-0.143845
2121	PRRT1	0.684968	1.4685	5.61949	0.000407037	0.00153252	-0.299762
2123	MAML2	0.607101	3.18228	5.6142	0.00040967	0.00153884	-0.661987
2125	ADORA2A	0.628816	2.52174	5.61234	0.000410599	0.00154161	-0.520518
2138	OVGP1	1.13346	0.14127	5.59125	0.000421297	0.00157227	-0.0839221
2143	AQP4	0.847191	0.657632	5.57532	0.00042958	0.00159837	-0.200269
2146	ZNF132	1.144	-0.167793	5.56539	0.000434835	0.00161569	-0.0640504
2148	CAMK1G	1.14905	0.230313	5.55804	0.000438768	0.0016273	-0.143361
2149	PVALB	1.45639	0.489182	5.55716	0.000439241	0.00162831	-0.192219
2151	PDGFB	0.926491	2.89737	5.55502	0.000440395	0.00163184	-0.676969
2160	EPHA8	0.859214	1.65359	5.54302	0.000446927	0.0016496	-0.436782
2161	RNF212	0.846006	1.24804	5.5424	0.000447267	0.00165048	-0.358511
2162	MFNG	0.740511	2.17362	5.53995	0.000448612	0.00165431	-0.544893
2164	NPBWR1	1.2787	-1.68439	5.53491	0.000451399	0.00166269	0.121327
2166	CNNM1	0.950106	1.5057	5.53267	0.000452642	0.00166612	-0.42156
2167	IGFBP5	1.68231	2.83702	5.53145	0.000453322	0.00166824	-0.695036
2170	VWF	0.692056	0.191802	5.52484	0.000457024	0.00167957	-0.180034
2175	GOLGA8H	0.78973	-0.255562	5.5213	0.000459019	0.0016846	-0.106986
2176	CPEB2	0.950442	1.82462	5.51931	0.000460145	0.00168758	-0.502083
2181	PHF24	1.07199	-0.411312	5.51365	0.000463362	0.00169591	-0.0913016
2184	PDZD7	0.684315	0.711134	5.50556	0.000468007	0.00170981	-0.302528
2189	MYOM1	1.05274	-0.0246201	5.49427	0.000474567	0.00173064	-0.181961
2196	KLF9	0.949385	1.58219	5.48522	0.000479902	0.00174537	-0.499592
2204	SMYD2	0.603084	2.59665	5.47153	0.000488093	0.00176791	-0.723441
2209	GALNT9	1.09292	0.492754	5.46507	0.000492017	0.0017782	-0.314542
2210	IRF8	0.97383	0.338919	5.4633	0.000493092	0.00178169	-0.288171
2214	ADGRG1	0.640187	2.46435	5.46018	0.000495003	0.0017858	-0.711001
2217	FNDC11	0.795116	1.43492	5.4578	0.000496467	0.00178988	-0.507419
2219	TRADD	1.66296	-1.90113	5.45414	0.000498725	0.00179641	0.044278
2225	EVPL	0.980286	-0.910701	5.44907	0.000501872	0.00180453	-0.097967
2232	MROH5	1.04865	-1.04572	5.44447	0.000504746	0.00181042	-0.0840043
2233	TBX6	0.620562	1.51606	5.44346	0.000505376	0.00181207	-0.542421
2235	RP11-694I15.7	1.53391	-1.06028	5.43676	0.000509596	0.00182417	-0.0919822
2239	TEC	0.700117	1.85357	5.43154	0.000512913	0.0018336	-0.625096
2244	DNAH5	1.15955	0.86521	5.42866	0.000514754	0.00183733	-0.434748
2245	C11orf87	0.722777	0.102624	5.42659	0.000516084	0.00184127	-0.293994
2246	GOLGA8N	0.934286	1.60019	5.42233	0.000518825	0.00184853	-0.587232
2248	DBH	1.44689	0.0213444	5.42199	0.000519041	0.00184853	-0.285678
2250	MAK	1.16733	-0.853418	5.42165	0.000519265	0.00184853	-0.14269
2259	LHFPL1	0.661481	2.14665	5.40529	0.000529956	0.00187912	-0.719551
2261	SPOCD1	0.821619	1.12803	5.40319	0.000531341	0.0018828	-0.520428
2263	CTD-2542C24.2	0.988468	-1.15464	5.40045	0.000533161	0.00188759	-0.12604
2264	SLC17A7	0.794124	1.70825	5.39874	0.000534302	0.00189121	-0.640258
2269	PSTPIP1	1.17618	-0.0249331	5.38943	0.000540544	0.0019083	-0.320883
2271	KCNS1	0.653836	1.50707	5.38814	0.000541418	0.00191095	-0.614914
2272	TMEM74B	0.611652	2.37448	5.38621	0.000542723	0.00191514	-0.791934
2280	LYPD1	0.844115	1.81414	5.37222	0.000552296	0.00194101	-0.697046
2283	KIF12	0.915637	1.00761	5.3679	0.000555296	0.00194923	-0.544183
2285	RFTN2	0.864147	2.07842	5.36361	0.000558281	0.00195592	-0.76194
2289	PHLDB3	0.631996	2.60584	5.35534	0.000564102	0.00197374	-0.881995
2295	SP6	1.09978	0.455094	5.34258	0.000573205	0.00199953	-0.471083
2309	PTH2R	1.17378	-1.02555	5.32057	0.000589279	0.00204411	-0.25068
2314	KCNAB3	0.71627	1.65201	5.31693	0.000591988	0.0020513	-0.739666
2315	CLEC4GP1	1.7632	-1.11987	5.3166	0.000592232	0.0020517	-0.242046
2316	CCNA1	1.25545	-0.413195	5.3148	0.000593576	0.00205504	-0.354479
2318	PCDHA2	0.824757	1.40306	5.3132	0.000594774	0.0020583	-0.695806
2321	CCDC17	0.838984	0.475504	5.30602	0.000600177	0.00207522	-0.524196
2324	FAM72C	0.601895	5.28328	5.29941	0.000605199	0.00208941	-1.50921
2326	PTX3	0.708893	1.24607	5.29642	0.000607492	0.00209468	-0.68775
2327	STBD1	1.05873	2.15473	5.29346	0.000609764	0.00210162	-0.872709
2329	SLC9A9	0.709573	-0.394112	5.28787	0.000614084	0.00211515	-0.393772
2330	CSMD1	1.22827	-0.390929	5.28705	0.000614719	0.00211689	-0.395401
2332	CTB-52I2.4	1.23865	0.768366	5.28186	0.000618763	0.00212899	-0.613356
2333	ZNF823	0.680971	2.17376	5.27931	0.000620761	0.00213457	-0.895892
2334	AC068279.3	0.971882	-0.553506	5.27928	0.000620781	0.00213457	-0.379158
2348	C17orf96	0.662641	2.18001	5.25802	0.000637712	0.00217886	-0.926252
2353	ZFP2	0.697656	0.33694	5.24827	0.000645644	0.00220037	-0.576289
2354	MAP6D1	0.707438	2.34779	5.24555	0.000647878	0.00220705	-0.977796
2361	CYP26B1	1.8655	-1.19156	5.23803	0.000654092	0.00222206	-0.336463
2367	ARL5C	2.0672	-1.72557	5.22756	0.000662857	0.00224575	-0.27619
2374	RP11-298I3.5	0.739972	1.47617	5.2021	0.000684697	0.00230956	-0.861699
2376	ARHGAP25	0.624395	0.778832	5.20163	0.000685105	0.00230998	-0.724658
2378	ST3GAL5	0.585828	1.56018	5.19691	0.000689245	0.00232184	-0.885382
2379	GABRA4	1.11907	-1.21827	5.1951	0.000690837	0.0023259	-0.390236
2385	RASA4B	0.925181	1.82688	5.1868	0.000698193	0.00234479	-0.952351
2393	FADS6	1.72276	-0.653146	5.18007	0.000704229	0.00236015	-0.496982
2394	CHRNB4	0.673188	1.25244	5.17796	0.000706127	0.00236537	-0.850797
2395	LRRC36	1.16249	-1.72504	5.17785	0.000706226	0.00236537	-0.34271
2400	RAB40B	0.615526	1.75426	5.17208	0.000711462	0.00238044	-0.958083
2401	CCDC114	0.704777	1.6498	5.17161	0.000711883	0.00238086	-0.937905
2402	EXPH5	0.621028	2.76648	5.17127	0.000712198	0.00238142	-1.1685
2403	COL5A3	0.732327	1.43509	5.17058	0.000712823	0.00238302	-0.896947
2404	RP11-211G3.2	1.42832	-1.24495	5.16799	0.000715195	0.00238798	-0.422896
2405	PPP1R32	1.18581	1.02185	5.16686	0.000716228	0.00239019	-0.820407
2406	SLC44A3	0.865969	1.24903	5.16678	0.000716303	0.00239019	-0.865503
2410	MB	1.48353	-0.656215	5.16261	0.000720135	0.00239951	-0.520183
2411	AKAP6	0.778994	0.225108	5.16216	0.000720546	0.00240038	-0.672858
2413	SP5	2.68945	-0.973759	5.15656	0.00072574	0.0024137	-0.478719
2416	SNTA1	0.749779	2.9367	5.15293	0.00072912	0.00242195	-1.23145
2424	AZGP1	0.95345	-0.607967	5.14342	0.000738076	0.00244565	-0.554073
2425	STAB1	0.884373	-0.190389	5.13751	0.000743689	0.00246221	-0.632184
2427	FIBIN	1.38903	-1.29481	5.13693	0.00074425	0.00246308	-0.457646
2428	RPL7AP6	1.13516	-1.8106	5.13582	0.000745313	0.00246558	-0.387794
2432	USH1C	0.771638	1.05433	5.12975	0.000751144	0.00248131	-0.877944
2434	IER5L	0.917602	0.539791	5.12574	0.000755026	0.0024921	-0.782237
2435	AC006042.8	1.113	-1.93385	5.12443	0.000756303	0.0024958	-0.386997
2439	TRPV2	0.769978	1.07342	5.11404	0.000766479	0.00252197	-0.90342
2448	ELMO3	0.712043	2.74307	5.10554	0.00077492	0.00254319	-1.25459
2453	ATP6AP1L	0.615523	0.933855	5.09903	0.000781455	0.00256152	-0.896435
2454	ZNF878	0.637369	1.08466	5.09844	0.00078205	0.00256294	-0.927241
2461	KLK6	0.673072	0.0427838	5.08497	0.000795765	0.00259892	-0.745573
2463	ELOVL2	0.589272	1.08594	5.08122	0.000799623	0.00260824	-0.951348
2464	FIGNL2	1.0011	1.21377	5.0811	0.000799751	0.00260824	-0.976925
2467	MSC	0.861146	0.0249953	5.07864	0.000802302	0.00261339	-0.751093
2471	FAM229A	0.681179	1.03142	5.07394	0.000807187	0.00262534	-0.950626
2475	OAS3	0.841218	0.661463	5.06594	0.000815591	0.00264813	-0.888479
2476	FA2H	1.28535	0.122399	5.06062	0.000821226	0.00266481	-0.793627
2479	ACAN	0.666038	-0.191846	5.05708	0.000825002	0.00267384	-0.742401
2489	EXD1	1.51701	-1.73255	5.0451	0.00083792	0.0027043	-0.520966
2491	SH3RF3	1.63055	1.24903	5.04249	0.000840762	0.00271185	-1.03761
2494	LUZP2	0.657161	1.63095	5.04083	0.000842575	0.00271566	-1.11553
2498	PTPRH	0.926128	-0.234874	5.03855	0.000845075	0.00272141	-0.760502
2502	HSD11B1L	0.607672	2.61012	5.03342	0.000850723	0.00273632	-1.32671
2504	PRSS22	0.772252	-0.0773341	5.0296	0.000854955	0.00274719	-0.800532
2509	ST8SIA6	1.09868	0.338146	5.02598	0.000858986	0.00275685	-0.88172
2514	SHISA7	0.819496	1.06235	5.01647	0.000869676	0.00278425	-1.03676
2524	TULP1	0.668826	1.70509	5.00078	0.000887635	0.00283415	-1.18637
2527	MXD1	0.684126	1.48116	4.99951	0.000889102	0.00283658	-1.1436
2528	FBXO4	1.08358	-0.20209	4.99565	0.000893593	0.00284641	-0.825605
2530	SOX5	0.779672	0.187063	4.99393	0.000895604	0.00285169	-0.898032
2535	LANCL3	1.02118	-0.674774	4.98911	0.000901248	0.00286288	-0.755052
2538	C11orf70	1.06388	0.183841	4.98558	0.00090542	0.00287218	-0.909065
2542	PCSK4	0.591882	2.45926	4.98377	0.000907564	0.00287672	-1.36463
2551	DKKL1	0.630537	0.998483	4.97415	0.00091904	0.0029034	-1.08322
2553	MAOB	0.683589	1.34887	4.97245	0.00092109	0.00290817	-1.15538
2558	KAZALD1	0.932396	-0.5797	4.97045	0.000923502	0.00291293	-0.796464
2561	MATN1	1.26279	-1.70928	4.96114	0.000934819	0.00294345	-0.63887
2564	CBX8	0.70728	0.922005	4.95912	0.000937304	0.0029484	-1.08902
2566	CMKLR1	0.687901	1.11136	4.95756	0.000939215	0.00295261	-1.12903
2568	RP11-611L7.2	0.952871	-1.20614	4.95438	0.000943134	0.00296058	-0.720324
2574	SPON2	0.947494	0.101774	4.94559	0.000954067	0.00298599	-0.949752
2575	KCND3	1.19748	-0.800561	4.94415	0.000955879	0.00299108	-0.797141
2579	SPACA6	0.712368	2.21355	4.94109	0.000959725	0.00300021	-1.37381
2580	ACSS1	0.5958	0.396888	4.93927	0.00096202	0.00300506	-1.01387
2581	GPC5	1.39154	-1.27203	4.93863	0.000962824	0.00300582	-0.732299
2585	KCNH8	0.61019	2.4969	4.93067	0.000972948	0.00303215	-1.44748
2586	SLC6A3	0.819372	-0.637363	4.93024	0.000973497	0.00303327	-0.842879
2587	PCSK1N	0.876757	0.876138	4.92979	0.000974065	0.00303446	-1.12109
2594	PCDHAC1	0.639554	2.40009	4.91551	0.000992541	0.00308371	-1.44867
2595	CLDN5	1.09899	0.034324	4.91197	0.000997166	0.00309745	-0.984517
2600	MAF	0.64525	2.70923	4.89853	0.00101499	0.00314617	-1.53835
2606	MDGA2	1.0164	-0.150908	4.89547	0.0010191	0.00315283	-0.974422
2611	FANK1	1.13863	-0.354684	4.88914	0.00102764	0.00317316	-0.947742
2615	PEX11G	0.744239	1.10561	4.88573	0.00103227	0.00318382	-1.22916
2618	MATN4	0.755407	-0.420973	4.87881	0.00104176	0.0032094	-0.950899
2619	COL24A1	0.877092	1.43133	4.87803	0.00104283	0.00321146	-1.30498
2628	INMT	1.40595	0.643092	4.86756	0.00105737	0.00324697	-1.16263
2633	C2orf78	1.0075	-0.0661896	4.85916	0.00106919	0.00327352	-1.04059
2634	POM121L9P	0.679555	-0.430617	4.85681	0.00107252	0.00328131	-0.980147
2636	AC213203.1	0.919732	-0.398108	4.84839	0.00108455	0.00331278	-0.997531
2641	CMPK2	0.805572	-0.31335	4.84187	0.00109398	0.00333563	-1.02132
2646	ASIC3	1.03922	-0.451171	4.83254	0.00110761	0.00337013	-1.0108
2650	PCDH17	0.92823	0.486872	4.8217	0.00112368	0.003411	-1.19707
2655	UNC5CL	0.678846	1.66065	4.81032	0.00114083	0.00345459	-1.44705
2657	ZBTB16	1.33518	-1.37517	4.80626	0.001147	0.00347069	-0.901321
2661	RP11-505K9.4	0.99742	-1.33688	4.80265	0.00115254	0.00348288	-0.912052
2666	SLIT1	0.967289	0.385441	4.7927	0.00116794	0.0035228	-1.2187
2670	MB21D1	0.809393	1.5332	4.78559	0.00117906	0.00354971	-1.45694
2672	AC112229.1	0.884508	-0.559956	4.78431	0.00118108	0.00355381	-1.06054
2675	RP11-411B6.6	1.23524	-0.286941	4.78156	0.00118542	0.00356356	-1.11116
2677	ANKRD34A	1.00544	-0.896261	4.77988	0.00118809	0.00356956	-1.01185
2680	SYTL4	1.1644	-1.01496	4.77575	0.00119466	0.00358599	-0.998947
2681	RP1-302G2.5	0.615861	0.672448	4.77463	0.00119645	0.00358935	-1.30049
2686	TNFRSF18	0.946375	-1.6599	4.76474	0.00121238	0.003625	-0.918361
2701	ABHD15	0.682635	1.42554	4.74335	0.00124762	0.00370565	-1.49609
2702	PRRX2	0.656534	0.69643	4.74176	0.00125029	0.00371223	-1.35226
2704	ACTR3C	1.70816	-1.28357	4.73741	0.00125762	0.00373123	-1.01184
2709	GUSBP5	3.50025	-2.29665	4.72726	0.00127486	0.00377269	-0.884952
2712	CREB5	0.701725	0.207609	4.72126	0.00128519	0.00379627	-1.28685
2715	C1orf167	0.744526	0.735532	4.71756	0.00129159	0.00381311	-1.39475
2716	NCAM2	0.856441	0.33876	4.71711	0.00129238	0.00381462	-1.3177
2718	TNFAIP8L3	0.940139	0.172883	4.71686	0.00129282	0.00381462	-1.28663
2720	SDS	1.61404	-1.60475	4.71481	0.00129638	0.00382294	-0.996483
2727	GUCA1B	1.10834	-0.357981	4.70653	0.00131091	0.00385321	-1.20557
2728	KLHL2P1	1.40008	-1.71339	4.70329	0.00131664	0.00386652	-0.997251
2729	PLEKHG1	0.612609	1.54496	4.70225	0.00131849	0.00387126	-1.57911
2749	ANKRD65	1.16854	-1.0509	4.6766	0.00136491	0.00398219	-1.13385
2753	LGR5	1.9046	-2.05754	4.6713	0.00137473	0.00400433	-0.994918
2760	CA10	1.08316	-1.60353	4.66545	0.00138564	0.00402885	-1.0665
2761	SYCE2	0.8518	0.568849	4.66137	0.00139332	0.00404897	-1.44258
2775	GREM2	1.30644	-1.82384	4.63803	0.00143806	0.00415655	-1.07405
2777	TIGD3	0.71504	0.0898073	4.63582	0.00144239	0.00416735	-1.38759
2780	OPRK1	1.05094	-0.346726	4.63108	0.0014517	0.00418995	-1.3157
2782	PTGDS	0.999802	-0.351434	4.62388	0.00146596	0.0042281	-1.32524
2784	COL20A1	0.806112	-1.58532	4.61936	0.001475	0.0042469	-1.13467
2789	HCK	1.48396	-0.527106	4.61316	0.00148748	0.00427488	-1.31037
2790	AP000769.1	0.643746	4.73391	4.61254	0.00148874	0.00427774	-2.39386
2793	PLD6	1.2251	-1.25472	4.60936	0.00149519	0.00429169	-1.19829
2802	SPNS2	0.728945	0.825242	4.59874	0.00151697	0.00434109	-1.58447
2807	RFPL2	1.7524	-0.786177	4.59401	0.00152678	0.00436003	-1.29461
2811	C2orf50	0.981996	-1.24442	4.59061	0.00153388	0.0043755	-1.22675
2814	ADGRB3	0.752378	0.94339	4.58933	0.00153656	0.00437849	-1.622
2821	LCNL1	1.05877	-1.41874	4.5824	0.00155115	0.00440996	-1.21209
2831	KLF4	0.735994	0.977824	4.57165	0.00157409	0.00446068	-1.65474
2835	PCDHA5	0.700641	-0.262796	4.56665	0.00158489	0.00448532	-1.42353
2845	DHDH	1.19763	-0.615851	4.55321	0.00161428	0.00455414	-1.38186
2847	NBPF20	0.976753	1.94583	4.55285	0.00161509	0.00455481	-1.87767
2863	ZCWPW2	0.759278	-0.651649	4.53263	0.00166047	0.00465595	-1.40565
2864	DCST2	1.29893	-0.99794	4.52994	0.00166661	0.00467074	-1.35275
2866	C6orf1	0.758325	1.89141	4.52742	0.00167238	0.00468528	-1.90385
2874	PLCH2	1.83377	-1.83153	4.51694	0.00169662	0.00474166	-1.24586
2883	TSHZ2	1.18643	-0.920776	4.50927	0.00171461	0.00477705	-1.3951
2884	PYDC1	1.58677	-0.358954	4.50839	0.0017167	0.00478122	-1.49119
2886	PLXNB3	0.620849	1.12304	4.50305	0.00172934	0.00481114	-1.78455
2897	GRID1	0.999259	-1.07231	4.48103	0.00178263	0.00493502	-1.41178
2898	NRGN	1.4717	-0.678457	4.48085	0.00178306	0.00493537	-1.47639
2907	CLC	0.960366	-0.936425	4.4623	0.00182933	0.00504613	-1.46082
2908	RGS11	1.01612	-0.0941572	4.46201	0.00183006	0.00504728	-1.6064
2911	SLC35D3	1.04744	-1.39227	4.45566	0.00184622	0.00508142	-1.3989
2920	HPCAL4	0.693209	0.995016	4.44331	0.00187804	0.00515056	-1.84658
2921	SHANK1	0.771502	0.538767	4.44141	0.00188299	0.00516325	-1.75743
2927	GOLGA6C	0.913477	0.69419	4.43329	0.00190431	0.00520845	-1.80045
2937	CAMK1	0.626224	2.1873	4.41464	0.00195423	0.00532513	-2.13161
2941	TLE6	1.03603	0.358268	4.41203	0.00196133	0.00534086	-1.76532
2948	ASIC4	1.36883	-1.46189	4.39965	0.0019954	0.00542083	-1.46984
2952	DCLK2	0.856907	-0.495736	4.39514	0.00200795	0.00544668	-1.63306
2955	KCTD16	1.14359	-0.627546	4.39118	0.00201906	0.00547039	-1.61623
2969	RIBC1	1.25139	-0.336587	4.37361	0.00206913	0.00558074	-1.69271
2970	BEGAIN	0.598898	1.38586	4.37259	0.00207209	0.0055863	-2.03056
2980	TMEM233	1.25539	-0.572454	4.36473	0.00209495	0.00563343	-1.6646
2986	RP5-994D16.11	0.760104	0.131794	4.35449	0.00212513	0.00570224	-1.80696
2988	RBP7	0.593335	0.228695	4.35108	0.00213528	0.00572567	-1.83049
2990	NBPF8	0.806631	1.7828	4.34898	0.00214156	0.00573869	-2.14599
2991	GRASP	0.795803	1.95113	4.34587	0.00215091	0.00576088	-2.18519
2993	SORCS2	0.878824	0.503673	4.34484	0.002154	0.00576722	-1.89341
2996	HCST	0.882374	-0.923991	4.34152	0.00216404	0.00578931	-1.63981
2997	PFN1P2	0.714701	1.29243	4.34053	0.00216706	0.00579354	-2.05948
3003	B3GNT3	0.722444	0.626146	4.33615	0.00218039	0.00581954	-1.93076
3004	HSF4	1.40833	-1.62187	4.3341	0.00218664	0.00583334	-1.54168
3007	NOXA1	0.622579	0.751443	4.3325	0.00219155	0.00584354	-1.96145
3015	TRIM6-TRIM34	1.61474	1.0151	4.32451	0.00221625	0.00589382	-2.02707
3016	ANGPT4	1.04658	0.440185	4.3205	0.00222876	0.00592316	-1.91709
3020	MAS1	0.62366	-0.0331147	4.31073	0.00225952	0.00599307	-1.84098
3023	GRIN1	1.2379	0.9956	4.3085	0.0022666	0.00600692	-2.04699
3026	LOXL4	1.57221	-1.67483	4.30717	0.00227086	0.00601523	-1.57334
3027	AC018755.16	1.0325	-0.811018	4.30617	0.00227405	0.00602172	-1.7107
3029	FTCD	0.968832	0.802666	4.30553	0.0022761	0.00602516	-2.01209
3035	KIF28P	1.12269	-1.62858	4.29658	0.0023049	0.00608643	-1.59577
3037	ICAM5	1.1013	1.58451	4.29419	0.00231269	0.00610501	-2.18772
3038	PCP4	0.802689	-0.455532	4.29372	0.00231422	0.00610804	-1.78999
3039	TGFB3	0.999197	-0.394181	4.29163	0.00232103	0.00612501	-1.8039
3042	CCDC63	0.741393	-0.169971	4.28568	0.00234054	0.00616679	-1.85305
3050	OSTCP1	0.878198	-1.10817	4.28248	0.00235113	0.00618725	-1.69713
3061	KCNB2	0.607288	0.75068	4.26572	0.00240735	0.00631254	-2.06111
3063	ZNF439	0.765496	-0.184199	4.26392	0.00241346	0.00632512	-1.88289
3069	KCTD19	0.762153	-0.133423	4.25596	0.00244073	0.00637904	-1.90406
3078	NRG3	0.626365	1.35851	4.24522	0.00247807	0.00645697	-2.21569
3079	OSGIN1	0.807718	-0.0517241	4.24415	0.00248181	0.00646369	-1.93681
3080	TBC1D26	1.23465	1.00822	4.24232	0.00248824	0.00647598	-2.14879
3084	ADAP2	1.04271	-1.0383	4.23075	0.00252932	0.00656517	-1.78515
3087	HLA-J	1.0118	-0.835364	4.22916	0.00253505	0.00657687	-1.82099
3089	DACT3	0.773829	1.49842	4.2239	0.00255399	0.00661962	-2.27605
3091	SLC16A11	1.3365	-0.892424	4.222	0.00256087	0.00663426	-1.82214
3096	CAPS2	0.752676	1.71988	4.2143	0.00258901	0.00669426	-2.33548
3099	ACRC	0.774136	1.07088	4.2117	0.00259858	0.00671165	-2.20771
3100	RP11-554D14.4	1.03413	-1.35028	4.20929	0.00260747	0.00673227	-1.76736
3108	FAM20A	0.824692	-0.133313	4.20092	0.00263865	0.00679423	-1.98648
3109	NLRP7	1.3659	-0.258223	4.20081	0.00263904	0.00679423	-1.96382
3112	PCSK2	0.774897	-0.20949	4.19813	0.00264911	0.00681364	-1.9767
3118	IRGM	0.629216	0.275013	4.19252	0.00267034	0.00685186	-2.07641
3119	CCDC85A	0.755815	-1.3585	4.19232	0.0026711	0.0068527	-1.79133
3121	TINCR	0.852619	0.0555723	4.19167	0.00267355	0.00685463	-2.03562
3124	PRKCE	0.821024	0.882259	4.18447	0.0027011	0.00691537	-2.21021
3126	HSFX1	1.32465	-0.932064	4.18147	0.00271263	0.0069394	-1.87608
3128	GPR20	0.76422	-0.448041	4.17628	0.00273276	0.00698425	-1.96666
3134	RP11-1223D19.1	1.32493	-1.06415	4.17282	0.00274625	0.00700873	-1.86734
3143	KCNJ5	0.947386	-1.61313	4.16413	0.00278049	0.00707932	-1.79415
3144	MZB1	0.892587	-1.26396	4.16189	0.00278939	0.00709639	-1.85159
3146	THSD7A	0.624052	0.923848	4.159	0.00280088	0.00712114	-2.25722
3149	TEPP	0.92104	-0.215925	4.15135	0.00283167	0.00719034	-2.04587
3152	FAM181B	0.954786	-0.24615	4.14822	0.00284433	0.00721455	-2.04507
3156	RAET1K	1.0817	-1.32511	4.14195	0.00286992	0.00727145	-1.87173
3161	AP000349.1	0.823355	-1.32886	4.13565	0.00289591	0.00731701	-1.88058
3162	AP000349.2	0.823355	-1.32886	4.13565	0.00289591	0.00731701	-1.88058
3165	RBM20	0.619705	-0.385689	4.13181	0.00291182	0.00735222	-2.04463
3174	ZNF630	0.617553	1.06731	4.11486	0.00298338	0.00750471	-2.35363
3175	C1QL1	0.922227	1.4392	4.11199	0.00299565	0.00753323	-2.43373
3178	GPR50	0.686033	1.39963	4.10834	0.00301139	0.00756458	-2.43128
3179	CD36	1.20477	-1.37841	4.10782	0.00301364	0.00756904	-1.91449
3181	CARNS1	0.871194	0.315358	4.10717	0.00301642	0.00757263	-2.21323
3184	ZNF467	1.83531	-1.56988	4.10431	0.00302884	0.00760012	-1.89008
3189	RBM44	0.671978	0.112305	4.09798	0.00305646	0.00765497	-2.18787
3198	PCDH11Y	0.77384	1.48619	4.08307	0.00312263	0.00778944	-2.48732
3208	ZNF578	0.746475	0.519024	4.0741	0.0031632	0.0078673	-2.30385
3210	RAX	2.11985	-2.09367	4.07312	0.00316765	0.00787253	-1.85916
3211	ACPP	0.752847	0.394077	4.07191	0.00317317	0.0078816	-2.28229
3215	TTC23L	0.753964	1.21868	4.06904	0.00318633	0.00790433	-2.45444
3218	PKP1	1.39953	-1.37587	4.06778	0.00319208	0.00791374	-1.97504
3222	SUSD3	0.603306	1.33164	4.06254	0.00321627	0.00796027	-2.48735
3226	TCAP	0.639545	0.81361	4.05959	0.00322999	0.00798322	-2.38576
3230	NR3C2	0.666358	-0.288289	4.05485	0.00325211	0.00802191	-2.17863
3232	GAS8	0.593074	3.06188	4.05393	0.00325643	0.0080301	-2.86671
3241	RP11-326A19.5	0.86301	1.55281	4.04553	0.00329613	0.00811189	-2.55825
3242	KISS1R	1.04133	0.0176353	4.04459	0.00330059	0.00812163	-2.25098
3244	GRIK3	0.648463	2.28874	4.04302	0.00330809	0.00813637	-2.71432
3259	ATP2B2	1.11586	0.24018	4.02702	0.00338544	0.0082887	-2.3205
3262	SCN4B	1.0308	0.244754	4.02416	0.00339944	0.00831668	-2.32574
3264	NKAIN4	0.653864	1.45774	4.01979	0.00342101	0.00835669	-2.57843
3266	FAM46C	0.697582	0.168453	4.01813	0.00342925	0.00837056	-2.32016
3268	F10	0.779463	-0.652519	4.01618	0.00343892	0.00838909	-2.17268
3270	ACKR3	0.810916	-0.044527	4.0117	0.00346132	0.00843226	-2.28939
3281	TBXA2R	0.586411	-0.0992366	4.00129	0.00351387	0.00853067	-2.29501
3285	ZNF433	0.771022	1.33938	3.99923	0.00352438	0.00855057	-2.58595
3288	C1QTNF4	0.816622	1.61336	3.99734	0.00353405	0.00857064	-2.64452
3290	PABPC1L2A	3.13736	-2.10043	3.99516	0.00354523	0.00859516	-1.9751
3291	BAIAP2L2	0.598206	1.62424	3.99412	0.00355059	0.00860666	-2.65169
3304	TGFBR3L	0.932789	-0.180041	3.97956	0.00362641	0.0087604	-2.31319
3308	SSTR5	1.16654	-1.7326	3.9741	0.00365533	0.00881838	-2.06131
3314	FOXN4	0.902856	-0.102502	3.96753	0.0036904	0.00889101	-2.34602
3315	PRLHR	1.94221	-1.62333	3.9642	0.00370831	0.00892749	-2.09298
3316	NOD2	0.841805	-0.701479	3.96393	0.00370977	0.00892836	-2.24377
3317	NAT2	0.723397	-0.529271	3.96105	0.00372535	0.00896182	-2.27829
3321	KIF26B	0.779301	0.0973188	3.95242	0.00377241	0.00906019	-2.40703
3322	TUBA8	0.781317	-0.0232543	3.95162	0.00377679	0.00906801	-2.38529
3325	BCO1	1.25949	-1.2981	3.94972	0.00378727	0.0090891	-2.16605
3328	KIAA1683	0.750885	-0.847491	3.94532	0.00381163	0.00913748	-2.24714
3337	TCAF2	0.586336	1.51348	3.93387	0.00387581	0.00926439	-2.72203
3345	CROCCP4	0.830432	-0.0767932	3.92653	0.00391757	0.00934261	-2.41372
3347	CFD	0.774081	-0.349486	3.92585	0.00392146	0.00934857	-2.3644
3350	CHRM2	1.61069	-2.06465	3.92443	0.0039296	0.00936107	-2.08707
3355	MISP	0.867248	-1.30869	3.91942	0.00395842	0.00941722	-2.2105
3361	RUNDC3B	0.950549	0.0203946	3.91093	0.00400784	0.00951657	-2.45608
3362	NTN4	0.690342	0.602853	3.91072	0.00400906	0.00951806	-2.57116
3364	GOLGA6B	1.12571	0.129504	3.90956	0.00401587	0.00952862	-2.4791
3366	RP11-465B22.3	0.622133	1.4359	3.90673	0.00403257	0.00956542	-2.74826
3371	PDIA2	0.973077	-1.46715	3.90347	0.00405185	0.00960268	-2.20962
3382	DQX1	1.12369	-0.837248	3.88903	0.00413841	0.00977624	-2.33502
3393	PAX3	0.865882	-0.790509	3.87528	0.00422269	0.00994187	-2.36413
3403	STPG3	1.27314	-1.35566	3.86986	0.0042564	0.010005	-2.27868
3428	WNK4	1.04739	-0.0699214	3.8387	0.00445585	0.0103878	-2.55037
3431	ACVR1C	0.688934	1.19956	3.83261	0.004496	0.0104708	-2.81498
3433	ULK4P2	0.825778	-0.0748736	3.83143	0.0045038	0.0104846	-2.56068
3435	ATP6V0A4	0.819078	0.163334	3.82974	0.00451508	0.0105076	-2.60895
3437	CMTM1	1.33783	-1.55212	3.82827	0.00452487	0.0105243	-2.31124
3438	CALY	0.991841	-1.2966	3.82811	0.00452589	0.0105252	-2.35218
3439	HTR2C	0.597374	2.4691	3.82626	0.00453824	0.0105509	-3.08805
3449	RP11-44M6.3	1.07354	-1.79307	3.81469	0.00461639	0.0107017	-2.29476
3452	ASPDH	1.73614	-1.70682	3.81229	0.00463274	0.010735	-2.31166
3459	AL049829.1	0.670294	3.01848	3.80121	0.00470915	0.0108761	-3.24868
3464	RP11-347C12.3	2.23582	-0.999187	3.79569	0.0047477	0.0109495	-2.45116
3480	ZNF469	0.73694	0.116193	3.77812	0.00487271	0.0111914	-2.6799
3481	PTGS2	0.804026	-0.594746	3.77782	0.00487488	0.0111948	-2.5486
3483	SIGLEC15	0.83388	-0.307077	3.77168	0.00491941	0.0112794	-2.61003
3486	WNT8B	0.783795	0.361603	3.77022	0.00493008	0.0112975	-2.74044
3490	RP11-188C12.2	1.00931	-0.343452	3.76399	0.00497583	0.0113873	-2.6153
3493	ADRB2	1.05039	-0.0444786	3.76027	0.00500334	0.0114414	-2.67685
3497	CITED1	0.81466	0.932978	3.75734	0.00502508	0.0114777	-2.87721
3500	HMGCLL1	1.58051	-1.91152	3.75321	0.005056	0.0115401	-2.37109
3507	CH17-140K24.5	1.04727	-1.37549	3.74263	0.00513607	0.0117047	-2.47113
3513	C3P1	1.40636	-2.00356	3.73867	0.00516634	0.0117604	-2.37958
3520	FGF18	0.615149	0.311101	3.73057	0.00522889	0.011886	-2.79222
3527	DRD3	0.944473	-1.42092	3.72223	0.00529416	0.0120056	-2.49534
3528	OR7D2	0.614841	0.0490539	3.72133	0.00530127	0.0120183	-2.7554
3530	HS3ST1	0.974463	0.365995	3.7158	0.00534505	0.0121091	-2.82622
3532	RSPH9	0.687358	-0.376469	3.71411	0.00535855	0.0121363	-2.68684
3541	SIRT4	0.754359	1.12424	3.70476	0.00543374	0.0122756	-2.99915
3543	NCMAP	0.914958	-0.500892	3.70406	0.00543939	0.0122849	-2.67994
3547	PRSS50	0.622757	1.30151	3.6987	0.00548299	0.0123678	-3.04517
3555	RP11-100G15.7	0.605549	0.0111341	3.69096	0.00554669	0.0124888	-2.79555
3556	SLC6A20	0.718236	0.0573276	3.68851	0.00556704	0.0125311	-2.80827
3558	CXCR4	0.680522	-0.22467	3.68702	0.00557941	0.0125519	-2.75711
3567	CFAP77	1.49122	-1.42095	3.67493	0.0056811	0.0127416	-2.56862
3572	PDZK1P1	1.72361	-0.604677	3.66424	0.00577263	0.0129182	-2.72347
3574	GPR141	1.05744	-1.41715	3.65818	0.0058252	0.0130214	-2.59524
3586	C2orf82	0.762782	-0.00546107	3.6471	0.00592263	0.013188	-2.86104
3590	CYCSP45	0.595199	-0.665583	3.64433	0.00594721	0.0132318	-2.74376
3591	IZUMO1	0.698196	-0.609218	3.64367	0.00595313	0.0132431	-2.75479
3592	CATSPERG	0.730492	0.0488044	3.63958	0.00598972	0.013319	-2.88327
3600	ENTPD8	0.850842	-1.25933	3.63224	0.00605599	0.0134368	-2.66132
3603	EBF3	1.39164	-0.928459	3.62915	0.00608417	0.0134881	-2.72173
3612	SLC44A4	0.587797	0.841539	3.62197	0.0061501	0.0136044	-3.07069
3615	DUSP10	1.25018	-0.59161	3.6175	0.00619152	0.0136848	-2.79888
3617	FAM19A2	0.609209	-0.368572	3.61589	0.00620649	0.0137122	-2.8418
3622	KRBA2	0.629674	1.89408	3.60854	0.0062754	0.0138323	-3.30915
3623	LDHD	0.587326	0.699789	3.60461	0.00631256	0.0139085	-3.06866
3625	KCNA2	0.819837	-0.266437	3.60264	0.00633137	0.0139454	-2.88148
3628	DNAI1	0.933623	-1.03053	3.59725	0.00638285	0.0140365	-2.75418
3650	ASCL2	0.967296	-1.32759	3.57518	0.00659855	0.0144244	-2.73915
3659	LINC00176	1.32771	-0.823057	3.56529	0.00669769	0.0145976	-2.8399
3660	PPP1R3G	0.703343	0.0968835	3.5646	0.00670475	0.0146071	-3.01053
3665	PIGCP1	0.621006	1.30537	3.55738	0.00677815	0.0147411	-3.26888
3666	TDRD6	0.624899	0.177858	3.55707	0.00678134	0.0147441	-3.03825
3671	C1QTNF5	0.744433	-0.0312385	3.55482	0.00680443	0.0147843	-3.00118
3678	LRRC3B	0.995169	0.661922	3.54556	0.00690026	0.0149603	-3.15412
3680	MLANA	0.844003	-1.65789	3.54305	0.00692652	0.0150092	-2.73613
3682	MROH6	0.709555	0.631804	3.54222	0.00693516	0.0150198	-3.15318
3687	ZDHHC8P1	0.88254	0.24831	3.53797	0.00697991	0.0150926	-3.08233
3688	KANK4	1.34356	-1.29372	3.53787	0.00698092	0.0150926	-2.80311
3702	RAPGEF4	0.619717	1.36205	3.51958	0.00717684	0.0154664	-3.3405
3704	HSPB7	1.95072	-2.29191	3.51929	0.00718004	0.015469	-2.67617
3714	FAM131C	1.20144	-0.793287	3.50632	0.0073225	0.0157299	-2.9378
3722	CLDND2	0.636385	0.0843856	3.5004	0.00738857	0.0158444	-3.10949
3741	SIAH3	0.976492	-1.71189	3.47769	0.00764771	0.016307	-2.82988
3742	TMPRSS6	0.679978	-1.12911	3.47349	0.00769674	0.0164007	-2.93173
3746	CR1	0.596211	-0.468997	3.47094	0.00772663	0.016447	-3.05165
3748	CLVS2	0.599012	0.598643	3.46967	0.00774158	0.0164701	-3.26137
3751	NEK2P4	1.00275	-1.38316	3.46824	0.00775842	0.0164929	-2.8977
3757	CYP4F35P	0.651501	-1.25755	3.46475	0.00779968	0.016561	-2.92395
3767	TMEM121	0.702344	-0.453764	3.44703	0.00801302	0.0169448	-3.09226
3769	IGSF22	0.803227	-0.89992	3.44426	0.00804684	0.0170097	-3.01707
3774	AKAP14	1.3969	-1.91108	3.44088	0.00808848	0.0170798	-2.85641
3777	CCDC146	0.853089	0.20545	3.43644	0.00814343	0.0171798	-3.2347
3781	STAT4	0.630413	-0.945315	3.43348	0.00818019	0.0172374	-3.02623
3784	ADCY8	0.704927	1.52636	3.43189	0.00820007	0.0172702	-3.51381
3796	FAM107A	0.706447	-0.498722	3.41037	0.008474	0.0177752	-3.14213
3797	CD52	0.718218	-0.237331	3.41007	0.00847777	0.0177808	-3.19103
3807	GPR146	0.879176	0.080775	3.40323	0.00856695	0.0179259	-3.26295
3814	CXCL16	0.850577	0.343687	3.39929	0.00861872	0.0180054	-3.32141
3817	ZDHHC19	0.602505	0.449689	3.39661	0.00865406	0.0180567	-3.34712
3821	CHRD	0.608016	-0.0110033	3.39188	0.00871699	0.0181692	-3.26316
3823	TLR6	0.688911	-0.871695	3.39116	0.00872648	0.0181843	-3.10597
3828	CCL25	0.673179	-1.49125	3.38775	0.00877223	0.0182584	-3.00682
3831	HAPLN2	1.52916	-2.19728	3.38238	0.00884456	0.0183947	-2.90437
3837	CNBD2	1.38472	-0.486808	3.37869	0.00889469	0.0184799	-3.19456
3843	NDP	1.06751	-1.09463	3.37224	0.00898304	0.0186308	-3.09746
3847	PRMT8	0.835113	0.480888	3.36904	0.0090273	0.0187121	-3.39745
3848	IFI27	0.637873	0.0247065	3.36723	0.00905229	0.0187567	-3.30931
3861	SSTR1	0.651039	0.672885	3.34874	0.00931277	0.0192322	-3.46941
3865	TULP2	0.796061	0.0743101	3.34485	0.0093685	0.0193255	-3.35466
3907	SPINK2	0.845076	-1.6131	3.3061	0.00994388	0.0203248	-3.11609
3920	RNF152	0.722514	0.830805	3.29025	0.0101897	0.0207615	-3.59596
3934	RAB7B	0.946181	-1.78714	3.27284	0.010467	0.0212647	-3.14079
3937	GPR182	0.872446	-0.95179	3.27021	0.0105096	0.0213325	-3.28408
3938	CYP2B7P	0.746345	-0.810279	3.26808	0.0105443	0.0213922	-3.31233
3942	ZNF843	0.77656	-0.701138	3.26653	0.0105695	0.0214232	-3.33424
3949	PLIN1	1.54916	-1.51899	3.262	0.0106438	0.0215425	-3.20131
3990	CBLN3	1.02188	-0.400849	3.22355	0.0112961	0.022647	-3.45772
3993	HTRA4	0.586489	1.66998	3.21802	0.0113934	0.0228108	-3.88641
3997	LGALS9	0.921594	-0.671522	3.21304	0.0114817	0.0229534	-3.42495
3999	SDSL	0.690794	0.811307	3.21019	0.0115324	0.0230434	-3.72037
4001	BCRP3	0.824151	-0.39058	3.20833	0.0115657	0.0230956	-3.48397
4005	RP11-756A22.7	0.711834	-0.097059	3.20377	0.0116478	0.0232394	-3.54692
4009	HTR1B	0.778654	-0.77935	3.19554	0.0117976	0.0235179	-3.43357
4020	APLN	0.632401	2.81264	3.1808	0.0120707	0.0239736	-4.19053
4022	LRRC4C	0.850657	-1.38253	3.17872	0.0121098	0.0240431	-3.35633
4023	NFATC2	0.600654	0.801052	3.17735	0.0121355	0.0240875	-3.77103
4033	CCDC170	1.89828	-1.6867	3.1682	0.0123093	0.0243755	-3.32301
4035	GPR68	0.864305	-1.3518	3.16545	0.0123622	0.0244712	-3.38263
4050	LGALS7	1.171	-1.45429	3.15096	0.012644	0.0249311	-3.38861
4051	ZCCHC16	0.650542	-1.04462	3.14926	0.0126775	0.024985	-3.46087
4056	SMIM1	0.586325	-0.311137	3.14357	0.0127904	0.0251815	-3.60262
4059	KCNA1	1.14339	-1.37549	3.14069	0.0128479	0.0252807	-3.41815
4066	RP11-196G11.1	1.25789	0.165285	3.13473	0.0129678	0.0254637	-3.70917
4071	FGF7	0.700272	0.0709691	3.13219	0.0130192	0.0255461	-3.69457
4075	CDK5R2	2.53341	-2.48594	3.12987	0.0130662	0.0256197	-3.25928
4087	AKAP3	0.599773	0.0301598	3.11909	0.0132879	0.0259817	-3.7076
4089	DOK6	0.710812	0.0753783	3.11576	0.0133569	0.0261009	-3.72183
4094	CA4	1.03097	-0.323517	3.11202	0.0134352	0.0262283	-3.65091
4097	DCHS2	0.589876	1.17172	3.11005	0.0134766	0.0262964	-3.9573
4115	ARHGDIB	0.848447	-1.42087	3.09233	0.0138546	0.0269234	-3.48773
4122	CLEC7A	0.972243	-1.59759	3.08503	0.0140137	0.0271834	-3.47008
4123	RXFP1	1.28566	-1.20155	3.08469	0.0140212	0.0271947	-3.53706
4124	OTOGL	0.68091	-1.2187	3.08424	0.014031	0.0272105	-3.53485
4125	VSTM2B	0.717646	-0.170921	3.08387	0.0140392	0.0272203	-3.72517
4134	GDF6	0.683363	-0.745126	3.07698	0.0141911	0.0274582	-3.62949
4141	AC002985.3	1.81217	-2.27482	3.07353	0.0142679	0.0275686	-3.38066
4144	HMGA1P8	1.07682	-1.43454	3.07152	0.0143128	0.0276441	-3.51868
4148	MYT1L	1.07672	-1.08035	3.06369	0.0144892	0.0279446	-3.59155
4151	ZNF709	0.887212	1.1726	3.0608	0.014555	0.0280548	-4.037
4155	CHRNE	1.33428	-1.73037	3.05517	0.0146838	0.028259	-3.49601
4157	PCDHGA1	0.614658	-0.509388	3.05348	0.0147228	0.0283206	-3.71021
4175	SHISA8	1.35651	-1.26577	3.03833	0.0150765	0.0288908	-3.60026
4177	CTD-2623N2.3	1.30069	-1.39031	3.03316	0.0151991	0.0290946	-3.58743
4178	MEF2B	1.20169	-0.683944	3.03296	0.0152039	0.0291003	-3.71118
4183	ARHGEF37	0.678726	-0.243108	3.02129	0.0154846	0.0295746	-3.81198
4186	TGFB2	0.894287	0.406884	3.01875	0.0155466	0.0296753	-3.94474
4191	CRX	0.635819	-0.80639	3.01056	0.0157478	0.0300062	-3.72506
4193	F7	0.716078	-0.41289	3.00901	0.0157861	0.0300649	-3.79963
4194	PCDHB3	0.613903	-0.254724	3.00882	0.0157907	0.0300666	-3.82983
4196	PCDHB4	0.737707	-0.0499808	3.00627	0.015854	0.0301801	-3.87344
4209	CCSER1	0.622735	-0.283863	2.98823	0.0163099	0.0309567	-3.85742
4215	TNFRSF19	0.650428	-0.565238	2.9841	0.0164161	0.0311179	-3.81138
4220	ACTG1P10	0.698813	-1.27056	2.97864	0.0165576	0.031353	-3.695
4232	PROKR2	0.746784	-0.58878	2.96839	0.0168269	0.0317883	-3.8323
4237	CTD-2206N4.4	0.766008	-0.748229	2.96325	0.0169636	0.0319978	-3.81149
4247	MFSD4A	0.666434	-0.865869	2.95049	0.0173078	0.0325558	-3.81085
4254	HHAT	0.863454	-0.98123	2.94415	0.0174816	0.0328329	-3.80056
4257	PDZK1	0.870587	0.0185682	2.94348	0.0174998	0.0328443	-3.98805
4260	RAMP3	1.13997	-1.40962	2.94214	0.0175368	0.0328984	-3.72984
4272	ZMYND12	2.18437	-1.06278	2.93175	0.0178266	0.0333528	-3.80613
4276	RASAL3	0.826132	-0.781229	2.9289	0.0179067	0.0334805	-3.86071
4283	PRAM1	0.664236	-1.61545	2.92261	0.0180854	0.0337604	-3.72668
4285	RP11-1264N5.1	0.590827	-0.229547	2.92147	0.0181178	0.0338074	-3.97528
4291	PTGER4	0.599187	-0.00196793	2.91253	0.0183751	0.034247	-4.03391
4300	CASR	0.944374	-1.4698	2.8987	0.0187808	0.0349073	-3.78926
4304	RIMBP2	0.64746	-0.215987	2.89478	0.0188972	0.0350874	-4.02087
4310	ALOX15	0.705988	-0.22589	2.89273	0.0189586	0.0351654	-4.02227
4324	TREX1	2.74348	-1.02901	2.88375	0.0192294	0.0355569	-3.88908
4327	NBPF10	0.649386	2.64577	2.88181	0.0192885	0.0356421	-4.63774
4330	CNGA1	0.662572	0.1893	2.88165	0.0192934	0.0356426	-4.12176
4339	PCDHA13	0.670274	-0.692247	2.86769	0.019724	0.0363466	-3.97525
4344	CMYA5	0.640827	0.842664	2.85793	0.0200309	0.0368363	-4.29544
4347	FAIM2	0.889238	-1.29666	2.85128	0.0202428	0.037197	-3.89466
4349	TBC1D10C	0.616733	-0.368242	2.85112	0.0202477	0.037201	-4.06213
4364	FAAHP1	0.80586	-0.947275	2.83814	0.0206682	0.0378659	-3.97677
4368	RP11-54D18.2	1.01542	-1.46078	2.83381	0.0208103	0.0380959	-3.89469
4372	MGLL	0.877102	-0.730125	2.83109	0.0209001	0.0382169	-4.02716
4378	NFAM1	0.614804	0.353284	2.82444	0.0211215	0.0385692	-4.24736
4379	POU2F3	0.642819	-0.428255	2.8233	0.0211596	0.0386198	-4.09558
4380	FAM162B	0.688182	0.100344	2.82286	0.0211745	0.0386394	-4.19877
4385	GALR1	0.981204	-0.0967279	2.82055	0.021252	0.0387463	-4.16358
4392	AC019097.7	0.622468	-1.21118	2.81388	0.0214779	0.0390964	-3.96935
4393	GLTPD2	0.994062	-1.80913	2.81302	0.0215072	0.0391453	-3.86999
4400	TMEM31	0.622153	-1.10604	2.79914	0.0219858	0.0399442	-4.01132
4402	AP000275.65	0.825289	1.45009	2.79606	0.0220935	0.0401219	-4.52306
4404	ZBTB45P2	0.704451	0.665417	2.79421	0.0221583	0.0402196	-4.36098
4412	CH507-9B2.1	0.593449	0.372303	2.78219	0.0225849	0.0408899	-4.31943
4415	CLPSL2	0.648196	-1.10677	2.78053	0.0226445	0.0409796	-4.04103
4437	C11orf96	1.10901	-1.06681	2.76268	0.0232953	0.041969	-4.07668
4439	TOP3BP1	1.4514	-1.28063	2.76036	0.0233815	0.0421056	-4.04311
4445	INHA	0.608456	-0.719652	2.75722	0.0234982	0.0422731	-4.14776
4448	BMP8B	0.59109	0.297893	2.74976	0.0237783	0.0427247	-4.35648
4452	LCN15	0.695251	-1.21385	2.7461	0.023917	0.0429357	-4.07751
4453	MR1	0.805182	-0.454874	2.74571	0.0239319	0.0429577	-4.21536
4468	CDHR4	0.997728	-1.4575	2.73482	0.0243497	0.0435864	-4.05369
4479	UBA7	0.736699	-0.559872	2.72897	0.0245774	0.0438819	-4.22261
4481	CRYGS	0.610851	-0.486217	2.72811	0.0246109	0.0439321	-4.23776
4492	ATP4A	0.678032	-0.972553	2.71205	0.0252477	0.0449197	-4.17457
4506	GJB5	0.748948	-1.61475	2.6955	0.0259214	0.0459311	-4.08998
4511	ADAMTS7P1	0.6534	-0.33465	2.69014	0.0261434	0.0462482	-4.32746
4520	GCOM1	0.822986	-0.322377	2.68448	0.0263803	0.0465798	-4.3389
4521	COL6A6	0.880889	-1.81184	2.68442	0.0263828	0.0465798	-4.07487
4531	OXGR1	0.726591	-0.866089	2.67524	0.0267712	0.0471932	-4.25267
4543	IL4I1	0.660343	-1.36961	2.66166	0.0273564	0.048085	-4.18568
4548	ASB14	0.625208	-0.337198	2.6588	0.0274813	0.048271	-4.37728
4549	ADGRG3	0.696603	-0.99886	2.65803	0.0275151	0.0483121	-4.25639
4551	FOXP2	0.671206	-0.611451	2.65736	0.0275448	0.0483509	-4.32794
4569	ABCC11	0.739956	-0.939622	2.64543	0.0280735	0.0491347	-4.28716
11488	FTLP12	-0.782365	-1.86923	-2.64771	0.0279715	0.0489775	-4.12392
11498	PDYN	-0.731238	-1.28255	-2.65815	0.0275098	0.0483121	-4.20632
11502	AC026348.1	-3.18169	-1.90625	-2.66343	0.0272797	0.0479743	-4.09281
11517	RP11-977G19.10	-0.587686	2.86572	-2.68092	0.0265301	0.0468199	-5.01253
11525	WBP2NL	-0.607929	-0.405049	-2.68901	0.0261907	0.0463084	-4.31588
11545	CLIP4	-0.747564	-0.746601	-2.70371	0.0255848	0.0454094	-4.22872
11548	GAB3	-0.750359	-1.06022	-2.70584	0.0254981	0.0452755	-4.16894
11553	TMEM232	-0.705519	-0.142758	-2.70829	0.025399	0.0451491	-4.33532
11563	DSG3	-0.714542	-1.54067	-2.71646	0.0250713	0.0446355	-4.06897
11569	GSG1	-0.68736	0.0952602	-2.71928	0.0249587	0.0444743	-4.36464
11576	RP11-466H18.1	-4.8849	-0.891515	-2.72565	0.0247073	0.0440801	-4.16727
11583	EGFEM1P	-0.682641	0.039276	-2.73131	0.0244861	0.0437577	-4.33412
11592	NOTO	-0.745956	-0.987178	-2.73651	0.0242844	0.043484	-4.13275
11611	RP11-175P13.3	-0.730966	-0.233227	-2.75588	0.0235483	0.0423492	-4.24122
11654	CCDC103	-0.941344	-0.951203	-2.7961	0.022092	0.0401219	-4.04356
11663	TMIE	-1.01914	-1.11274	-2.80944	0.0216297	0.0393593	-3.99362
11668	SIM2	-0.659354	-1.0644	-2.8172	0.021365	0.0389199	-3.98965
11670	WFDC11	-0.877953	-0.778908	-2.81889	0.021308	0.0388353	-4.03791
11703	HMGB1P5	-1.45127	4.61379	-2.85098	0.0202522	0.0372052	-5.12854
11708	ACRV1	-0.786062	-1.15511	-2.85886	0.0200013	0.0367904	-3.90695
11719	PRSS42	-0.642346	-0.66256	-2.86754	0.0197285	0.0363506	-3.98091
11726	GPR158	-0.654264	0.156967	-2.87565	0.0194773	0.035933	-4.12495
11771	RP11-460E7.8	-0.639945	-1.53963	-2.91825	0.0182102	0.0339563	-3.74627
11787	PID1	-0.654241	0.725716	-2.93436	0.0177532	0.0332463	-4.14721
11800	TRIM4	-0.986164	-1.7855	-2.94462	0.0174685	0.0328122	-3.66355
11819	RP11-229P13.2	-0.784467	-1.43186	-2.96265	0.0169795	0.0320186	-3.69326
11820	RP11-104G3.2	-0.790278	-1.09555	-2.96412	0.0169402	0.0319575	-3.74847
11827	PCDH15	-0.732987	-1.31231	-2.96727	0.0168566	0.0318369	-3.70611
11839	L3MBTL4	-0.601427	0.584906	-2.98258	0.0164554	0.0311851	-4.03986
11840	UPK3BL	-0.589492	2.15471	-2.98441	0.0164082	0.0311066	-4.36574
11855	DBF4P1	-0.792597	-1.35973	-3.00483	0.01589	0.0302415	-3.63792
11865	AC007192.4	-3.67881	-0.537212	-3.01368	0.0156708	0.0298877	-3.76901
11894	C1orf145	-0.60717	-0.590156	-3.04147	0.0150024	0.0287864	-3.71462
11909	PCDHGA9	-0.963068	-0.973402	-3.05827	0.0146128	0.0281358	-3.61891
11934	SUPT20HL2	-0.838851	-0.132601	-3.07931	0.0141396	0.0273783	-3.73988
11938	TMEM229A	-0.71124	-0.539723	-3.08317	0.0140545	0.0272429	-3.65695
11945	GJA4	-0.688013	0.251101	-3.0908	0.013888	0.0269687	-3.79702
11961	ZGLP1	-0.597447	0.13286	-3.10659	0.0135495	0.0264069	-3.74796
11970	GLRB	-0.793758	-1.03621	-3.11735	0.013324	0.0260428	-3.51335
11987	HNRNPA1P10	-0.67927	0.93186	-3.13617	0.0129387	0.025419	-3.86484
11994	ZNRF2P2	-0.666145	-0.53437	-3.13967	0.0128683	0.0253093	-3.56732
12011	EIF1AXP1	-4.92115	-1.20994	-3.15627	0.01254	0.0247746	-3.42126
12018	RPL10AP6	-0.790654	-0.951201	-3.16449	0.0123806	0.0244956	-3.45282
12022	SNURF	-0.621819	3.1985	-3.16888	0.0122965	0.024353	-4.29807
12023	ATP10B	-0.594584	1.38911	-3.1689	0.0122961	0.024353	-3.90757
12025	ANKRD30B	-0.841257	-1.34966	-3.17077	0.0122602	0.0243021	-3.37449
12027	SLC6A12	-1.49403	-1.64483	-3.17299	0.012218	0.0242273	-3.32219
12035	MUC21	-0.64759	-1.0682	-3.18283	0.0120328	0.0239129	-3.40318
12040	HIST1H3E	-0.650498	-0.486683	-3.18622	0.0119694	0.0238075	-3.50154
12044	PARVG	-0.876716	-0.856099	-3.18977	0.0119037	0.0236974	-3.42917
12051	KCNH4	-1.10173	-0.844534	-3.19541	0.0117998	0.0235195	-3.42219
12052	CYP2F1	-0.917427	-1.35192	-3.19567	0.0117951	0.0235158	-3.33444
12058	ORM1	-0.658936	-0.848494	-3.20942	0.0115463	0.0230625	-3.39913
12063	FAM60BP	-0.664983	-0.811138	-3.21378	0.0114684	0.0229312	-3.39878
12066	CIDEB	-1.63111	0.529474	-3.21503	0.0114462	0.0228962	-3.65395
12084	SNAP25	-0.760743	-1.53579	-3.22741	0.0112288	0.0225399	-3.25348
12095	EFCAB12	-0.700707	-0.664313	-3.24316	0.0109584	0.0220879	-3.37815
12097	C3orf80	-0.652085	-0.310412	-3.24551	0.0109186	0.0220132	-3.43951
12099	ASNSP1	-0.592376	0.790477	-3.24825	0.0108724	0.0219337	-3.65486
12111	FSIP1	-0.825607	0.0950859	-3.25983	0.0106795	0.0216041	-3.49458
12113	SERTM1	-0.684779	0.0214288	-3.26171	0.0106485	0.0215494	-3.47714
12134	GABRG2	-0.927368	-0.00308964	-3.28171	0.0103247	0.0210101	-3.44037
12146	RP4-756H11.5	-0.765537	-0.129317	-3.30442	0.00996955	0.0203592	-3.37974
12149	QRFPR	-1.01683	-0.992962	-3.30563	0.00995096	0.0203343	-3.22059
12167	GPR75-ASB3	-0.933522	-1.26602	-3.32488	0.00966056	0.0198371	-3.14351
12179	FGF8	-1.20128	-1.56728	-3.34243	0.00940349	0.0193922	-3.06604
12181	PALM2-AKAP2	-0.708896	2.82195	-3.3454	0.00936062	0.0193161	-3.92745
12200	Z83313.1	-4.38677	-0.178634	-3.37108	0.00899899	0.0186606	-3.2641
12201	LRRN4	-0.950114	-1.68837	-3.37397	0.0089593	0.0185878	-2.99674
12213	RP11-124D2.7	-1.05683	-1.47447	-3.38779	0.00877164	0.0182584	-3.00949
12221	IL32	-0.608788	-0.962182	-3.39681	0.00865138	0.0180534	-3.0813
12227	OTOF	-0.874713	-0.742633	-3.3991	0.0086212	0.0180054	-3.11612
12233	SPOCK3	-0.833495	-0.893236	-3.40368	0.00856101	0.0179182	-3.08239
12240	LDLRAD2	-0.639893	0.10171	-3.40852	0.008498	0.0178186	-3.25864
12256	TPI1P2	-0.967828	-1.32696	-3.42686	0.0082632	0.0173918	-2.97211
12257	TUBBP1	-0.827866	-0.825527	-3.42748	0.0082555	0.0173779	-3.05658
12280	FOXA2	-1.60316	-0.541489	-3.45598	0.00790458	0.0167419	-3.06213
12301	FOSB	-0.625964	0.261449	-3.47024	0.00773487	0.0164602	-3.19217
12308	FGF5	-0.782619	-1.04034	-3.47416	0.00768893	0.0163884	-2.94575
12309	ARSE	-0.65896	1.06454	-3.47612	0.00766609	0.0163418	-3.34802
12316	RP11-665C16.9	-1.27811	1.16592	-3.48153	0.00760323	0.0162271	-3.36047
12317	FAM187A	-0.908444	-0.353747	-3.48235	0.00759382	0.0162113	-3.0548
12330	KRTAP5-11	-1.00399	-1.27478	-3.49638	0.00743373	0.0159222	-2.87134
12359	LRRC24	-3.79132	-2.4854	-3.53334	0.00702894	0.0151862	-2.62611
12361	PCDHGC5	-1.32385	-1.23414	-3.53718	0.00698824	0.0151064	-2.81406
12368	RP11-474G23.1	-0.661145	2.04026	-3.54201	0.00693741	0.0150227	-3.44517
12380	SLC7A5P1	-1.12778	-0.124067	-3.55413	0.00681155	0.0147938	-2.98455
12382	RYR3	-0.595928	1.37034	-3.55724	0.00677957	0.0147422	-3.28248
12386	SPINK5	-0.747413	-0.438928	-3.56033	0.00674801	0.0146874	-2.91617
12394	CTAGE15	-1.12851	-0.280775	-3.56675	0.00668301	0.0145695	-2.93523
12395	AC084219.2	-0.710438	1.14309	-3.56791	0.00667131	0.014546	-3.21869
12397	RP11-201K10.3	-1.13519	-1.07808	-3.56915	0.00665884	0.0145286	-2.79011
12398	HIST1H2BJ	-1.7099	-0.936597	-3.56975	0.0066528	0.0145174	-2.81327
12405	RP11-364B14.3	-0.607562	-0.591706	-3.57408	0.00660953	0.0144445	-2.86695
12407	CD247	-0.688239	-0.376146	-3.57581	0.00659232	0.0144166	-2.90334
12420	AC156455.2	-0.590558	1.15762	-3.58987	0.00645419	0.0141635	-3.18699
12425	TPM4P1	-0.709186	-0.142723	-3.59436	0.00641071	0.0140863	-2.91769
12430	DNAJC22	-1.021	-1.52632	-3.59982	0.00635827	0.0139882	-2.6685
12433	LRRC15	-0.824482	-1.30558	-3.60052	0.00635156	0.0139791	-2.70318
12434	SLC25A48	-0.773023	-0.476659	-3.60064	0.00635044	0.0139786	-2.846
12437	WDR97	-1.09549	-1.06123	-3.60556	0.00630358	0.0138906	-2.73599
12447	BTK	-0.701774	-0.686652	-3.61392	0.00622484	0.0137415	-2.7876
12449	GHRHR	-0.787865	-0.91483	-3.61502	0.0062146	0.0137245	-2.74614
12458	SAMD15	-0.932134	-0.690502	-3.62452	0.00612659	0.0135617	-2.77034
12474	HYAL3	-0.653299	0.990236	-3.64258	0.00596291	0.0132631	-3.06912
12482	MOK	-0.629091	0.616282	-3.6524	0.00587584	0.0131013	-2.97626
12486	CCDC87	-0.703992	-1.34025	-3.6552	0.00585125	0.0130569	-2.61234
12506	LRRC9	-0.612747	0.787721	-3.67152	0.00571006	0.0127977	-2.98154
12507	RP1-95L4.4	-0.856192	-0.691451	-3.67308	0.00569678	0.0127714	-2.69432
12514	GLUD2	-0.92358	-0.44915	-3.68075	0.00563189	0.0126435	-2.72563
12532	PPP1R17	-0.659211	0.0918035	-3.69979	0.00547414	0.0123513	-2.7973
12558	TTC41P	-1.07616	-1.16608	-3.73031	0.00523094	0.011889	-2.52439
12572	SLC47A1	-0.625766	0.386049	-3.75869	0.00501509	0.0114613	-2.76328
12577	GOLGA2P11	-1.25648	-0.997714	-3.76418	0.00497438	0.011386	-2.50009
12584	MTHFD2P1	-1.12893	-1.34558	-3.77294	0.00491023	0.0112616	-2.42916
12594	RP11-334L9.1	-1.10618	-1.54265	-3.78215	0.00484373	0.0111312	-2.38354
12600	DLEC1	-1.32794	-1.12853	-3.78941	0.00479198	0.0110343	-2.43926
12602	ERVFRD-1	-0.627756	-0.738172	-3.79225	0.0047719	0.0109959	-2.5011
12623	MT2A	-0.633385	0.210963	-3.80995	0.00464877	0.010766	-2.64891
12633	OR2H2	-1.05886	-0.454303	-3.82475	0.00454836	0.0105683	-2.50108
12637	ALG1L6P	-0.690802	-0.72232	-3.82912	0.00451916	0.0105126	-2.44694
12647	TMPRSS3	-0.852144	-1.15424	-3.8444	0.00441863	0.0103135	-2.35039
12648	CYP7B1	-0.864369	-1.15812	-3.84491	0.00441531	0.0103081	-2.34897
12659	SYT10	-1.10425	0.164497	-3.85501	0.00435024	0.0101842	-2.57006
12672	GJB3	-1.30227	-1.57185	-3.86675	0.00427584	0.0100421	-2.24924
12674	HTR1D	-0.740456	-0.487236	-3.86813	0.00426723	0.0100262	-2.42828
12676	TTPA	-0.907224	-1.13646	-3.87479	0.00422568	0.00994746	-2.3067
12694	HIST1H3G	-0.608553	0.592254	-3.89276	0.00411585	0.00973434	-2.59675
12715	RP11-603J24.9	-0.662217	3.35579	-3.92524	0.00392496	0.00935278	-3.1324
12727	MUC4	-1.10586	0.722514	-3.93537	0.00386734	0.00924963	-2.55757
12751	SIM1	-1.25314	-1.15344	-3.96545	0.00370154	0.00891386	-2.16552
12755	AL023806.1	-0.632766	0.832971	-3.97054	0.00367427	0.00885877	-2.52614
12762	WASF4P	-0.954254	-0.832529	-3.98067	0.00362058	0.00874892	-2.19579
12763	RP11-1166P10.1	-2.19804	-1.10782	-3.98221	0.00361251	0.00873072	-2.14751
12765	FAM184B	-0.833125	-0.611237	-3.98519	0.00359691	0.00869954	-2.22704
12772	SEPT14P19	-0.901561	-1.08295	-4.00379	0.00350116	0.00850366	-2.11883
12781	RP11-23J9.7	-0.601666	0.502314	-4.01024	0.0034686	0.00844362	-2.39797
12782	PLAC9	-1.05223	-0.253794	-4.01038	0.00346793	0.00844327	-2.25258
12783	YY2	-0.961083	-0.773079	-4.01142	0.00346272	0.0084344	-2.15916
12796	CD163	-0.714391	-0.284682	-4.01977	0.00342112	0.00835669	-2.23263
12804	PCDH10	-0.587701	2.69092	-4.02437	0.00339842	0.00831544	-2.82891
12813	TAS2R20	-0.82681	-1.57274	-4.03096	0.00336619	0.00825787	-1.99986
12822	RP11-157G21.2	-0.749018	0.525909	-4.04915	0.00327893	0.00807203	-2.34324
12836	CTD-2278I10.6	-3.84269	-2.65205	-4.06039	0.00322627	0.00797645	-1.80117
12839	HIST1H3J	-0.947872	-0.71404	-4.06184	0.00321952	0.00796666	-2.09282
12841	BNIP3P17	-0.70946	0.507169	-4.0637	0.0032109	0.00795186	-2.31732
12853	C1QTNF2	-1.21612	-1.50788	-4.07256	0.00317022	0.00787649	-1.94726
12857	CTRL	-1.48418	-0.118091	-4.07401	0.00316359	0.0078673	-2.18082
12881	GRIA1	-0.671076	-0.149301	-4.09667	0.00306222	0.00766601	-2.14069
12888	SERP2	-0.64506	-0.596888	-4.10167	0.00304034	0.00762304	-2.05286
12890	RP11-381E24.1	-1.21766	-0.893678	-4.10268	0.00303592	0.00761432	-2.00071
12897	RP11-134F2.8	-0.882068	2.83607	-4.11612	0.00297799	0.00749233	-2.72036
12900	INHBE	-0.633358	3.022	-4.11722	0.00297328	0.00748397	-2.76066
12912	MYH3	-0.650571	1.42613	-4.13327	0.00290576	0.00733807	-2.39871
12913	TPTE2P2	-0.94094	-0.925901	-4.1355	0.00289652	0.00731701	-1.94599
12918	DNAJA1P3	-0.922199	-1.66102	-4.13943	0.00288027	0.00728739	-1.82373
12928	MUC1	-0.649194	0.309585	-4.14837	0.00284371	0.00721411	-2.14973
12936	F13A1	-0.881945	-0.3412	-4.1587	0.00280208	0.00712307	-2.01211
12944	PRR22	-1.00404	0.111385	-4.16828	0.00276409	0.00704664	-2.08143
12972	MYCT1	-2.92901	-2.63463	-4.19481	0.00266164	0.00683715	-1.60475
12976	SMG1P1	-0.612045	3.91159	-4.19822	0.00264877	0.00681364	-2.83901
12981	NEURL2	-0.641792	0.767436	-4.20287	0.00263135	0.00678308	-2.15898
12997	CTD-2369P2.10	-0.587093	0.526882	-4.21707	0.00257885	0.00667549	-2.08909
12998	POLN	-0.597435	1.36417	-4.21792	0.00257574	0.00666955	-2.25797
13038	KLF1	-1.45341	-1.66638	-4.25981	0.0024275	0.00635305	-1.64431
13047	AP000350.10	-0.781391	1.04689	-4.26808	0.00239932	0.00629557	-2.118
13048	HSF2BP	-0.591326	-0.243274	-4.26982	0.00239345	0.00628223	-1.86336
13051	PSORS1C1	-2.1826	-2.23662	-4.27504	0.0023759	0.00624224	-1.5403
13068	C2orf91	-0.856988	-0.582405	-4.30429	0.00228006	0.00603169	-1.75224
13073	CX3CL1	-0.599699	1.03113	-4.31001	0.00226182	0.00599728	-2.052
13080	TMPRSS11E	-0.797992	0.584814	-4.31914	0.00223301	0.00593251	-1.94782
13093	EIF2S2P3	-1.26691	-1.22702	-4.33414	0.00218653	0.00583334	-1.60204
13100	AGBL3	-0.603355	0.348194	-4.34074	0.00216642	0.00579354	-1.86896
13108	HS3ST2	-1.49093	-0.453367	-4.35194	0.00213272	0.00571975	-1.70412
13118	CTD-2021K4.1	-0.646263	3.57478	-4.3661	0.00209092	0.00562635	-2.50978
13126	TTLL11	-1.16944	-1.07301	-4.37792	0.00205672	0.00555256	-1.56216
13133	FLT3	-0.868842	-0.913144	-4.38448	0.00203799	0.00551242	-1.5784
13151	NPIPA2	-1.465	2.22054	-4.4066	0.00197619	0.0053768	-2.15049
13157	AC006538.4	-1.15712	-0.968871	-4.42176	0.001935	0.00528255	-1.51472
13161	FAM71F1	-0.87648	0.364102	-4.43018	0.00191254	0.00522663	-1.73969
13181	SPATA33	-0.586017	2.74435	-4.44937	0.00186234	0.00511646	-2.1983
13192	SPIB	-0.701413	3.03764	-4.45992	0.00183537	0.00505935	-2.24828
13195	PPAN-P2RY11	-0.65152	0.760366	-4.46494	0.00182268	0.00502952	-1.76711
13244	DLEU7	-0.609148	1.78632	-4.53113	0.00166388	0.0046639	-1.87693
13250	LEFTY1	-0.758253	4.88844	-4.53814	0.00164795	0.00462649	-2.53069
13255	ZNF235	-0.666234	1.47185	-4.54424	0.00163424	0.00459439	-1.7943
13275	CARD9	-0.858895	0.251822	-4.57592	0.00156493	0.00443817	-1.50481
13290	GALNT4	-0.944481	2.56322	-4.59007	0.001535	0.00437633	-1.95182
13295	FBXW4P1	-1.06769	-1.78819	-4.59443	0.00152591	0.00435893	-1.1411
13298	VDR	-1.44443	-0.626187	-4.59675	0.00152109	0.00434825	-1.31725
13299	CD53	-1.68611	-1.45695	-4.59833	0.00151783	0.00434122	-1.18358
13300	EDA2R	-0.677773	2.47086	-4.59845	0.00151758	0.00434122	-1.92
13303	FAM86EP	-0.623545	2.26011	-4.60113	0.00151204	0.0043308	-1.87197
13311	CRACR2A	-0.755891	1.13035	-4.61172	0.0014904	0.00428099	-1.6272
13312	ADAMTS17	-0.719992	0.765419	-4.61351	0.00148677	0.00427362	-1.55096
13317	TNFRSF11B	-1.47907	-1.61724	-4.6193	0.00147511	0.0042469	-1.13012
13318	RASSF9	-0.862142	-0.256583	-4.6194	0.00147491	0.0042469	-1.34838
13319	POU3F2	-1.35113	-1.71938	-4.61967	0.00147438	0.0042469	-1.11492
13321	CATSPER4	-0.974463	-1.20148	-4.62107	0.00147158	0.00424126	-1.18972
13325	GDPD5	-0.609876	1.9811	-4.62437	0.00146499	0.00422605	-1.78038
13326	CRYGEP	-0.893383	0.707338	-4.6255	0.00146273	0.00422029	-1.52194
13330	HBEGF	-0.586154	0.836096	-4.63816	0.00143781	0.00415655	-1.52945
13335	MYRIP	-0.716399	1.41563	-4.64316	0.00142809	0.0041344	-1.63881
13338	HIST1H4E	-1.0105	-1.16313	-4.64824	0.00141829	0.0041112	-1.15681
13354	LRGUK	-0.854356	0.672967	-4.67522	0.00136746	0.00398747	-1.44324
13361	CICP27	-0.797303	1.87192	-4.68725	0.00134543	0.00393532	-1.66677
13373	TMEM88	-0.880583	-1.11951	-4.70447	0.00131455	0.0038625	-1.08353
13374	ZNF324B	-0.704657	1.23245	-4.70544	0.00131284	0.0038582	-1.51209
13376	RAB9B	-0.803388	0.659831	-4.70962	0.00130546	0.0038395	-1.3911
13383	RP11-168A11.4	-0.794772	-1.05946	-4.71209	0.00130113	0.00383285	-1.08206
13388	CTB-134H23.3	-1.32573	-1.24415	-4.7231	0.00128201	0.00378829	-1.03803
13390	PCDHA12	-0.725995	2.69411	-4.72455	0.00127952	0.00378368	-1.78438
13397	COLEC12	-0.652628	1.53123	-4.73249	0.00126593	0.00375039	-1.53277
13406	AL513523.2	-4.84907	-2.04542	-4.74469	0.00124539	0.00369973	-0.893433
13407	AL513523.1	-4.84907	-2.04542	-4.74469	0.00124539	0.00369973	-0.893433
13413	GADD45B	-0.674942	0.53996	-4.74743	0.00124082	0.00369162	-1.31325
13428	C1QTNF9B	-1.94241	-1.6216	-4.76635	0.00120977	0.00361921	-0.921543
13442	PNPLA5	-0.641969	2.14962	-4.77801	0.00119107	0.00357719	-1.5929
13453	PLCD4	-0.795428	1.41788	-4.79194	0.00116912	0.00352506	-1.42492
13461	PSEN2	-0.768166	3.34574	-4.80572	0.00114784	0.00347256	-1.81339
13465	CDHR2	-1.08875	-1.63917	-4.81484	0.00113398	0.00343604	-0.851185
13470	CCL2	-0.689012	0.558487	-4.8214	0.00112412	0.00341106	-1.21143
13472	TUBB8	-1.44553	-0.427369	-4.82173	0.00112364	0.003411	-1.0301
13487	LRRN3	-0.860951	-1.26685	-4.84379	0.00109119	0.00332802	-0.864902
13495	HYDIN	-0.744168	0.477915	-4.85541	0.00107451	0.00328585	-1.14755
13504	PCDHB12	-0.661727	0.0242787	-4.86305	0.0010637	0.00326081	-1.05148
13517	SEMA3G	-0.600022	1.49693	-4.87835	0.00104238	0.00321071	-1.31753
13538	TMEM229B	-0.79692	0.266955	-4.9155	0.000992551	0.00308371	-1.0226
13543	OTX1	-0.967272	-0.306836	-4.92184	0.000984303	0.00306517	-0.910215
13563	DNAJC30	-0.748264	1.97879	-4.95323	0.000944556	0.00296349	-1.30852
13565	C2orf16	-0.768006	-0.223019	-4.95433	0.000943196	0.00296058	-0.879417
13568	CICP14	-0.946118	1.44674	-4.95507	0.000942281	0.00296001	-1.1992
13577	RBM14-RBM4	-0.99327	1.38634	-4.96794	0.000926534	0.00292078	-1.16914
13584	SUSD5	-0.739809	1.97259	-4.97687	0.000915776	0.00289638	-1.27396
13619	ZDHHC15	-0.612499	2.64126	-5.02893	0.0008557	0.00274849	-1.33966
13643	CYP2J2	-0.786959	0.336962	-5.06679	0.000814693	0.00264579	-0.824934
13657	IFIT3	-1.61591	-1.18871	-5.08396	0.000796804	0.00260103	-0.545109
13669	AP4B1	-0.589613	3.28234	-5.10689	0.000773576	0.00254033	-1.37312
13672	CISH	-0.831053	0.497715	-5.1133	0.000767208	0.00252303	-0.791286
13674	BCL2L14	-1.3821	-0.164164	-5.1174	0.000763178	0.00251232	-0.664293
13680	PCDHGC4	-0.93578	2.03468	-5.12119	0.000759463	0.00250367	-1.08506
13689	GPX2	-0.881126	-0.984538	-5.13816	0.000743073	0.0024607	-0.502032
13691	KEL	-0.712774	0.973348	-5.14158	0.000739818	0.00245092	-0.845534
13710	FAM188B	-0.680204	1.28643	-5.16892	0.000714344	0.00238612	-0.869937
13715	ZNF565	-0.61184	0.960795	-5.17937	0.000704853	0.00236176	-0.791079
13730	FRMD3	-1.18935	-0.184628	-5.2044	0.000682693	0.00230399	-0.542036
13732	HS3ST3A1	-0.585847	1.14277	-5.21478	0.00067372	0.00227634	-0.778608
13738	ZNF169	-0.629373	2.24574	-5.22469	0.000665275	0.00225158	-0.985414
13743	FBXL22	-1.36177	-0.675106	-5.23207	0.000659063	0.00223431	-0.423159
13753	LRFN2	-0.937932	0.57547	-5.24433	0.000648884	0.00220955	-0.626868
13770	BMP4	-1.21538	0.0232087	-5.2659	0.000631379	0.00216364	-0.495184
13793	IFIT2	-0.983273	1.81044	-5.31499	0.000593434	0.00205499	-0.773802
13797	SERPINB4	-1.486	-1.59105	-5.32567	0.000585515	0.00203455	-0.163943
13838	GHRL	-1.07613	-1.71287	-5.3933	0.000537939	0.00190117	-0.0589116
13849	FAM86B1	-0.669609	3.32126	-5.40839	0.000527911	0.00187393	-0.968179
13872	ACTRT3	-0.595576	1.46096	-5.44594	0.000503823	0.0018085	-0.528343
13875	RP11-177B4.1	-1.37711	-1.19353	-5.45047	0.000500997	0.00180218	-0.0547881
13880	ZNF80	-1.27938	-0.899087	-5.46149	0.000494203	0.00178451	-0.0834048
13887	HEG1	-0.625097	3.1705	-5.47282	0.000487318	0.00176557	-0.847641
13893	TNNC1	-0.95548	0.479751	-5.48034	0.000482805	0.00175276	-0.29183
13912	SPINK9	-0.744108	1.14116	-5.51506	0.000462557	0.00169412	-0.373805
13921	ELAC1	-0.608025	2.17988	-5.53522	0.000451229	0.00166244	-0.552457
13924	GS1-124K5.12	-0.719845	1.31206	-5.54053	0.000448294	0.00165351	-0.373446
13928	ABCA5	-0.686891	1.39741	-5.54562	0.000445499	0.00164546	-0.383344
[truncated: 759 more rows]

## Sheet: TCPS
List of genes differentially regulated in YAP -/- hESCs as compared to CTR hESCs cultured on TCPS
	Gene	baseMean	log2FoldChange	FoldChange	Fold.Change	pvalue	padj
2539	MYADM	6225.75	0.585006	1.50005	1.50005	3.00155e-16	5.48689e-15
2540	L3MBTL2	1142.58	0.585134	1.50018	1.50018	3.52175e-20	8.8832e-19
2541	ZNF488	240.618	0.58614	1.50123	1.50123	5.27402e-10	5.16509e-09
2542	ARSD	1386.06	0.586186	1.50127	1.50127	2.4798e-11	2.81149e-10
2543	DBNDD1	817.387	0.5862	1.50129	1.50129	2.5946e-10	2.62699e-09
2544	ARHGEF34P	37.9316	0.586246	1.50134	1.50134	0.00336241	0.0108729
2545	PCOLCE2	188.947	0.586433	1.50153	1.50153	0.000556128	0.00216424
2546	FGFR4	1288.61	0.586525	1.50163	1.50163	1.15758e-06	7.28906e-06
2547	AC022613.1	45.6481	0.58662	1.50172	1.50172	0.00869638	0.0251416
2548	PHF6	5163.66	0.586751	1.50186	1.50186	1.12902e-35	6.77176e-34
2549	KLHL5	1798.69	0.586772	1.50188	1.50188	5.70759e-18	1.20206e-16
2550	UBE2S	2004.67	0.587167	1.50229	1.50229	0.000545836	0.00212736
2551	SNRPN	2471.36	0.587254	1.50238	1.50238	1.63257e-18	3.60759e-17
2552	SPATA2L	364.832	0.58733	1.50246	1.50246	5.1725e-08	3.95202e-07
2553	TST	659.659	0.587335	1.50247	1.50247	1.00192e-07	7.36753e-07
2554	ZBTB24	859.399	0.587347	1.50248	1.50248	8.69526e-17	1.66799e-15
2555	MFSD3	990.685	0.587348	1.50248	1.50248	3.72758e-07	2.53282e-06
2556	PUDP	1775.35	0.587436	1.50257	1.50257	3.89374e-17	7.65543e-16
2557	GAL3ST3	450.356	0.588496	1.50368	1.50368	1.18781e-06	7.46497e-06
2558	PLP2	158.837	0.588631	1.50382	1.50382	4.5639e-07	3.0572e-06
2559	FOXK2	2801.83	0.588711	1.5039	1.5039	7.47902e-29	3.28862e-27
2560	PTPRU	2646.33	0.588859	1.50406	1.50406	2.34664e-13	3.25962e-12
2561	POC1A	798.199	0.589218	1.50443	1.50443	1.76995e-18	3.89794e-17
2562	SLITRK5	352.74	0.589447	1.50467	1.50467	5.71243e-05	0.00027002
2563	TTL	2362.06	0.589741	1.50498	1.50498	4.60967e-23	1.4018e-21
2564	SUSD4	123.637	0.589909	1.50515	1.50515	4.87586e-05	0.000233187
2565	CHST10	1138.48	0.590194	1.50545	1.50545	1.75705e-16	3.28576e-15
2566	TMEM132A	4113.62	0.590795	1.50608	1.50608	1.62252e-34	9.36493e-33
2567	TDGF1	5811.52	0.590801	1.50608	1.50608	0.0120701	0.0334678
2568	PLD2	1753.9	0.590839	1.50612	1.50612	3.71227e-22	1.07133e-20
2569	FRAS1	10304.8	0.590933	1.50622	1.50622	2.22178e-08	1.7878e-07
2570	AC009133.1	75.5567	0.591036	1.50633	1.50633	0.000516358	0.00201882
2571	SRR	366.158	0.59122	1.50652	1.50652	3.21302e-10	3.21809e-09
2572	WIPF3	641.302	0.59194	1.50727	1.50727	3.72373e-06	2.16415e-05
2573	AC011603.2	315.62	0.592383	1.50774	1.50774	0.00151035	0.00532808
2574	HPX	99.7037	0.592611	1.50797	1.50797	0.0146901	0.0397585
2575	FBXO30	1897.46	0.592774	1.50814	1.50814	1.33826e-15	2.29639e-14
2576	PIK3R3	629.462	0.593248	1.50864	1.50864	1.82365e-07	1.29739e-06
2577	TSPAN15	447.464	0.59333	1.50873	1.50873	7.62628e-05	0.000352423
2578	CAST	3595.07	0.593683	1.50909	1.50909	1.25364e-27	5.13105e-26
2579	PPP1R14A	261.207	0.593697	1.50911	1.50911	0.000305176	0.00125459
2580	ZNF324	257.93	0.594788	1.51025	1.51025	1.44822e-05	7.60974e-05
2581	GLI3	2704.23	0.594793	1.51026	1.51026	2.38256e-13	3.30599e-12
2582	NENF	322.092	0.594823	1.51029	1.51029	1.01958e-05	5.49635e-05
2583	TACC2	1995.64	0.594827	1.51029	1.51029	1.86756e-08	1.51778e-07
2584	MT-RNR1	22029.4	0.594875	1.51034	1.51034	1.44157e-19	3.46495e-18
2585	MTA3	4291.3	0.595556	1.51105	1.51105	1.41481e-23	4.42124e-22
2586	INTS6	1495.86	0.595696	1.5112	1.5112	1.04022e-18	2.32229e-17
2587	AC004706.4	195.605	0.595705	1.51121	1.51121	0.000461651	0.00182661
2588	OLFML2A	530.205	0.596178	1.51171	1.51171	9.71106e-14	1.39971e-12
2589	VKORC1L1	2476.67	0.596692	1.51225	1.51225	1.22052e-37	8.16747e-36
2590	B4GALT2	2243.9	0.596781	1.51234	1.51234	2.25706e-09	2.0666e-08
2591	MYO15A	142.041	0.597143	1.51272	1.51272	1.79586e-05	9.29198e-05
2592	STC2	2277.88	0.597388	1.51297	1.51297	7.1044e-07	4.60495e-06
2593	AC012640.2	56.1519	0.597655	1.51326	1.51326	0.00329165	0.0106587
2594	ARL13B	558.065	0.598047	1.51367	1.51367	5.66396e-09	4.93436e-08
2595	ARHGAP39	913.539	0.59813	1.51375	1.51375	1.60428e-08	1.31572e-07
2596	C18orf8	525.622	0.59854	1.51418	1.51418	1.62018e-10	1.67961e-09
2597	CNIH2	233.322	0.598701	1.51435	1.51435	0.00162498	0.00568928
2598	THRAP3	8910.32	0.598725	1.51438	1.51438	2.1077e-30	1.00671e-28
2599	C12orf60	62.6345	0.598823	1.51448	1.51448	0.000635875	0.00244319
2600	SLC39A4	102.089	0.598941	1.5146	1.5146	4.50338e-05	0.000216927
2601	CTNNBIP1	2573.85	0.599029	1.5147	1.5147	1.07162e-07	7.85122e-07
2602	CD55	557.588	0.59906	1.51473	1.51473	5.40444e-06	3.06032e-05
2603	CARF	505.853	0.599562	1.51526	1.51526	0.000112129	0.000501605
2604	FAXC	250.491	0.59961	1.51531	1.51531	2.21213e-08	1.78058e-07
2605	MYC	1562.14	0.5997	1.5154	1.5154	0.000377029	0.00151997
2606	SULT4A1	518.819	0.600063	1.51578	1.51578	1.25815e-06	7.8785e-06
2607	AP004609.3	42.589	0.600085	1.51581	1.51581	0.00341793	0.0110333
2608	TUBB2B	4473.79	0.600148	1.51587	1.51587	0.00143657	0.00509474
2609	NT5M	295.396	0.600165	1.51589	1.51589	0.00102904	0.00377439
2610	TSPAN4	1722.54	0.600338	1.51607	1.51607	1.49437e-08	1.23179e-07
2611	ACLY	11635	0.600379	1.51611	1.51611	6.24638e-27	2.43049e-25
2612	SSC5D	226.513	0.60052	1.51626	1.51626	0.00497846	0.0154077
2613	TRAM2-AS1	245.858	0.600538	1.51628	1.51628	1.64391e-05	8.5517e-05
2614	GCNT2	2468.09	0.60066	1.51641	1.51641	0.000329008	0.00134154
2615	OXNAD1	644.342	0.600773	1.51653	1.51653	1.91272e-07	1.35742e-06
2616	AP002026.1	189.365	0.600988	1.51675	1.51675	0.000608246	0.0023488
2617	CLCNKA	212.67	0.601797	1.51761	1.51761	0.000838595	0.00313822
2618	AOC3	209.061	0.602263	1.5181	1.5181	8.1802e-05	0.000375061
2619	NOTCH2	10346.8	0.602654	1.51851	1.51851	2.41903e-11	2.74857e-10
2620	SMURF1	2528.38	0.602736	1.51859	1.51859	5.40276e-29	2.39183e-27
2621	ZNF232	646	0.603197	1.51908	1.51908	3.81064e-21	1.01947e-19
2622	TMEM117	149.383	0.60323	1.51911	1.51911	0.00427766	0.013489
2623	AP006621.3	135.84	0.603367	1.51926	1.51926	0.000340623	0.00138457
2624	CDC45	676.273	0.603623	1.51953	1.51953	3.47952e-07	2.37606e-06
2625	KLF16	1035.89	0.603976	1.5199	1.5199	6.26919e-14	9.18364e-13
2626	ATP8A2	372.95	0.604577	1.52053	1.52053	3.36595e-07	2.30213e-06
2627	XRCC2	1063.8	0.605044	1.52103	1.52103	1.09332e-10	1.15457e-09
2628	ABRAXAS1	1463.77	0.605584	1.52159	1.52159	1.19974e-20	3.1293e-19
2629	FZD7	8323.71	0.606074	1.52211	1.52211	1.74115e-17	3.52715e-16
2630	HSPA12B	360.492	0.606076	1.52211	1.52211	2.4701e-05	0.000124394
2631	TIGD5	435.806	0.606314	1.52236	1.52236	4.58697e-06	2.6254e-05
2632	BORCS6	154.162	0.606593	1.52266	1.52266	1.15302e-05	6.1656e-05
2633	KCTD8	171.32	0.608122	1.52427	1.52427	6.35567e-06	3.55489e-05
2634	ZNF607	642.746	0.608211	1.52437	1.52437	2.03522e-12	2.56431e-11
2635	FJX1	1198.61	0.608381	1.52455	1.52455	2.17241e-05	0.000110557
2636	WDR25	261.572	0.608422	1.52459	1.52459	3.51899e-09	3.14787e-08
2637	IMPACT	2118.96	0.608855	1.52505	1.52505	5.57352e-37	3.58233e-35
2638	KCNIP3	57.4653	0.608879	1.52507	1.52507	0.00142903	0.00507052
2639	PPP1R12A-AS1	46.1524	0.60889	1.52509	1.52509	0.00553951	0.0169506
2640	TXNRD1	4906.88	0.609561	1.5258	1.5258	3.09648e-24	1.00756e-22
2641	SLC25A1	3067.91	0.609649	1.52589	1.52589	5.61674e-10	5.4904e-09
2642	PDE6B	359.164	0.609763	1.52601	1.52601	4.76235e-11	5.23517e-10
2643	MPST	1824.8	0.609819	1.52607	1.52607	5.02047e-09	4.40026e-08
2644	AL392172.1	120.143	0.610126	1.52639	1.52639	2.94415e-05	0.000146097
2645	SACS	3180.69	0.610386	1.52667	1.52667	1.63036e-08	1.33459e-07
2646	GINS4	1877.57	0.61039	1.52667	1.52667	7.0672e-25	2.40794e-23
2647	LAMC3	1336.5	0.610797	1.5271	1.5271	3.75495e-10	3.72788e-09
2648	GNL3L	659.879	0.611562	1.52791	1.52791	9.10668e-11	9.71143e-10
2649	TNFRSF12A	1576.09	0.612079	1.52846	1.52846	7.65143e-05	0.000353459
2650	ARHGAP22	1627.23	0.612697	1.52911	1.52911	5.2861e-07	3.49333e-06
2651	LINGO2	185.977	0.61294	1.52937	1.52937	0.0124917	0.0345267
2652	PPM1K	1362.77	0.613836	1.53032	1.53032	0.00026789	0.0011129
2653	HCFC1R1	1075.16	0.613987	1.53048	1.53048	9.27619e-09	7.85519e-08
2654	PLD5	122.005	0.614095	1.5306	1.5306	0.00107807	0.0039348
2655	SNHG5	3498.13	0.614779	1.53132	1.53132	2.19653e-16	4.0725e-15
2656	AC098936.1	36.7708	0.615099	1.53166	1.53166	0.00915775	0.0262915
2657	ACAT2	3117.55	0.615502	1.53209	1.53209	3.5991e-07	2.45193e-06
2658	TM7SF2	1248.55	0.616321	1.53296	1.53296	9.15733e-13	1.19486e-11
2659	PODXL2	1124.18	0.616494	1.53314	1.53314	8.86375e-11	9.47177e-10
2660	MCF2	38.6095	0.616563	1.53322	1.53322	0.00563669	0.0172197
2661	MAGI1	2883.83	0.616759	1.53343	1.53343	4.13514e-13	5.59468e-12
2662	HSPA1B	799.845	0.61684	1.53351	1.53351	9.71705e-11	1.03158e-09
2663	CELSR3	1590.95	0.617596	1.53432	1.53432	1.77921e-09	1.6447e-08
2664	TJP1	8121.2	0.617825	1.53456	1.53456	1.24662e-15	2.14622e-14
2665	RGS11	114.798	0.617882	1.53462	1.53462	0.000237878	0.00100003
2666	AC064802.1	74.0056	0.617975	1.53472	1.53472	1.06617e-05	5.7342e-05
2667	CTSV	4278.05	0.618047	1.5348	1.5348	1.61285e-08	1.3215e-07
2668	PSMD5-AS1	518.293	0.61817	1.53493	1.53493	5.27968e-15	8.50466e-14
2669	TMEM47	2795.23	0.618408	1.53518	1.53518	2.34892e-09	2.14694e-08
2670	EPDR1	227.073	0.618564	1.53535	1.53535	0.000166355	0.000721371
2671	FAN1	1789.72	0.618699	1.53549	1.53549	7.03495e-12	8.45461e-11
2672	FAM221A	490.298	0.618999	1.53581	1.53581	5.22662e-08	3.98973e-07
2673	CAMK2G	1721.72	0.619533	1.53638	1.53638	1.17655e-16	2.23228e-15
2674	URB2	1065.03	0.620016	1.53689	1.53689	4.08208e-19	9.46222e-18
2675	ARNTL2	385.977	0.620137	1.53702	1.53702	7.73939e-15	1.22994e-13
2676	RSL24D1	4355.78	0.620314	1.53721	1.53721	4.04203e-12	4.97015e-11
2677	CHAF1A	3271	0.620677	1.5376	1.5376	5.31143e-24	1.70694e-22
2678	TOX3	653.158	0.621236	1.53819	1.53819	2.30586e-07	1.61095e-06
2679	ACOX3	528.239	0.621798	1.53879	1.53879	8.0356e-11	8.63288e-10
2680	SERPINB1	711.851	0.622111	1.53913	1.53913	1.05314e-16	2.0069e-15
2681	SRF	4176.44	0.622246	1.53927	1.53927	4.38436e-25	1.50965e-23
2682	FHL2	793.227	0.622352	1.53938	1.53938	0.0032073	0.0104062
2683	DBI	2023.39	0.622696	1.53975	1.53975	2.63901e-09	2.39526e-08
2684	SLCO2A1	124.842	0.622981	1.54005	1.54005	4.57888e-05	0.000220279
2685	ARRB2	1269.83	0.622989	1.54006	1.54006	7.3771e-26	2.68578e-24
2686	CLASP2	2718.74	0.623259	1.54035	1.54035	1.53519e-19	3.67979e-18
2687	PPP1R14B	1528.13	0.623792	1.54092	1.54092	5.48943e-06	3.10439e-05
2688	SLC35A4	2553.73	0.624374	1.54154	1.54154	1.516e-17	3.08545e-16
2689	RNF41	2312.7	0.624639	1.54183	1.54183	3.62958e-13	4.93893e-12
2690	AC104986.2	60.0804	0.624819	1.54202	1.54202	0.000498667	0.00195524
2691	APH1B	864.013	0.624832	1.54203	1.54203	1.3526e-14	2.09207e-13
2692	EPHA8	117.571	0.624932	1.54214	1.54214	0.000239901	0.00100756
2693	CHRNA5	403.082	0.624976	1.54218	1.54218	3.18836e-15	5.25625e-14
2694	ZC2HC1C	62.3024	0.625064	1.54228	1.54228	0.0145778	0.0394956
2695	LHPP	772.104	0.625431	1.54267	1.54267	2.879e-13	3.95479e-12
2696	EEF2KMT	447.428	0.625574	1.54282	1.54282	4.77057e-12	5.83017e-11
2697	TBX6	107.937	0.625808	1.54308	1.54308	1.64323e-05	8.54987e-05
2698	TAF1A	366.386	0.626091	1.54338	1.54338	1.86098e-10	1.91702e-09
2699	PQLC3	358.276	0.626639	1.54396	1.54396	6.97739e-10	6.75701e-09
2700	PIM1	1838.28	0.627486	1.54487	1.54487	8.94975e-10	8.55567e-09
2701	STX16-NPEPL1	208.758	0.627681	1.54508	1.54508	0.00152706	0.00538119
2702	DHFR	1329.09	0.62773	1.54513	1.54513	2.09344e-15	3.534e-14
2703	LHFPL4	369.502	0.628075	1.5455	1.5455	1.44344e-09	1.34868e-08
2704	APOC1	371.236	0.628276	1.54572	1.54572	5.85819e-07	3.84893e-06
2705	HSPG2	10964.7	0.628555	1.54602	1.54602	6.98862e-06	3.87726e-05
2706	ADAM11	647.921	0.628868	1.54635	1.54635	0.00106513	0.00389195
2707	ARHGEF35	58.2157	0.629396	1.54692	1.54692	0.00569926	0.0173831
2708	PCSK4	359.899	0.629666	1.54721	1.54721	1.38323e-06	8.60997e-06
2709	PODXL	59383.8	0.629771	1.54732	1.54732	3.58155e-11	3.99791e-10
2710	FLVCR2	164.148	0.630737	1.54836	1.54836	6.04542e-08	4.57333e-07
2711	FASN	20180.9	0.631409	1.54908	1.54908	3.32155e-07	2.27535e-06
2712	TTLL1	389.323	0.631589	1.54927	1.54927	1.5382e-12	1.96375e-11
2713	NT5C3B	1737.45	0.631788	1.54948	1.54948	4.35314e-16	7.81494e-15
2714	BCL7C	841.814	0.632183	1.54991	1.54991	5.36438e-06	3.03896e-05
2715	HLCS	932.915	0.632402	1.55014	1.55014	2.59799e-24	8.52816e-23
2716	LMOD1	1637.32	0.632694	1.55046	1.55046	0.00135093	0.00481792
2717	DOPEY1	1289.82	0.63284	1.55061	1.55061	2.8564e-10	2.88086e-09
2718	MGA	2926.3	0.633128	1.55092	1.55092	1.64264e-10	1.70221e-09
2719	CNP	2643.61	0.633582	1.55141	1.55141	2.91922e-15	4.84014e-14
2720	CORO6	872.413	0.633764	1.55161	1.55161	0.000271589	0.00112593
2721	ASRGL1	552.657	0.634012	1.55187	1.55187	1.80874e-14	2.76635e-13
2722	AC009831.1	70.3995	0.634582	1.55249	1.55249	0.000876054	0.00326619
2723	USP37	1330.6	0.634738	1.55266	1.55266	4.28098e-21	1.14413e-19
2724	SLC9A8	582.799	0.634868	1.5528	1.5528	4.2754e-18	9.1149e-17
2725	UBE3C	3505.92	0.634918	1.55285	1.55285	2.38937e-38	1.63678e-36
2726	PAPLN	392.284	0.635113	1.55306	1.55306	0.00379442	0.0121253
2727	SLC2A10	527.229	0.635275	1.55323	1.55323	4.59422e-17	8.9582e-16
2728	RASSF4	709.5	0.635333	1.5533	1.5533	3.54923e-09	3.17383e-08
2729	RHOF	470.692	0.635414	1.55338	1.55338	3.12462e-09	2.8154e-08
2730	PLEKHM1P1	495.308	0.635584	1.55357	1.55357	2.29262e-05	0.000116108
2731	SLC12A9	1281.04	0.6359	1.55391	1.55391	2.45784e-21	6.67153e-20
2732	DENND2C	258.738	0.636052	1.55407	1.55407	3.12938e-11	3.5158e-10
2733	ARHGEF5	203.27	0.63608	1.5541	1.5541	1.48842e-06	9.23379e-06
2734	TMSB4XP8	188.564	0.63617	1.5542	1.5542	1.81077e-05	9.35985e-05
2735	GNG7	493.331	0.637148	1.55525	1.55525	4.36357e-07	2.93358e-06
2736	AL662797.3	76.0063	0.637246	1.55536	1.55536	0.000443593	0.00176185
2737	TANGO6	487.979	0.637349	1.55547	1.55547	2.28352e-12	2.86193e-11
2738	METTL12	131.473	0.637427	1.55555	1.55555	7.28997e-06	4.03306e-05
2739	TCTEX1D1	92.8038	0.637534	1.55567	1.55567	0.00373845	0.0119626
2740	EHBP1	1853.23	0.637748	1.5559	1.5559	1.28791e-13	1.83e-12
2741	SHPRH	2072.32	0.637978	1.55615	1.55615	4.77741e-13	6.41035e-12
2742	HCG4	32.4934	0.638175	1.55636	1.55636	0.00596735	0.018096
2743	MYCNOS	29.3226	0.638317	1.55651	1.55651	0.00968482	0.0276038
2744	SNAPC1	478.874	0.638376	1.55658	1.55658	1.34378e-12	1.73083e-11
2745	ZNF747	260.213	0.638648	1.55687	1.55687	5.66814e-09	4.93634e-08
2746	MCM2	4965.32	0.638665	1.55689	1.55689	2.10148e-11	2.40139e-10
2747	GAREM1	390.861	0.639509	1.5578	1.5578	8.5813e-11	9.1888e-10
2748	ADGRB2	2200.46	0.639591	1.55789	1.55789	4.14696e-09	3.67675e-08
2749	EVL	3410.59	0.639641	1.55794	1.55794	1.62843e-19	3.88896e-18
2750	ZBED3	585.556	0.639793	1.55811	1.55811	1.93867e-06	1.17993e-05
2751	DMKN	2685.55	0.640217	1.55856	1.55856	4.01891e-10	3.97629e-09
2752	EID2	1035.17	0.641027	1.55944	1.55944	3.057e-12	3.78937e-11
2753	AC106897.1	27.6888	0.641439	1.55988	1.55988	0.00626114	0.0188726
2754	SIMC1	651.189	0.641696	1.56016	1.56016	9.67385e-17	1.85026e-15
2755	GLT1D1	211.265	0.641882	1.56036	1.56036	3.37603e-08	2.65342e-07
2756	AL135925.1	176.678	0.642469	1.561	1.561	0.000148555	0.000649814
2757	AL138720.1	25.7599	0.643239	1.56183	1.56183	0.0112873	0.0316343
2758	COX6B2	192.562	0.643446	1.56206	1.56206	0.00095508	0.00352898
2759	FAM35A	806.356	0.643839	1.56248	1.56248	4.48364e-29	1.9951e-27
2760	MGAT3	1602.96	0.644139	1.56281	1.56281	1.86503e-18	4.09694e-17
2761	HESX1	96.9002	0.644586	1.56329	1.56329	2.06159e-05	0.000105412
2762	SQLE	5512.06	0.644792	1.56351	1.56351	3.33877e-10	3.33761e-09
2763	WNT2B	1123.1	0.6449	1.56363	1.56363	0.00161693	0.00566566
2764	CENPV	2018.94	0.64549	1.56427	1.56427	7.19621e-08	5.38236e-07
2765	LRRC32	741.145	0.645691	1.56449	1.56449	5.05746e-05	0.000241251
2766	SCNN1D	257.34	0.646798	1.56569	1.56569	1.74295e-09	1.61405e-08
2767	ZNF324B	119.639	0.647095	1.56601	1.56601	2.90075e-05	0.000144267
2768	ICAM4	46.6853	0.647386	1.56633	1.56633	0.00381805	0.0121948
2769	AC114271.1	181.525	0.64741	1.56635	1.56635	1.01142e-06	6.41994e-06
2770	SMG1P2	41.5953	0.647477	1.56643	1.56643	0.00292522	0.00959024
2771	AC079174.2	39.8335	0.647545	1.5665	1.5665	0.0140225	0.038218
2772	EXOC6	498.741	0.647574	1.56653	1.56653	2.55791e-10	2.59187e-09
2773	ADNP2	2849.86	0.647907	1.56689	1.56689	3.93886e-20	9.87789e-19
2774	LMF1	485.146	0.648188	1.5672	1.5672	6.82709e-13	9.0074e-12
2775	PYCR1	3556.94	0.648192	1.5672	1.5672	3.89586e-12	4.79495e-11
2776	GATS	976.481	0.648394	1.56742	1.56742	4.86468e-15	7.86538e-14
2777	TSPAN2	986.572	0.648445	1.56748	1.56748	2.51022e-05	0.000126267
2778	SLC25A30	508.661	0.648711	1.56777	1.56777	6.27943e-12	7.58163e-11
2779	LRRC45	681.573	0.648775	1.56784	1.56784	1.84519e-18	4.05677e-17
2780	LIN7A	463.984	0.648839	1.56791	1.56791	5.27377e-07	3.48607e-06
2781	BTBD6	576.443	0.649383	1.5685	1.5685	5.32169e-07	3.51418e-06
2782	CTH	477.105	0.649473	1.56859	1.56859	2.02016e-16	3.75619e-15
2783	RIC1	2078.97	0.650555	1.56977	1.56977	8.97474e-25	3.03404e-23
2784	CELSR1	1736.05	0.650751	1.56999	1.56999	1.32554e-06	8.2746e-06
2785	FMNL1	192.962	0.651099	1.57036	1.57036	3.20695e-10	3.21448e-09
2786	GPD2	2468.58	0.651231	1.57051	1.57051	8.07225e-25	2.73962e-23
2787	FHL3	1161.27	0.651405	1.5707	1.5707	4.3565e-13	5.8789e-12
2788	AP002360.1	330.717	0.652314	1.57169	1.57169	7.01297e-07	4.54681e-06
2789	PADI3	127.629	0.65274	1.57215	1.57215	1.03002e-06	6.53168e-06
2790	GPR20	80.8084	0.65308	1.57252	1.57252	0.0116487	0.0324725
2791	AL161421.1	42.8465	0.653141	1.57259	1.57259	0.00416551	0.0131865
2792	FLJ37453	226.367	0.653378	1.57285	1.57285	5.03914e-10	4.95557e-09
2793	CH17-340M24.3	41.1013	0.653483	1.57296	1.57296	0.0144691	0.0392257
2794	METAP1D	257.108	0.653939	1.57346	1.57346	2.73348e-05	0.000136548
2795	MEX3D	2093.18	0.654173	1.57371	1.57371	1.1994e-08	1.00069e-07
2796	CAMKMT	308.821	0.654331	1.57389	1.57389	6.4908e-06	3.62268e-05
2797	PHYHD1	371.563	0.654343	1.5739	1.5739	9.3537e-11	9.95853e-10
2798	MYO1E	2199.63	0.654363	1.57392	1.57392	3.57104e-12	4.40141e-11
2799	LRP8	1857.53	0.654957	1.57457	1.57457	1.54148e-31	7.79149e-30
2800	NME4	6707.39	0.655274	1.57491	1.57491	5.99489e-18	1.26053e-16
2801	IMPDH1	1107.38	0.655437	1.57509	1.57509	1.91254e-12	2.41794e-11
2802	POLR1B	1533.17	0.655889	1.57559	1.57559	3.97025e-39	2.85496e-37
2803	SLC44A5	401.732	0.656043	1.57575	1.57575	5.84754e-06	3.28834e-05
2804	FHAD1	100.313	0.65612	1.57584	1.57584	0.0118652	0.0329841
2805	AC011450.1	116.589	0.656666	1.57643	1.57643	0.00470919	0.0146861
2806	ABCC8	76.7791	0.656948	1.57674	1.57674	0.0185519	0.0485937
2807	TSEN54	935.901	0.657196	1.57701	1.57701	1.8574e-13	2.59946e-12
2808	FAM227A	418.314	0.657287	1.57711	1.57711	0.000138284	0.000608464
2809	CDKN1B	1959.16	0.657681	1.57755	1.57755	2.74864e-16	5.03518e-15
2810	GPLD1	159.284	0.658217	1.57813	1.57813	1.93447e-07	1.37173e-06
2811	COL4A2	13071.6	0.65837	1.5783	1.5783	4.36022e-10	4.30417e-09
2812	NT5C2	3286.4	0.658468	1.57841	1.57841	4.04131e-13	5.47914e-12
2813	IDH1-AS1	36.3722	0.658469	1.57841	1.57841	0.00145564	0.00515183
2814	SPATA25	49.5255	0.659037	1.57903	1.57903	0.00580862	0.0176764
2815	C9orf3	352.362	0.659069	1.57906	1.57906	2.5432e-11	2.8796e-10
2816	GJC1	2881.8	0.659248	1.57926	1.57926	4.21688e-11	4.66905e-10
2817	CEP120	1282.3	0.659495	1.57953	1.57953	4.37235e-23	1.33119e-21
2818	CNKSR2	556.215	0.660365	1.58048	1.58048	2.60708e-05	0.00013071
2819	EIF1B	2766.45	0.660574	1.58071	1.58071	3.96169e-17	7.76558e-16
2820	BTBD9	660.874	0.660857	1.58102	1.58102	5.72993e-10	5.59684e-09
2821	MYCN	1902.58	0.660958	1.58113	1.58113	3.52559e-10	3.50687e-09
2822	AC010642.2	229.184	0.661185	1.58138	1.58138	7.58615e-10	7.31389e-09
2823	ENDOG	365.564	0.661204	1.5814	1.5814	0.000890096	0.0033119
2824	ZMPSTE24	1669.5	0.661505	1.58173	1.58173	1.00574e-26	3.85574e-25
2825	HFM1	275.065	0.661652	1.58189	1.58189	5.32425e-08	4.055e-07
2826	CCER2	39.7574	0.662323	1.58263	1.58263	0.00768864	0.0225717
2827	PRTFDC1	191.114	0.662391	1.5827	1.5827	1.20257e-06	7.55041e-06
2828	COBLL1	1402.64	0.662533	1.58286	1.58286	2.42265e-07	1.68846e-06
2829	PMM2	670.309	0.662541	1.58287	1.58287	2.05702e-17	4.16054e-16
2830	RGS9	314.324	0.662729	1.58307	1.58307	9.24676e-09	7.83791e-08
2831	VWA2	26.8268	0.662739	1.58309	1.58309	0.00501223	0.0154938
2832	AL358472.4	38.0818	0.662833	1.58319	1.58319	0.00746554	0.0219762
2833	NAALAD2	703.5	0.663036	1.58341	1.58341	6.77305e-09	5.84192e-08
2834	RRP1B	3308	0.663345	1.58375	1.58375	3.03939e-41	2.43441e-39
2835	RAD54L2	2385.63	0.663453	1.58387	1.58387	7.09112e-20	1.73649e-18
2836	PDGFC	726.312	0.663468	1.58389	1.58389	2.25194e-05	0.000114225
2837	AC020934.1	37.7635	0.663982	1.58445	1.58445	0.00349593	0.0112599
2838	ITPRIPL1	255.421	0.664153	1.58464	1.58464	3.73826e-10	3.71273e-09
2839	HCN3	385.559	0.664466	1.58498	1.58498	2.08497e-08	1.68343e-07
2840	DIRAS1	522.988	0.664581	1.58511	1.58511	2.57282e-06	1.53537e-05
2841	LARP6	626.478	0.664902	1.58546	1.58546	3.11553e-10	3.12887e-09
2842	MYCBPAP	103.681	0.665104	1.58568	1.58568	0.000214316	0.000908164
2843	FAM84B	5818.63	0.665227	1.58582	1.58582	9.85909e-15	1.54977e-13
2844	APBB2	1898.27	0.666394	1.5871	1.5871	1.08133e-41	8.85159e-40
2845	GEMIN8	722.898	0.666656	1.58739	1.58739	7.09528e-19	1.59911e-17
2846	AC067931.2	41.7306	0.666756	1.5875	1.5875	0.00819964	0.0238892
2847	GINS2	1272.79	0.667567	1.58839	1.58839	2.64887e-09	2.4017e-08
2848	C10orf88	464.977	0.667745	1.58859	1.58859	2.26123e-15	3.7951e-14
2849	ACIN1	11888.8	0.667797	1.58865	1.58865	1.7382e-15	2.95346e-14
2850	FADS6	27.5766	0.668	1.58887	1.58887	0.00881952	0.025444
2851	PPP1R3B	1517.24	0.668105	1.58898	1.58898	7.6798e-05	0.000354581
2852	ABLIM3	28.1108	0.668394	1.5893	1.5893	0.0171764	0.0455176
2853	CDK14	2485.28	0.668689	1.58963	1.58963	1.06506e-09	1.0078e-08
2854	CACNB1	457.839	0.668822	1.58977	1.58977	5.13031e-08	3.92116e-07
2855	TSPY26P	473.344	0.668831	1.58978	1.58978	1.27505e-13	1.81302e-12
2856	ICAM5	149.378	0.669139	1.59012	1.59012	0.000425373	0.00169725
2857	DDHD2	2119.71	0.669186	1.59018	1.59018	2.68569e-21	7.27483e-20
2858	SPIRE1	1299.96	0.669969	1.59104	1.59104	1.45787e-15	2.49343e-14
2859	ANKRD13A	1021.26	0.670035	1.59111	1.59111	1.26513e-29	5.82877e-28
2860	TSPO	265.964	0.670048	1.59113	1.59113	1.5865e-09	1.47441e-08
2861	AP002360.2	284.837	0.670196	1.59129	1.59129	4.42306e-09	3.90559e-08
2862	CAND2	730.377	0.67046	1.59158	1.59158	6.43018e-07	4.19089e-06
2863	AC104794.2	228.978	0.670693	1.59184	1.59184	3.28843e-09	2.95177e-08
2864	SYNGR1	1163.58	0.670955	1.59213	1.59213	6.70134e-15	1.06823e-13
2865	CCDC80	5419.63	0.671327	1.59254	1.59254	1.11663e-06	7.04143e-06
2866	PNPLA3	321.835	0.671376	1.59259	1.59259	2.08681e-06	1.26271e-05
2867	FAM89B	135.683	0.671524	1.59275	1.59275	1.64765e-05	8.56771e-05
2868	CTHRC1	114.68	0.67167	1.59292	1.59292	0.000484494	0.00190526
2869	LIMD1-AS1	73.1142	0.671822	1.59308	1.59308	0.00111766	0.00406281
2870	CDO1	412.983	0.67193	1.5932	1.5932	6.34797e-09	5.48984e-08
2871	ISPD	135.003	0.672842	1.59421	1.59421	0.00207485	0.00706852
2872	ANK3	8981.86	0.6731	1.5945	1.5945	2.66632e-19	6.25852e-18
2873	RHPN1-AS1	47.7948	0.673239	1.59465	1.59465	0.00162199	0.00568036
2874	PRKAR2B	1136.43	0.673806	1.59528	1.59528	2.01304e-06	1.22176e-05
2875	TSPAN17	2252.68	0.673915	1.5954	1.5954	3.73064e-20	9.38284e-19
2876	ALDH1B1	2059.76	0.674576	1.59613	1.59613	5.12736e-13	6.85518e-12
2877	MPV17L	144.459	0.67507	1.59667	1.59667	8.6357e-06	4.71172e-05
2878	CLIC4	16623.9	0.675394	1.59703	1.59703	1.93586e-26	7.27164e-25
2879	IDI1	2975.94	0.675662	1.59733	1.59733	3.30751e-10	3.30764e-09
2880	INTS9	646.576	0.675744	1.59742	1.59742	1.11316e-17	2.28522e-16
2881	HAX1	1508.68	0.676031	1.59774	1.59774	7.94553e-13	1.04092e-11
2882	BNC2	2597.32	0.676137	1.59786	1.59786	1.02631e-07	7.5341e-07
2883	MIR621	43.1916	0.677229	1.59906	1.59906	0.0186595	0.0488462
2884	TRIM16L	150.426	0.677274	1.59911	1.59911	2.32996e-06	1.40104e-05
2885	NPHP1	278.9	0.677326	1.59917	1.59917	0.00074378	0.00281251
2886	SYNDIG1L	342.314	0.677671	1.59956	1.59956	0.000913862	0.0033914
2887	RPL23AP82	195.789	0.677725	1.59962	1.59962	5.72093e-09	4.98065e-08
2888	CDIP1	1987.26	0.678001	1.59992	1.59992	6.91678e-19	1.56158e-17
2889	FANCE	559.696	0.678087	1.60002	1.60002	3.42323e-14	5.11245e-13
2890	LRIG2	1584.8	0.67883	1.60084	1.60084	4.09887e-13	5.54952e-12
2891	GPD1L	252.479	0.6789	1.60092	1.60092	3.90273e-08	3.03169e-07
2892	FAT2	54.9697	0.679103	1.60114	1.60114	0.00423391	0.0133705
2893	RUNDC3A-AS1	135.473	0.679576	1.60167	1.60167	6.35134e-07	4.14552e-06
2894	NID2	12242.4	0.680378	1.60256	1.60256	3.20382e-06	1.88131e-05
2895	HSPA14	848.205	0.680748	1.60297	1.60297	1.65305e-13	2.32472e-12
2896	FAM198A	261.273	0.681341	1.60363	1.60363	3.00416e-07	2.06772e-06
2897	AL512274.1	63.6287	0.681419	1.60372	1.60372	0.00171073	0.0059487
2898	MAP3K4	1870.91	0.682025	1.60439	1.60439	6.77611e-19	1.53382e-17
2899	TMEM198B	1165.77	0.682375	1.60478	1.60478	3.36613e-09	3.01839e-08
2900	STAG3L5P	248.693	0.682408	1.60482	1.60482	8.61758e-06	4.70366e-05
2901	AK1	158.439	0.682511	1.60493	1.60493	7.67711e-05	0.00035452
2902	AC110285.2	266.753	0.683504	1.60604	1.60604	3.47591e-05	0.000170559
2903	SULT1A2	60.714	0.683824	1.60639	1.60639	0.0040395	0.0128313
2904	CTSZ	915.801	0.684111	1.60671	1.60671	4.41407e-12	5.40973e-11
2905	ZNF584	225.433	0.684218	1.60683	1.60683	3.45699e-06	2.02041e-05
2906	FAT4	1919.23	0.684566	1.60722	1.60722	8.20189e-07	5.26908e-06
2907	SMG1P3	75.8137	0.685751	1.60854	1.60854	0.000307061	0.00126174
2908	MIF4GD	451.212	0.685958	1.60877	1.60877	2.90321e-10	2.92467e-09
2909	HSPA2	971.721	0.686056	1.60888	1.60888	3.71969e-09	3.31713e-08
2910	AK9	217.159	0.686634	1.60952	1.60952	7.69468e-06	4.23826e-05
2911	ABCA5	214.89	0.686706	1.6096	1.6096	1.76202e-06	1.07796e-05
2912	TAF9B	1256.07	0.687016	1.60995	1.60995	5.21099e-18	1.10282e-16
2913	HSPB8	771.597	0.687021	1.60996	1.60996	3.01756e-05	0.000149363
2914	COL9A1	854.357	0.687502	1.61049	1.61049	0.000918	0.00340502
2915	FDPS	4653.75	0.687828	1.61086	1.61086	4.22107e-16	7.59881e-15
2916	RAB26	49.6081	0.688024	1.61108	1.61108	0.000881146	0.00328283
2917	ATF5	574.767	0.688332	1.61142	1.61142	9.69136e-06	5.24918e-05
2918	RFX3-AS1	45.4168	0.688389	1.61148	1.61148	0.0138301	0.0377609
2919	TMSB15A	1122.46	0.69132	1.61476	1.61476	1.58564e-08	1.30126e-07
2920	SDK1	1860.85	0.691497	1.61496	1.61496	3.43637e-15	5.65437e-14
2921	SLC43A1	500.861	0.692331	1.61589	1.61589	8.19554e-15	1.30005e-13
2922	NECTIN2	5765.8	0.692523	1.61611	1.61611	2.25151e-27	9.08667e-26
2923	FRY	695.161	0.69253	1.61612	1.61612	9.49844e-09	8.02773e-08
2924	LPGAT1	1445.33	0.692872	1.6165	1.6165	4.89553e-09	4.3038e-08
2925	E2F8	405.034	0.693272	1.61695	1.61695	3.10462e-11	3.49401e-10
2926	KLHDC4	1273.68	0.69392	1.61767	1.61767	1.12199e-34	6.50482e-33
2927	COL18A1	28232.6	0.694315	1.61812	1.61812	5.3753e-19	1.22956e-17
2928	CHST14	817.856	0.694321	1.61812	1.61812	3.32974e-22	9.65218e-21
2929	SLCO6A1	51.8023	0.69452	1.61835	1.61835	0.0069156	0.0205607
2930	SLC24A3	622.655	0.694616	1.61845	1.61845	0.000154239	0.000673093
2931	LAMB2	7502.44	0.695008	1.61889	1.61889	1.02217e-36	6.45946e-35
2932	DUSP1	1581.3	0.695286	1.61921	1.61921	3.13532e-08	2.47695e-07
2933	GALNT12	831.997	0.695317	1.61924	1.61924	8.31017e-27	3.20477e-25
2934	AL365205.1	223.724	0.696436	1.6205	1.6205	0.00178504	0.00617741
2935	LINC01315	217.311	0.69674	1.62084	1.62084	1.6375e-08	1.33959e-07
2936	AC106820.4	168.862	0.697055	1.62119	1.62119	0.00586912	0.0178418
2937	ZNRF2	518.449	0.697241	1.6214	1.6214	1.80924e-12	2.29514e-11
2938	AC040162.1	29.9369	0.697955	1.6222	1.6222	0.00992685	0.028201
2939	PCGF6	642.621	0.698604	1.62293	1.62293	1.4795e-30	7.11884e-29
2940	AC102953.2	204.2	0.698648	1.62298	1.62298	1.69007e-06	1.0376e-05
2941	SPARC	39651.9	0.698821	1.62318	1.62318	4.91474e-16	8.78679e-15
2942	EME2	1307.55	0.69887	1.62323	1.62323	1.75604e-13	2.46291e-12
2943	SMAD9	498.763	0.699055	1.62344	1.62344	0.00355103	0.0114232
2944	GHRLOS	48.5109	0.699281	1.6237	1.6237	0.000430525	0.00171597
2945	GNG11	468.148	0.699737	1.62421	1.62421	2.08224e-05	0.000106322
2946	TP53INP2	808.889	0.699809	1.62429	1.62429	5.78394e-12	7.00613e-11
2947	TRHDE	123.221	0.700158	1.62468	1.62468	0.000450585	0.00178526
2948	REEP2	1053.11	0.701543	1.62624	1.62624	2.0664e-17	4.17304e-16
2949	XPA	410.639	0.701693	1.62641	1.62641	2.91863e-12	3.63169e-11
2950	DYNLL1	4595.26	0.701766	1.62649	1.62649	2.03589e-20	5.20593e-19
2951	JMJD4	619.089	0.702154	1.62693	1.62693	1.95454e-12	2.46984e-11
2952	TPGS1	276.635	0.702244	1.62703	1.62703	1.166e-05	6.22745e-05
2953	FMO4	109.09	0.702794	1.62765	1.62765	8.04054e-05	0.000369532
2954	ANKS1B	102.368	0.703493	1.62844	1.62844	0.000651543	0.0024949
2955	BBOF1	218.627	0.703933	1.62894	1.62894	0.00999139	0.0283627
2956	MEGF9	362.129	0.704174	1.62921	1.62921	7.79667e-09	6.67177e-08
2957	CHKB	68.9067	0.704175	1.62921	1.62921	0.000436323	0.00173579
2958	USP49	1534.87	0.70463	1.62973	1.62973	4.2635e-09	3.76981e-08
2959	PWAR5	1233.86	0.705128	1.63029	1.63029	6.00958e-05	0.000283141
2960	AL513477.1	79.2163	0.705684	1.63092	1.63092	0.00525101	0.016159
2961	TMCO6	522.98	0.706947	1.63235	1.63235	2.32006e-13	3.22443e-12
2962	PIPOX	636.939	0.707034	1.63244	1.63244	0.00104283	0.003818
2963	PLPP1	730.636	0.707374	1.63283	1.63283	6.90795e-17	1.33398e-15
2964	KLHL2	592.111	0.707803	1.63331	1.63331	9.17864e-09	7.78525e-08
2965	MSMO1	3919.53	0.707991	1.63353	1.63353	8.84455e-07	5.65543e-06
2966	TTC39C	490.247	0.708061	1.63361	1.63361	1.44755e-21	3.99589e-20
2967	CLTB	1015.33	0.70848	1.63408	1.63408	1.12069e-08	9.37726e-08
2968	PTGS1	379.232	0.708523	1.63413	1.63413	0.000303012	0.00124648
2969	COL8A2	220.904	0.709008	1.63468	1.63468	1.45265e-05	7.63147e-05
2970	LEF1	1551.24	0.709144	1.63483	1.63483	0.00011799	0.000525473
2971	BASP1	5012.54	0.710412	1.63627	1.63627	3.13475e-14	4.71656e-13
2972	COCH	364.751	0.710711	1.63661	1.63661	4.02615e-11	4.46357e-10
2973	GHET1	24.2156	0.711325	1.63731	1.63731	0.0150176	0.0405017
2974	GALNT3	702.713	0.711853	1.63791	1.63791	1.9804e-22	5.83826e-21
2975	ZBTB21	851.996	0.712348	1.63847	1.63847	2.30859e-19	5.45821e-18
2976	DAG1	5874.86	0.712594	1.63875	1.63875	1.52006e-12	1.94345e-11
2977	FLRT2	7650.59	0.713018	1.63923	1.63923	0.000168226	0.000728271
2978	AL132656.1	71.1274	0.71319	1.63943	1.63943	0.000757191	0.00286032
2979	PIK3CD-AS2	122.233	0.713256	1.6395	1.6395	2.45227e-06	1.47187e-05
2980	ZHX1	1407.21	0.713502	1.63978	1.63978	1.99183e-12	2.51329e-11
2981	LATS2	1743.09	0.713753	1.64006	1.64006	3.31691e-36	2.03638e-34
2982	PPP5D1	25.2563	0.713794	1.64011	1.64011	0.0186958	0.0489215
2983	TRDMT1	491.969	0.713927	1.64026	1.64026	1.6942e-14	2.60034e-13
2984	ARL10	1449.03	0.715346	1.64188	1.64188	1.96862e-10	2.01991e-09
2985	TDRP	3341.68	0.715849	1.64245	1.64245	2.09117e-20	5.33679e-19
2986	FAM184A	615.878	0.71594	1.64255	1.64255	2.36239e-10	2.40123e-09
2987	NEURL2	117.531	0.715951	1.64257	1.64257	0.000107179	0.000481693
2988	SIK3	1687.54	0.716225	1.64288	1.64288	8.44876e-25	2.86367e-23
2989	AC091982.1	20.7732	0.716552	1.64325	1.64325	0.0181351	0.0477036
2990	IGFLR1	35.7459	0.717021	1.64378	1.64378	0.00134718	0.00480694
2991	YTHDF3-AS1	27.8768	0.718305	1.64525	1.64525	0.00626009	0.0188726
2992	IPO5P1	1048.81	0.71882	1.64584	1.64584	2.98612e-08	2.3641e-07
2993	AC009404.1	143.75	0.71887	1.64589	1.64589	0.000417891	0.00167022
2994	SUGP1	1259.14	0.719113	1.64617	1.64617	2.10334e-40	1.61425e-38
2995	SLC9A7P1	43.7186	0.719194	1.64626	1.64626	0.000650885	0.00249329
2996	PRUNE2	756.394	0.719336	1.64642	1.64642	1.42045e-13	2.01001e-12
2997	MTUS2	656.049	0.719348	1.64644	1.64644	0.00124822	0.00448914
2998	PPP1R3F	429.821	0.719877	1.64704	1.64704	1.4046e-07	1.01199e-06
2999	HLA-F	116.136	0.719957	1.64713	1.64713	3.78754e-07	2.57022e-06
3000	CCNE1	840.464	0.720046	1.64723	1.64723	9.298e-16	1.61897e-14
3001	FNDC5	656.737	0.720205	1.64742	1.64742	0.00727088	0.0214833
3002	AL049795.1	68.7051	0.721176	1.64853	1.64853	0.0147602	0.0399111
3003	ZC3H4	2047.46	0.722093	1.64957	1.64957	1.85949e-15	3.15337e-14
3004	VN1R83P	28.8682	0.722274	1.64978	1.64978	0.0152625	0.04109
3005	EDEM2	625.635	0.72253	1.65007	1.65007	3.83444e-15	6.28159e-14
3006	CDK6	4994.99	0.723038	1.65065	1.65065	2.45394e-08	1.96428e-07
3007	CCDC160	312.97	0.723832	1.65156	1.65156	2.57634e-05	0.000129294
3008	AC068152.1	182.074	0.724014	1.65177	1.65177	9.94823e-07	6.32387e-06
3009	KNDC1	1164.71	0.724566	1.6524	1.6524	6.19557e-33	3.33906e-31
3010	TNXB	663.877	0.724749	1.65261	1.65261	2.64461e-08	2.11042e-07
3011	RBM41	1023.67	0.724939	1.65283	1.65283	3.79873e-16	6.85271e-15
3012	PLEKHD1	20.0381	0.725106	1.65302	1.65302	0.0170095	0.0451211
3013	C4orf36	108.237	0.725312	1.65326	1.65326	1.4838e-05	7.78254e-05
3014	TCEA2	1437.09	0.725505	1.65348	1.65348	7.59922e-18	1.57999e-16
3015	PTGES	162.143	0.726354	1.65445	1.65445	1.07553e-07	7.8693e-07
3016	TMEM130	150.206	0.726774	1.65493	1.65493	3.1667e-08	2.49946e-07
3017	RSG1	112.502	0.726839	1.65501	1.65501	1.00897e-06	6.40597e-06
3018	AC106864.2	39.3221	0.727161	1.65538	1.65538	0.0008946	0.00332724
3019	TRIM16	286.064	0.727218	1.65544	1.65544	5.54555e-11	6.05522e-10
3020	KREMEN2	334.422	0.727362	1.65561	1.65561	1.84658e-05	9.52978e-05
3021	PRMT6	1422.29	0.727943	1.65628	1.65628	8.62358e-25	2.91912e-23
3022	NLGN3	355.999	0.728131	1.65649	1.65649	1.40824e-13	1.99553e-12
3023	GLT8D2	285.273	0.728174	1.65654	1.65654	0.000219552	0.000928538
3024	AL359643.2	29.0878	0.728593	1.65702	1.65702	0.0151436	0.0408035
3025	DYNLL2	5354.88	0.728796	1.65726	1.65726	3.81385e-26	1.4102e-24
3026	MAP1B	8768.41	0.729415	1.65797	1.65797	9.27042e-15	1.46077e-13
3027	SFMBT1	474.309	0.729627	1.65821	1.65821	4.03696e-22	1.16374e-20
3028	TCAP	139.231	0.729938	1.65857	1.65857	0.00545692	0.0167412
3029	SLC9B1	19.8296	0.729939	1.65857	1.65857	0.00901732	0.0259513
3030	SNHG26	103.237	0.730086	1.65874	1.65874	2.53776e-07	1.76208e-06
3031	AC027307.2	163.336	0.730102	1.65876	1.65876	5.84544e-08	4.43235e-07
3032	GDF11	1865.22	0.730171	1.65884	1.65884	1.73124e-18	3.81591e-17
3033	LMTK3	447.708	0.730379	1.65908	1.65908	1.48072e-12	1.89501e-11
3034	TMSB4X	27057.2	0.73201	1.66095	1.66095	1.88675e-15	3.19544e-14
3035	AC008014.1	73.3148	0.733303	1.66244	1.66244	0.00015825	0.000688981
3036	IL17RE	90.6187	0.733655	1.66285	1.66285	3.39942e-06	1.99078e-05
3037	ADRA2C	284.201	0.734187	1.66346	1.66346	1.02817e-09	9.75373e-09
3038	TFPI	1826.49	0.734366	1.66367	1.66367	7.81099e-05	0.000360127
3039	PARVG	30.1215	0.73493	1.66432	1.66432	0.00145554	0.00515183
3040	AC125807.2	512.127	0.735228	1.66466	1.66466	2.5225e-22	7.3779e-21
3041	RABGAP1L	2689.73	0.735358	1.66481	1.66481	7.2845e-16	1.28123e-14
3042	FABP3	473.391	0.736108	1.66568	1.66568	0.000349262	0.00141602
3043	CCDC57	1541.68	0.736153	1.66573	1.66573	2.58059e-09	2.34633e-08
3044	CYP2U1	478.554	0.736506	1.66614	1.66614	3.90394e-14	5.80705e-13
3045	MAPRE3	957.871	0.737459	1.66724	1.66724	2.30444e-09	2.10702e-08
3046	ALPL	2671.22	0.737649	1.66746	1.66746	0.00160874	0.00563775
3047	C16orf96	131.231	0.737669	1.66748	1.66748	1.161e-08	9.69584e-08
3048	LIN28A	22688.7	0.737695	1.66751	1.66751	8.57222e-06	4.68198e-05
3049	STARD10	562.624	0.738052	1.66792	1.66792	1.35012e-10	1.41258e-09
3050	GPC4	13943.8	0.738383	1.6683	1.6683	5.43129e-28	2.2585e-26
3051	WWC3	1783	0.738704	1.66868	1.66868	4.14671e-22	1.19142e-20
3052	MOK	343.241	0.738842	1.66884	1.66884	0.0006159	0.00237518
3053	C21orf91	1568.35	0.738855	1.66885	1.66885	7.59698e-36	4.599e-34
3054	AL161911.1	105.054	0.739061	1.66909	1.66909	4.6975e-07	3.13942e-06
3055	UGP2	15752.2	0.739063	1.66909	1.66909	3.12907e-11	3.5158e-10
3056	OSCP1	157.489	0.73919	1.66924	1.66924	0.00184335	0.00635973
3057	FMN1	97.414	0.739278	1.66934	1.66934	0.000231642	0.000975393
3058	CYP4V2	119.316	0.739431	1.66952	1.66952	1.52894e-05	8.00802e-05
3059	FRMPD4	111.06	0.739534	1.66964	1.66964	0.0143842	0.0390239
3060	FBLN5	168.902	0.739675	1.6698	1.6698	2.21522e-06	1.33668e-05
3061	FERMT1	1112.13	0.739806	1.66995	1.66995	1.03103e-16	1.96621e-15
3062	CXCR2	32.0981	0.739907	1.67007	1.67007	0.00785037	0.0229739
3063	TK1	1549.26	0.74001	1.67019	1.67019	1.10271e-11	1.29242e-10
3064	METRNL	712.662	0.740506	1.67076	1.67076	2.27429e-12	2.85174e-11
3065	CXCL5	1373.29	0.740628	1.6709	1.6709	6.99795e-13	9.21881e-12
3066	GCNT1	852.617	0.740885	1.6712	1.6712	8.751e-07	5.59836e-06
3067	ROGDI	1049.76	0.741481	1.67189	1.67189	2.40102e-13	3.32806e-12
3068	COL4A1	11602.3	0.741718	1.67217	1.67217	3.07988e-13	4.21738e-12
3069	TRAF3IP1	942.088	0.741908	1.67239	1.67239	1.08759e-13	1.55555e-12
3070	CHN1	1119.48	0.741998	1.67249	1.67249	3.06101e-24	9.97262e-23
3071	CHKA	1691	0.742037	1.67254	1.67254	6.23367e-34	3.50472e-32
3072	AC004147.2	27.747	0.742057	1.67256	1.67256	0.00716042	0.0211979
3073	RDH10	1784.43	0.742811	1.67343	1.67343	1.53196e-07	1.1007e-06
3074	CBSL	164.289	0.743097	1.67377	1.67377	1.36428e-11	1.58543e-10
3075	U47924.2	31.166	0.743125	1.6738	1.6738	0.00688154	0.02047
3076	SYT1	799.73	0.743635	1.67439	1.67439	5.60232e-11	6.11097e-10
3077	ACTN3	1670.08	0.744062	1.67488	1.67488	0.0133842	0.0366741
3078	BICC1	459.956	0.74584	1.67695	1.67695	2.11571e-05	0.000107904
3079	AP001029.2	42.7874	0.745856	1.67697	1.67697	0.00343197	0.0110745
3080	BATF3	38.8663	0.746033	1.67717	1.67717	0.00168312	0.00586914
3081	FAM86HP	68.0266	0.746037	1.67718	1.67718	0.00112597	0.00408788
3082	SDHAP3	158.227	0.746426	1.67763	1.67763	1.23629e-07	8.96933e-07
3083	MCM6	5320.46	0.746651	1.67789	1.67789	3.26225e-17	6.43818e-16
3084	FRRS1L	88.6548	0.746726	1.67798	1.67798	2.08576e-05	0.00010648
3085	PRDM11	1082.22	0.746796	1.67806	1.67806	4.26562e-15	6.9399e-14
3086	AC241952.1	141.687	0.746802	1.67807	1.67807	0.00272481	0.00900809
3087	DDIT3	218.345	0.747134	1.67845	1.67845	1.38891e-08	1.14887e-07
3088	CCDC189	165.021	0.747189	1.67852	1.67852	7.6885e-05	0.00035492
3089	SPOCD1	136.248	0.747657	1.67906	1.67906	0.000147315	0.000644712
3090	ERC1	2558.64	0.748148	1.67964	1.67964	1.18764e-14	1.8468e-13
3091	CHCHD7	1408.56	0.748204	1.6797	1.6797	8.72142e-53	1.18862e-50
3092	DNPH1	708.152	0.748727	1.68031	1.68031	1.17181e-10	1.23338e-09
3093	CLPSL2	25.0983	0.749126	1.68077	1.68077	0.00165369	0.0057766
3094	C10orf25	88.1875	0.749227	1.68089	1.68089	4.88113e-05	0.000233353
3095	C6orf132	981.917	0.749641	1.68137	1.68137	8.5794e-30	3.9831e-28
3096	RNASEH1-AS1	325.614	0.750152	1.68197	1.68197	3.7421e-08	2.9191e-07
3097	IFT140	1930.27	0.75029	1.68213	1.68213	3.9149e-30	1.84284e-28
3098	DFNB59	191.193	0.750605	1.6825	1.6825	1.36875e-06	8.52802e-06
3099	AC126474.2	121.28	0.75066	1.68256	1.68256	1.50334e-05	7.8803e-05
3100	AC007388.1	220.457	0.750709	1.68262	1.68262	2.19045e-07	1.53567e-06
3101	STAB1	66.6609	0.751227	1.68322	1.68322	2.29395e-05	0.000116152
3102	BANF1P2	25.9289	0.751322	1.68333	1.68333	0.013772	0.0376139
3103	AC083880.1	29.7775	0.751488	1.68353	1.68353	0.0084829	0.024601
3104	FAM227B	178.624	0.751501	1.68354	1.68354	1.13375e-13	1.61713e-12
3105	ACTL6B	19.8687	0.751585	1.68364	1.68364	0.0166059	0.0442081
3106	THSD4	1385.78	0.751881	1.68399	1.68399	1.73002e-11	1.99178e-10
3107	NFE2L2	2631.99	0.752996	1.68529	1.68529	7.82721e-39	5.50676e-37
3108	B4GALNT3	1263.91	0.753766	1.68619	1.68619	2.04117e-06	1.23711e-05
3109	SLC16A1	14866.8	0.75422	1.68672	1.68672	1.03683e-17	2.13188e-16
3110	AC092720.2	17.2906	0.754399	1.68693	1.68693	0.0141114	0.0384039
3111	AL590133.2	21.8053	0.755748	1.68851	1.68851	0.0180344	0.0474769
3112	VWF	93.3994	0.755778	1.68854	1.68854	0.000366107	0.00147983
3113	MCCC1	852.15	0.756213	1.68905	1.68905	2.08947e-16	3.8823e-15
3114	PHF21B	1103.07	0.756369	1.68923	1.68923	8.54986e-16	1.4937e-14
3115	AP001033.1	22.1564	0.756801	1.68974	1.68974	0.00392071	0.0124982
3116	LTC4S	36.0683	0.75696	1.68993	1.68993	0.000971546	0.00358423
3117	SSH3	834.446	0.757005	1.68998	1.68998	1.95895e-06	1.19088e-05
3118	EML5	83.2901	0.757543	1.69061	1.69061	9.89674e-05	0.000447571
3119	TXNRD2	538.216	0.757717	1.69081	1.69081	5.62218e-16	9.99665e-15
3120	B3GALT1	475.287	0.75815	1.69132	1.69132	1.72504e-11	1.98693e-10
3121	UBE2Q2P1	123.314	0.758445	1.69167	1.69167	0.00426776	0.0134627
3122	RUSC1-AS1	105.504	0.758806	1.69209	1.69209	4.33013e-06	2.491e-05
3123	AL355338.1	183.448	0.759577	1.69299	1.69299	3.81582e-10	3.78255e-09
3124	RAC3	1114.73	0.759784	1.69324	1.69324	2.94428e-09	2.65843e-08
3125	SH3BGR	523.765	0.759951	1.69343	1.69343	0.000443914	0.00176286
3126	AC080112.2	60.2278	0.760604	1.6942	1.6942	0.000444364	0.00176357
3127	TMEM232	76.5677	0.761231	1.69494	1.69494	0.00440094	0.0138275
3128	PNPLA5	91.6734	0.76145	1.69519	1.69519	7.12426e-07	4.61667e-06
3129	SLC7A7	586.234	0.761463	1.69521	1.69521	2.39413e-09	2.18672e-08
3130	CD109	237.923	0.762246	1.69613	1.69613	3.13866e-10	3.15089e-09
3131	ARMCX5-GPRASP2	145.653	0.762518	1.69645	1.69645	2.55816e-07	1.7753e-06
3132	PRKACB	1683.43	0.763005	1.69702	1.69702	8.15987e-29	3.56991e-27
3133	PIMREG	1926.51	0.763102	1.69714	1.69714	3.69306e-08	2.88598e-07
3134	ABAT	1055.3	0.763543	1.69765	1.69765	0.000214434	0.000908517
3135	CISH	236.897	0.763672	1.69781	1.69781	2.87559e-05	0.000143179
3136	AC026790.1	28.8571	0.764267	1.69851	1.69851	0.00949097	0.0271106
3137	VPS9D1-AS1	224.063	0.764475	1.69875	1.69875	1.83462e-09	1.69231e-08
3138	FECH	1107.35	0.765295	1.69972	1.69972	1.92578e-21	5.2713e-20
3139	MID1	2795.92	0.765312	1.69974	1.69974	3.32492e-14	4.98565e-13
3140	EOGT	730.382	0.765441	1.69989	1.69989	2.11046e-19	5.00342e-18
3141	AC022532.1	32.2434	0.765587	1.70006	1.70006	0.00385517	0.0123073
3142	PVR	1041.87	0.765847	1.70037	1.70037	5.88022e-22	1.65658e-20
3143	TMPRSS2	249.095	0.765909	1.70044	1.70044	1.06454e-12	1.38485e-11
3144	LTB4R	538.153	0.765909	1.70044	1.70044	1.03825e-14	1.62615e-13
3145	ABL2	1729.04	0.766454	1.70108	1.70108	4.39889e-13	5.92996e-12
3146	AC007390.2	83.8815	0.76718	1.70194	1.70194	0.00012663	0.000561073
3147	GRK4	187.956	0.767286	1.70206	1.70206	7.9522e-06	4.36901e-05
3148	C8orf88	387.639	0.76862	1.70364	1.70364	1.97353e-12	2.49262e-11
3149	SPARCL1	51.7548	0.768634	1.70366	1.70366	0.00148361	0.00524511
3150	SLC5A5	58.5429	0.768675	1.7037	1.7037	2.65525e-05	0.000132972
3151	CFAP69	210.542	0.770047	1.70533	1.70533	5.08159e-05	0.000242313
3152	CDC6	2275.41	0.770441	1.70579	1.70579	9.2132e-12	1.08914e-10
3153	PMVK	732.64	0.771282	1.70679	1.70679	3.81344e-23	1.16786e-21
3154	MEGF6	3407.46	0.773405	1.7093	1.7093	3.34491e-14	5.01275e-13
3155	AC023043.1	20.8715	0.773681	1.70963	1.70963	0.00472825	0.014742
3156	HIST2H2BE	322.285	0.77487	1.71104	1.71104	0.000129586	0.000573254
3157	SFXN3	537.385	0.774989	1.71118	1.71118	1.14535e-06	7.21551e-06
3158	SLC27A5	186.032	0.775025	1.71122	1.71122	2.73532e-08	2.17747e-07
3159	AC018647.2	403.963	0.775128	1.71134	1.71134	2.9306e-14	4.41984e-13
3160	ZNF771	261.845	0.775213	1.71144	1.71144	3.68677e-05	0.000180226
3161	MRPL1	666.112	0.775431	1.7117	1.7117	8.11151e-27	3.1328e-25
3162	CLEC16A	1152.26	0.775848	1.7122	1.7122	2.17355e-29	9.83996e-28
3163	RBFA	561.407	0.776411	1.71286	1.71286	1.15293e-25	4.13387e-24
3164	LRFN4	1001.31	0.776678	1.71318	1.71318	5.48999e-19	1.2536e-17
3165	CERNA1	19.4074	0.776973	1.71353	1.71353	0.00859469	0.0248919
3166	NAPEPLD	408.289	0.777044	1.71362	1.71362	1.21917e-10	1.28071e-09
3167	CFL1P1	29.9782	0.777078	1.71366	1.71366	0.0168786	0.0448196
3168	FRAT2	1161.29	0.777818	1.71454	1.71454	1.59737e-17	3.24346e-16
3169	B3GALT6	968.244	0.778007	1.71476	1.71476	9.81067e-14	1.41251e-12
3170	IQCK	339.137	0.778047	1.71481	1.71481	5.25544e-06	2.97919e-05
3171	LRRC2	284.168	0.778056	1.71482	1.71482	7.44259e-08	5.55601e-07
3172	GPT2	2488.43	0.778426	1.71526	1.71526	4.43988e-38	3.02551e-36
3173	SULT1C2	206.211	0.778903	1.71583	1.71583	0.000271648	0.001126
3174	HMGCS1	11732.6	0.779119	1.71608	1.71608	1.04322e-10	1.10346e-09
3175	RNF112	107.828	0.779741	1.71682	1.71682	2.9801e-05	0.000147678
3176	MAP1LC3B2	68.77	0.779809	1.7169	1.7169	0.00175204	0.00607772
3177	CYBRD1	339.732	0.779973	1.7171	1.7171	5.33412e-13	7.11335e-12
3178	AC092142.1	16.3183	0.780043	1.71718	1.71718	0.0111593	0.0313161
3179	HIST1H1C	164.823	0.780518	1.71775	1.71775	0.0085399	0.0247497
3180	GAREM2	852.11	0.780605	1.71785	1.71785	9.95054e-17	1.90178e-15
3181	OXER1	37.7637	0.781153	1.7185	1.7185	0.0054123	0.016618
3182	NLRX1	616.264	0.781537	1.71896	1.71896	5.64045e-19	1.2857e-17
3183	AC092745.2	61.7235	0.781882	1.71937	1.71937	0.00713653	0.0211416
3184	TMSB15B	53.5831	0.78247	1.72007	1.72007	0.000121268	0.000538968
3185	TCF24	32.4626	0.782717	1.72037	1.72037	0.0189293	0.0494977
3186	BDNF	333.468	0.78325	1.721	1.721	0.002308	0.00777325
3187	ACY1	41.244	0.783621	1.72145	1.72145	0.000622073	0.0023958
3188	CHST13	28.6092	0.78369	1.72153	1.72153	0.00125558	0.00451248
3189	RBM12	7395.83	0.783773	1.72163	1.72163	1.54966e-29	7.07703e-28
3190	USP25	2784.88	0.784023	1.72193	1.72193	6.36263e-46	6.2737e-44
3191	AC020978.6	161.239	0.784563	1.72257	1.72257	1.12988e-11	1.32308e-10
3192	TMEM52	167.63	0.785969	1.72425	1.72425	1.60302e-06	9.88353e-06
3193	DPY19L2P1	220.13	0.785992	1.72428	1.72428	0.00328845	0.0106509
3194	PRSS50	88.8512	0.786571	1.72497	1.72497	2.00378e-05	0.000102678
3195	ABCA3	591.039	0.786695	1.72512	1.72512	6.97402e-09	6.00532e-08
3196	BNIPL	87.8847	0.786898	1.72536	1.72536	0.000213322	0.000904397
3197	COL28A1	49.3743	0.787292	1.72583	1.72583	0.000429869	0.00171388
3198	OLFML2B	228.521	0.787552	1.72614	1.72614	1.41696e-08	1.17132e-07
3199	SLC51A	76.0473	0.787935	1.7266	1.7266	1.66223e-07	1.18937e-06
3200	RIF1	5500.94	0.788483	1.72726	1.72726	6.05947e-19	1.37879e-17
3201	AC069148.1	37.6186	0.788624	1.72743	1.72743	0.00133741	0.00477558
3202	ALPPL2	24.4356	0.789073	1.72796	1.72796	0.00290047	0.00951988
3203	AC100803.2	136.278	0.789822	1.72886	1.72886	0.000276567	0.00114475
3204	FXYD6	2082.03	0.790008	1.72908	1.72908	3.57551e-19	8.33997e-18
3205	CHRDL1	508.884	0.79005	1.72913	1.72913	1.50613e-12	1.92659e-11
3206	EPM2A	333.397	0.790528	1.72971	1.72971	1.24314e-11	1.45309e-10
3207	RXFP1	18.0664	0.790762	1.72999	1.72999	0.00994288	0.0282404
3208	AC011497.2	85.3852	0.792051	1.73153	1.73153	8.88723e-07	5.67993e-06
3209	PSD3	2056.25	0.793492	1.73327	1.73327	1.00339e-11	1.18026e-10
3210	ZNF69	339.032	0.795336	1.73548	1.73548	3.85216e-08	2.99778e-07
3211	ZYG11A	47.7182	0.795458	1.73563	1.73563	0.000530112	0.00206887
3212	ANXA3	1240.59	0.795864	1.73612	1.73612	1.99141e-07	1.40865e-06
3213	GAS2L1	360.031	0.796666	1.73708	1.73708	1.30278e-11	1.52006e-10
3214	CCDC110	71.1972	0.796775	1.73721	1.73721	1.65278e-06	1.01686e-05
3215	TMEM202-AS1	57.2143	0.797621	1.73823	1.73823	0.000381371	0.00153628
3216	PKHD1L1	845.415	0.798317	1.73907	1.73907	0.0141839	0.0385649
3217	RASSF8-AS1	346.766	0.798608	1.73942	1.73942	7.22263e-11	7.81106e-10
3218	TIGD4	81.8384	0.798637	1.73946	1.73946	6.6643e-08	5.01673e-07
3219	KIAA0040	391.162	0.79878	1.73963	1.73963	2.44576e-16	4.51209e-15
3220	HS6ST1	1217.95	0.798798	1.73965	1.73965	3.00323e-13	4.11676e-12
3221	KCNK12	155.043	0.799076	1.73999	1.73999	1.55497e-06	9.60091e-06
3222	PLCG1-AS1	65.7317	0.799091	1.74	1.74	0.000141029	0.000618867
3223	TSPAN11	504.917	0.799095	1.74001	1.74001	2.33657e-08	1.87553e-07
3224	CDC25A	1805.76	0.799881	1.74096	1.74096	9.8434e-19	2.20132e-17
3225	NEB	89.3647	0.8015	1.74291	1.74291	0.000107159	0.000481686
3226	SYN3	370.22	0.802125	1.74367	1.74367	4.02483e-08	3.1191e-07
3227	SGSM3	89.3229	0.802285	1.74386	1.74386	2.9562e-07	2.03687e-06
3228	PYCR3	492.917	0.803126	1.74488	1.74488	2.63635e-08	2.10447e-07
3229	RFC3	1644.87	0.803137	1.74489	1.74489	1.29956e-28	5.61941e-27
3230	INAFM1	207.693	0.803288	1.74507	1.74507	2.96423e-06	1.75368e-05
3231	ATP11A	5043.17	0.80416	1.74613	1.74613	2.84911e-18	6.13442e-17
3232	CARNS1	365.549	0.805195	1.74738	1.74738	8.34893e-05	0.000382087
3233	ZBTB42	220.576	0.806234	1.74864	1.74864	5.89838e-07	3.872e-06
3234	CADM4	1211.06	0.806419	1.74887	1.74887	2.90204e-25	1.01128e-23
3235	ERBB4	975.817	0.806668	1.74917	1.74917	0.00319335	0.0103765
3236	RAPGEFL1	800.54	0.806927	1.74948	1.74948	1.09723e-13	1.56762e-12
3237	ASS1	1877.68	0.807244	1.74987	1.74987	1.64647e-10	1.70415e-09
3238	CLK1	2380.58	0.807462	1.75013	1.75013	4.52533e-13	6.0878e-12
3239	NANOS1	160.901	0.807475	1.75015	1.75015	1.95954e-07	1.38762e-06
3240	PPIL6	85.9806	0.807514	1.75019	1.75019	0.00125576	0.00451251
3241	RAB42	111.351	0.807833	1.75058	1.75058	2.7377e-08	2.1787e-07
3242	FAAH	270.418	0.808096	1.7509	1.7509	1.81975e-15	3.088e-14
3243	FRAT1	206.483	0.808212	1.75104	1.75104	4.93415e-07	3.28326e-06
3244	MARS	6837.68	0.808932	1.75191	1.75191	2.11937e-24	7.00119e-23
3245	CPT1B	93.8171	0.809141	1.75217	1.75217	0.000211698	0.000897656
3246	ARPIN	914.558	0.809788	1.75295	1.75295	3.93186e-27	1.56022e-25
3247	ATF3	1030.98	0.809954	1.75316	1.75316	1.03603e-13	1.48425e-12
3248	AL022069.1	32.9227	0.810138	1.75338	1.75338	0.00187999	0.00647156
3249	DTD1	1891.89	0.81075	1.75412	1.75412	4.6056e-35	2.70628e-33
3250	C5orf47	22.0613	0.811264	1.75475	1.75475	0.003485	0.0112275
3251	GPSM1	2286.5	0.811901	1.75552	1.75552	5.9593e-31	2.93077e-29
3252	GPR137C	238.054	0.811961	1.7556	1.7556	1.33306e-08	1.10654e-07
3253	RFPL1S	51.5397	0.812254	1.75595	1.75595	0.00108299	0.00394783
3254	VRTN	2818.9	0.812569	1.75634	1.75634	2.18461e-13	3.04757e-12
3255	AL353746.1	61.1161	0.813077	1.75695	1.75695	0.0110299	0.0309797
3256	LINC00926	85.0416	0.813187	1.75709	1.75709	1.04905e-05	5.64793e-05
3257	RBM44	65.6998	0.813507	1.75748	1.75748	1.22799e-05	6.53029e-05
3258	PRR19	90.8185	0.813747	1.75777	1.75777	2.74823e-06	1.63406e-05
3259	PLPPR3	2822.4	0.814029	1.75811	1.75811	5.50331e-09	4.80405e-08
3260	CCND3	660.99	0.814074	1.75817	1.75817	1.03411e-24	3.47788e-23
3261	SFRP5	2926.92	0.814373	1.75853	1.75853	2.33092e-08	1.87156e-07
3262	CHKB-CPT1B	33.7008	0.814816	1.75907	1.75907	0.000299686	0.00123416
3263	ARV1	314.478	0.81491	1.75919	1.75919	1.04976e-15	1.82176e-14
3264	PRPS1	4152.14	0.815164	1.7595	1.7595	1.07533e-21	2.99379e-20
3265	FBXL13	60.5209	0.816617	1.76127	1.76127	0.000250173	0.00104614
3266	AC126177.7	19.9293	0.81696	1.76169	1.76169	0.00688995	0.0204904
3267	ANOS1	4471.98	0.817481	1.76233	1.76233	3.61253e-24	1.16817e-22
3268	TFDP1	3010.54	0.817734	1.76264	1.76264	7.37549e-29	3.24859e-27
3269	AL132656.4	213.967	0.817739	1.76264	1.76264	7.05654e-08	5.28753e-07
3270	MTMR7	190.089	0.818101	1.76308	1.76308	4.26283e-13	5.76446e-12
3271	PDPN	2391.68	0.818685	1.7638	1.7638	8.41027e-28	3.48057e-26
3272	PAQR4	795.038	0.819371	1.76464	1.76464	9.32417e-10	8.89401e-09
3273	C13orf42	234.192	0.819389	1.76466	1.76466	1.01836e-14	1.59693e-13
3274	MAP3K14	300.922	0.820508	1.76603	1.76603	5.3473e-22	1.51629e-20
3275	L3MBTL4	50.1378	0.820591	1.76613	1.76613	0.00442285	0.0138913
3276	MAP6	238.725	0.82151	1.76725	1.76725	1.37905e-06	8.58804e-06
3277	ARL4C	1593.65	0.821593	1.76736	1.76736	1.43052e-10	1.4931e-09
3278	NCEH1	114.987	0.821802	1.76761	1.76761	1.49329e-06	9.25722e-06
3279	RPL7P20	13.519	0.82181	1.76762	1.76762	0.0169517	0.0449927
3280	COL1A1	71914.3	0.821821	1.76764	1.76764	6.30197e-20	1.552e-18
3281	MCUB	352.161	0.821853	1.76767	1.76767	2.61071e-16	4.78924e-15
3282	CNN3	9778.62	0.822041	1.76791	1.76791	2.40441e-32	1.26188e-30
3283	AKAP6	198.655	0.822584	1.76857	1.76857	0.00103348	0.00378857
3284	LRRC6	117.704	0.822771	1.7688	1.7688	0.00134732	0.00480694
3285	KCNT1	47.7611	0.822916	1.76898	1.76898	0.00347477	0.0111987
3286	AC073111.5	199.65	0.823172	1.76929	1.76929	9.24707e-12	1.09265e-10
3287	SH3BP4	3984.01	0.823348	1.76951	1.76951	5.804e-34	3.27022e-32
3288	LPP-AS2	70.6617	0.824356	1.77074	1.77074	0.0126449	0.034895
3289	NPIPA5	18.7404	0.825269	1.77187	1.77187	0.00904868	0.0260301
3290	WDR35	1507.96	0.825501	1.77215	1.77215	1.49406e-19	3.5845e-18
3291	PLXNB2	8569.2	0.826444	1.77331	1.77331	8.41929e-39	5.90735e-37
3292	AGBL2	117.298	0.826575	1.77347	1.77347	3.87962e-07	2.62859e-06
3293	CXorf57	251.536	0.827351	1.77442	1.77442	2.27595e-16	4.20477e-15
3294	LUZP2	122.395	0.828465	1.7758	1.7758	0.00776817	0.0227666
3295	PACS1	4750.7	0.828716	1.7761	1.7761	2.81891e-30	1.33903e-28
3296	MAP1A	993.637	0.828995	1.77645	1.77645	0.00012929	0.000572078
3297	MAPK8IP2	207.37	0.829842	1.77749	1.77749	1.06377e-05	5.72364e-05
3298	SFXN2	674.784	0.830795	1.77866	1.77866	2.07546e-22	6.11158e-21
3299	CD38	17.6571	0.831338	1.77934	1.77934	0.0159991	0.042786
3300	AC022031.2	16.7527	0.833048	1.78145	1.78145	0.0186336	0.048793
3301	C19orf57	130.91	0.834188	1.78285	1.78285	1.57979e-09	1.46869e-08
3302	IGSF21	305.023	0.834218	1.78289	1.78289	2.26176e-12	2.8374e-11
3303	RUFY1	1230.83	0.835882	1.78495	1.78495	1.09517e-36	6.8861e-35
3304	TET3	2157.58	0.837382	1.7868	1.7868	2.47082e-16	4.55509e-15
3305	AC012645.1	57.1227	0.837592	1.78706	1.78706	3.75536e-06	2.18156e-05
3306	NPAS1	322.786	0.838032	1.78761	1.78761	2.63085e-10	2.66163e-09
3307	ANTXR1	3606.75	0.838159	1.78777	1.78777	1.15429e-49	1.36579e-47
3308	CCDC106	588.814	0.838286	1.78792	1.78792	2.14046e-17	4.30924e-16
3309	COMTD1	237.496	0.838483	1.78817	1.78817	2.67974e-06	1.59553e-05
3310	ATP2A1	179.588	0.838672	1.7884	1.7884	8.67717e-14	1.25486e-12
3311	VIM-AS1	119.328	0.839413	1.78932	1.78932	5.03196e-06	2.86123e-05
3312	HUNK	1478.9	0.83943	1.78934	1.78934	1.51772e-13	2.14135e-12
3313	UHRF1BP1	2169.25	0.839761	1.78975	1.78975	4.48367e-27	1.77647e-25
3314	DEPTOR	64.0123	0.840288	1.79041	1.79041	2.40959e-06	1.44725e-05
3315	NIPAL2	114.841	0.840827	1.79108	1.79108	2.41194e-08	1.93316e-07
3316	KCNJ4	126.691	0.840971	1.79125	1.79125	3.29554e-07	2.25872e-06
3317	ELF3	147.943	0.841219	1.79156	1.79156	2.0632e-06	1.24901e-05
3318	P2RX3	26.3217	0.842103	1.79266	1.79266	0.0156749	0.0420479
3319	SERPINB9	4901.97	0.843174	1.79399	1.79399	3.65547e-11	4.07518e-10
3320	CTCFL	260.81	0.84389	1.79488	1.79488	4.69157e-13	6.29841e-12
3321	AC091982.4	35.5594	0.843928	1.79493	1.79493	0.000268946	0.00111622
3322	NR4A1	1513.28	0.844459	1.79559	1.79559	1.40203e-13	1.98889e-12
3323	FGFR2	5021.46	0.845073	1.79636	1.79636	1.69013e-25	5.99397e-24
3324	PARD6G	1207.82	0.845239	1.79656	1.79656	1.21536e-26	4.63207e-25
3325	ALDH1L1	24.0007	0.845254	1.79658	1.79658	0.00716586	0.0212116
3326	KLK14	20.6257	0.845374	1.79673	1.79673	0.00448374	0.0140595
3327	HIPK2	5002.44	0.846582	1.79824	1.79824	3.70212e-14	5.51314e-13
3328	ZBTB47	319.002	0.84754	1.79943	1.79943	2.27959e-10	2.31978e-09
3329	LINC00428	25.9723	0.847546	1.79944	1.79944	0.00104234	0.00381675
3330	NKPD1	42.2227	0.847848	1.79981	1.79981	0.000384588	0.00154733
3331	BCAR3	501.736	0.848034	1.80005	1.80005	4.16303e-23	1.26894e-21
3332	NEK11	169.047	0.848524	1.80066	1.80066	0.000677796	0.00258706
3333	CCDC74A	276.205	0.848652	1.80082	1.80082	1.11777e-07	8.15262e-07
3334	CSPP1	1095.1	0.84902	1.80128	1.80128	1.07204e-23	3.38668e-22
3335	ATAD2	2008.07	0.849394	1.80174	1.80174	1.28787e-21	3.57025e-20
3336	ANKS6	2395.85	0.849794	1.80224	1.80224	7.83895e-40	5.76429e-38
3337	IQCJ-SCHIP1	163.438	0.851263	1.80408	1.80408	1.34176e-06	8.36797e-06
3338	NT5DC3	592.026	0.851531	1.80442	1.80442	2.27504e-22	6.66158e-21
3339	C1QL1	220.504	0.851621	1.80453	1.80453	0.000919661	0.00341021
3340	ACADSB	1541.95	0.852122	1.80515	1.80515	2.63332e-11	2.97906e-10
3341	PNMA3	522.387	0.852402	1.8055	1.8055	1.53482e-24	5.10255e-23
3342	DKK3	1421.63	0.8527	1.80588	1.80588	2.09406e-07	1.47286e-06
3343	BMPER	727.93	0.853238	1.80655	1.80655	0.00254023	0.00846127
3344	OLFML3	3215.48	0.853563	1.80696	1.80696	5.42241e-20	1.34174e-18
3345	ARHGEF26	903.105	0.853611	1.80702	1.80702	9.12387e-24	2.88934e-22
3346	TAC1	41.081	0.853617	1.80703	1.80703	0.000989313	0.00364461
3347	SLC6A12	89.1237	0.853659	1.80708	1.80708	0.00626942	0.0188888
3348	PTH1R	809.086	0.853941	1.80743	1.80743	0.000303569	0.00124847
3349	PBLD	271.998	0.855	1.80876	1.80876	2.8541e-06	1.69198e-05
3350	SLC15A1	49.6475	0.855464	1.80934	1.80934	0.000172258	0.000744115
3351	SIRPAP1	18.2958	0.855642	1.80956	1.80956	0.018117	0.0476608
3352	PCBP3	208.378	0.856265	1.81035	1.81035	5.8147e-14	8.54673e-13
3353	CAMKK2	1548.59	0.856644	1.81082	1.81082	1.36105e-36	8.53721e-35
3354	PRX	686.1	0.856753	1.81096	1.81096	3.91047e-05	0.000190304
3355	AC105345.1	166.901	0.857114	1.81141	1.81141	4.32866e-08	3.34559e-07
3356	AL450003.2	36.4906	0.857191	1.81151	1.81151	0.000808817	0.00303289
3357	PRDM14	744.028	0.857281	1.81162	1.81162	1.20661e-19	2.90826e-18
3358	FAM3B	29.4772	0.857916	1.81242	1.81242	0.000555822	0.00216337
3359	PCSK2	37.2537	0.857992	1.81251	1.81251	0.00219362	0.0074284
3360	TTC13	370.896	0.858113	1.81267	1.81267	8.05924e-18	1.6703e-16
3361	AP001347.1	52.4151	0.858357	1.81297	1.81297	4.79452e-05	0.000229725
3362	PDE10A	920.522	0.859828	1.81482	1.81482	8.63958e-13	1.12843e-11
3363	KCNA1	69.7521	0.859854	1.81485	1.81485	0.00284385	0.00936
3364	ENTPD3-AS1	52.8419	0.859894	1.81491	1.81491	7.92404e-06	4.35538e-05
3365	EPHB2	6956.75	0.860095	1.81516	1.81516	1.71623e-13	2.41096e-12
3366	FAM199X	3025.01	0.860782	1.81602	1.81602	1.62392e-46	1.65773e-44
3367	AIFM1	3217.21	0.861718	1.8172	1.8172	1.38861e-37	9.24471e-36
3368	COL2A1	13442	0.862824	1.81859	1.81859	1.27066e-09	1.19453e-08
3369	AGTPBP1	2539.96	0.863909	1.81996	1.81996	1.14208e-48	1.30392e-46
3370	KHK	208.7	0.864553	1.82078	1.82078	6.47397e-13	8.5632e-12
3371	AL356599.1	46.8378	0.864777	1.82106	1.82106	0.000248388	0.00103952
3372	PLIN5	56.4581	0.865964	1.82256	1.82256	2.49279e-05	0.00012544
3373	BHLHE40	521.948	0.866726	1.82352	1.82352	8.4912e-13	1.10961e-11
3374	ANKRD42	326.126	0.866946	1.8238	1.8238	3.19056e-10	3.19928e-09
3375	FGF2	3306.99	0.868129	1.82529	1.82529	1.15083e-14	1.79492e-13
3376	LAMA5	15222.2	0.868215	1.8254	1.8254	1.32764e-24	4.44214e-23
3377	FLYWCH2	448.002	0.868244	1.82544	1.82544	3.05353e-16	5.57408e-15
3378	AP001107.9	57.1904	0.868504	1.82577	1.82577	0.000309018	0.00126877
3379	Z83843.1	366.931	0.868555	1.82583	1.82583	0.0008683	0.00324007
3380	FAM13C	630.178	0.868787	1.82613	1.82613	1.01169e-05	5.46033e-05
3381	PCOLCE	2337.33	0.869288	1.82676	1.82676	4.59183e-11	5.06483e-10
3382	RAB37	729.088	0.870229	1.82795	1.82795	1.04164e-08	8.74675e-08
3383	YAF2	560.097	0.870573	1.82839	1.82839	6.73229e-05	0.00031429
3384	CRACR2A	50.9614	0.871869	1.83003	1.83003	5.13812e-07	3.40245e-06
3385	RBM26-AS1	53.1139	0.872063	1.83028	1.83028	0.00197832	0.00677155
3386	MAPK4	576.71	0.873954	1.83268	1.83268	2.56354e-05	0.000128702
3387	AC004241.3	18.3575	0.874662	1.83358	1.83358	0.0148764	0.0401792
3388	PDXP	84.0297	0.875027	1.83404	1.83404	0.0135989	0.0371918
3389	VIM	28696.6	0.875655	1.83484	1.83484	1.61151e-21	4.42971e-20
3390	TMEM184A	99.416	0.877012	1.83657	1.83657	5.51023e-06	3.11393e-05
3391	RHOD	256.443	0.87732	1.83696	1.83696	1.471e-07	1.05836e-06
3392	CLGN	645.218	0.877806	1.83758	1.83758	2.84941e-09	2.57456e-08
3393	CXCL6	108.596	0.877888	1.83768	1.83768	1.74269e-08	1.42162e-07
3394	AC124319.2	45.3757	0.878227	1.83811	1.83811	0.014616	0.0395828
3395	LMCD1-AS1	26.3395	0.87861	1.8386	1.8386	0.000779284	0.00293525
3396	NUAK1	2376.89	0.878797	1.83884	1.83884	4.33808e-18	9.24095e-17
3397	CLTCL1	408.005	0.880003	1.84038	1.84038	2.13001e-12	2.67986e-11
3398	TMSB4XP6	51.5681	0.881264	1.84199	1.84199	0.000328153	0.00133864
3399	EIF4E3	551.93	0.881282	1.84201	1.84201	5.96714e-31	2.93077e-29
3400	ZNF618	3021.94	0.881473	1.84225	1.84225	5.14357e-27	2.01949e-25
3401	MDH1B	78.9049	0.881745	1.8426	1.8426	0.00300607	0.00983177
3402	ZNF778	980.659	0.882312	1.84333	1.84333	3.74826e-48	4.11692e-46
3403	COBL	1835.08	0.882919	1.8441	1.8441	3.07623e-47	3.26846e-45
3404	NUDT8	70.3464	0.883686	1.84508	1.84508	0.000932595	0.00345522
3405	SYCE2	57.4298	0.883702	1.8451	1.8451	1.41886e-05	7.45848e-05
3406	CNKSR3	932.955	0.885231	1.84706	1.84706	3.04112e-13	4.16649e-12
3407	ERBB2	5882.71	0.885523	1.84743	1.84743	2.74442e-20	6.94942e-19
3408	SYNPR-AS1	11.7657	0.885693	1.84765	1.84765	0.0172039	0.0455811
3409	DMC1	110.864	0.887189	1.84957	1.84957	1.64831e-09	1.53021e-08
3410	NUDT7	155.533	0.887861	1.85043	1.85043	3.83854e-10	3.80362e-09
3411	COL26A1	2905.83	0.888021	1.85064	1.85064	4.60052e-39	3.29e-37
3412	SUSD3	82.2857	0.888397	1.85112	1.85112	1.17429e-06	7.39249e-06
3413	DLX4	24.2351	0.888917	1.85179	1.85179	0.0047423	0.014777
3414	HMGCR	8103.84	0.888918	1.85179	1.85179	1.6956e-20	4.37011e-19
3415	SLCO1A2	258.931	0.88904	1.85194	1.85194	3.36909e-08	2.64877e-07
3416	FAM133A	84.4235	0.889071	1.85198	1.85198	3.8791e-06	2.24793e-05
3417	TAMM41	490.613	0.890247	1.85349	1.85349	1.42314e-29	6.53366e-28
3418	SCNN1G	51.3624	0.891063	1.85454	1.85454	0.00111878	0.00406632
3419	CRNDE	660.786	0.891396	1.85497	1.85497	3.95373e-17	7.75582e-16
3420	RNF207	1080.36	0.893036	1.85708	1.85708	5.29376e-08	4.03637e-07
3421	SPOCK1	1177.81	0.893269	1.85738	1.85738	1.41132e-06	8.77848e-06
3422	GMPR	107.428	0.893813	1.85808	1.85808	0.00505041	0.0155933
3423	EPS8L1	529.656	0.894224	1.85861	1.85861	1.33576e-09	1.25392e-08
3424	LINC00698	219.108	0.89543	1.86016	1.86016	4.35004e-13	5.87323e-12
3425	PALLD	7804.26	0.895589	1.86037	1.86037	3.41654e-28	1.44446e-26
3426	FARP2	1446.46	0.895856	1.86071	1.86071	4.11153e-36	2.50649e-34
3427	FRMD3	303.584	0.895985	1.86088	1.86088	0.000598919	0.00231518
3428	RIPK1	1023.28	0.896967	1.86215	1.86215	2.71994e-29	1.22074e-27
3429	CAPN13	111.416	0.897049	1.86225	1.86225	1.10013e-07	8.03521e-07
3430	EIF4EBP1	2523.23	0.897609	1.86298	1.86298	1.06139e-18	2.36752e-17
3431	TGFBR3L	31.9347	0.897697	1.86309	1.86309	0.00467582	0.0145943
3432	SLC23A2	1836.21	0.897892	1.86334	1.86334	6.37185e-20	1.56773e-18
3433	KIF19	50.6261	0.898944	1.8647	1.8647	0.00557027	0.0170327
3434	CACHD1	2851.33	0.899236	1.86508	1.86508	1.40733e-13	1.99533e-12
3435	EFR3A	2063.8	0.899248	1.86509	1.86509	1.76091e-45	1.71039e-43
3436	LIN7B	100.345	0.900501	1.86671	1.86671	2.17322e-08	1.75034e-07
3437	ALS2CL	396.117	0.90072	1.867	1.867	9.53228e-09	8.05371e-08
3438	EML3	1809.05	0.901307	1.86776	1.86776	2.33339e-27	9.38801e-26
3439	STUM	147.269	0.902007	1.86866	1.86866	0.00729893	0.0215638
3440	CYP2A13	23.152	0.902146	1.86884	1.86884	0.0019455	0.00667588
3441	DIAPH2	2294.47	0.902638	1.86948	1.86948	2.82883e-25	9.87094e-24
3442	SNX18P3	33.7628	0.903028	1.86999	1.86999	0.0164514	0.0438328
3443	SREBF1	1746.89	0.903152	1.87015	1.87015	1.15469e-56	1.71759e-54
3444	AL133216.2	77.2351	0.903312	1.87035	1.87035	0.000476462	0.00187722
3445	GPRIN2	340.043	0.903458	1.87054	1.87054	1.39516e-09	1.30639e-08
3446	SULT1A1	247.745	0.903638	1.87078	1.87078	2.06096e-06	1.24794e-05
3447	RAB9A	837.282	0.904005	1.87125	1.87125	2.56681e-40	1.9537e-38
3448	FAM86B1	48.954	0.904277	1.87161	1.87161	4.49684e-06	2.57779e-05
3449	TOGARAM2	56.8896	0.905022	1.87257	1.87257	6.65319e-06	3.70458e-05
3450	RAI14	7149.19	0.908327	1.87687	1.87687	5.34601e-37	3.45315e-35
3451	ACTL8	12.8792	0.908888	1.8776	1.8776	0.0112554	0.0315653
3452	AC005329.1	141.391	0.909584	1.8785	1.8785	1.56131e-11	1.80713e-10
3453	U73166.1	106.431	0.909609	1.87854	1.87854	6.67536e-08	5.0236e-07
3454	TMEM2	4673.29	0.91017	1.87927	1.87927	7.94646e-18	1.64824e-16
3455	CCDC162P	97.4094	0.910231	1.87935	1.87935	4.07163e-07	2.74866e-06
3456	MYLK3	3271.9	0.910823	1.88012	1.88012	0.0038573	0.0123126
3457	CD4	157.66	0.911411	1.88088	1.88088	3.12309e-12	3.86761e-11
3458	JPH1	1041.41	0.912115	1.8818	1.8818	3.26148e-17	6.43818e-16
3459	ST8SIA2	417.172	0.913115	1.88311	1.88311	1.07243e-07	7.8549e-07
3460	AQP5	20.7671	0.91345	1.88354	1.88354	0.00306167	0.00999102
3461	TRIM45	657.603	0.913743	1.88393	1.88393	7.7259e-26	2.79712e-24
3462	ADAMTS2	1249.3	0.913901	1.88413	1.88413	1.4832e-29	6.78546e-28
3463	LPAL2	26.0426	0.914966	1.88552	1.88552	0.0154735	0.0415933
3464	HPCAL4	596.402	0.914997	1.88557	1.88557	0.000162778	0.000707154
3465	OTOF	26.3446	0.915239	1.88588	1.88588	0.00257957	0.00857035
3466	AC012313.2	67.5527	0.915313	1.88598	1.88598	5.1074e-05	0.000243455
3467	CFHR3	19.6322	0.917942	1.88942	1.88942	0.00439181	0.0138071
3468	PTPN4	1646.79	0.918209	1.88977	1.88977	1.24549e-38	8.59981e-37
3469	GJC3	49.4606	0.91825	1.88982	1.88982	9.88894e-06	5.3473e-05
3470	RAB17	1085.49	0.918495	1.89014	1.89014	1.98644e-09	1.82912e-08
3471	LINC00342	205.602	0.919335	1.89124	1.89124	0.000638173	0.00245055
3472	LINC00545	121.05	0.919385	1.89131	1.89131	1.4821e-09	1.38083e-08
3473	TAF1A-AS1	53.2197	0.919544	1.89152	1.89152	0.00036674	0.00148216
3474	RAB9B	164.209	0.920119	1.89227	1.89227	8.60277e-06	4.6967e-05
3475	NEDD9	1527.83	0.920138	1.8923	1.8923	1.47144e-05	7.72016e-05
3476	AC004825.2	29.2431	0.920685	1.89301	1.89301	0.010596	0.0298933
3477	AP003108.3	32.7514	0.920846	1.89323	1.89323	0.000274842	0.00113815
3478	HDAC2-AS2	204.394	0.922436	1.89531	1.89531	2.19221e-20	5.57823e-19
3479	RAB40B	227.968	0.922472	1.89536	1.89536	2.24187e-10	2.28408e-09
3480	ITGB8	1099.95	0.92269	1.89565	1.89565	0.000646888	0.00248036
3481	GJA1	14668.2	0.923201	1.89632	1.89632	2.15609e-12	2.71136e-11
3482	ABCC6	41.1205	0.923268	1.89641	1.89641	9.00028e-05	0.000409757
3483	EFCAB6	53.2231	0.924712	1.8983	1.8983	0.00684875	0.0203842
3484	AL928654.2	111.791	0.926526	1.90069	1.90069	1.0558e-07	7.74401e-07
3485	LINC01950	13.3571	0.926838	1.9011	1.9011	0.00419586	0.013268
3486	AC016705.2	101.544	0.926884	1.90117	1.90117	2.56712e-07	1.78104e-06
3487	AP000662.2	754.433	0.92692	1.90121	1.90121	2.9806e-24	9.72279e-23
3488	AGRN	11142.7	0.927119	1.90147	1.90147	7.00764e-48	7.53784e-46
3489	KIAA0825	123.631	0.927222	1.90161	1.90161	9.78446e-05	0.000443032
3490	BSN	251.967	0.927266	1.90167	1.90167	5.3785e-08	4.09259e-07
3491	AC005288.1	28.727	0.929045	1.90401	1.90401	0.00104234	0.00381675
3492	AC128689.1	42.8813	0.929618	1.90477	1.90477	2.19954e-06	1.32814e-05
3493	TEX15	229.386	0.929716	1.9049	1.9049	9.25923e-05	0.000420934
3494	SPSB2	199.837	0.92999	1.90526	1.90526	6.10887e-18	1.28242e-16
3495	DGUOK-AS1	20.2816	0.930028	1.90531	1.90531	0.00319973	0.010392
3496	COL11A1	3437.67	0.930214	1.90556	1.90556	1.8519e-10	1.90842e-09
3497	D2HGDH	658.214	0.930369	1.90576	1.90576	9.57635e-12	1.13053e-10
3498	SATB2	270.259	0.931812	1.90767	1.90767	7.19319e-11	7.78246e-10
3499	SLC13A3	637.439	0.933858	1.91038	1.91038	2.2643e-38	1.5552e-36
3500	LARP1B	1257.1	0.933898	1.91043	1.91043	1.47728e-21	4.06932e-20
3501	NTM	466.8	0.934458	1.91117	1.91117	3.99546e-08	3.10003e-07
3502	ALKAL2	162.073	0.934523	1.91126	1.91126	3.51127e-06	2.04845e-05
3503	MTAP	2368.2	0.934735	1.91154	1.91154	1.33368e-51	1.72721e-49
3504	TMEM254-AS1	110.255	0.935256	1.91223	1.91223	1.76002e-10	1.81806e-09
3505	AC022201.2	15.9913	0.935727	1.91285	1.91285	0.00600979	0.0182141
3506	FAAHP1	13.6133	0.936935	1.91446	1.91446	0.0148358	0.0400904
3507	SH2D5	200.046	0.937109	1.91469	1.91469	2.591e-16	4.75644e-15
3508	PRKCB	1077.83	0.93824	1.91619	1.91619	1.91344e-16	3.56796e-15
3509	AL450326.1	25.1577	0.938525	1.91657	1.91657	0.000123624	0.0005485
3510	CNN1	3336.81	0.93875	1.91687	1.91687	5.72208e-16	1.01604e-14
3511	ARHGAP23	2520.07	0.939036	1.91725	1.91725	4.42674e-28	1.84964e-26
3512	PALM2	123.251	0.939677	1.9181	1.9181	0.018096	0.0476152
3513	CCBE1	1378.71	0.942372	1.92169	1.92169	0.000320849	0.00131135
3514	PRAM1	18.1327	0.942419	1.92175	1.92175	0.00481097	0.0149569
3515	PTN	2820.88	0.943019	1.92255	1.92255	6.84434e-13	9.02558e-12
3516	SYT12	287.758	0.943104	1.92266	1.92266	5.88829e-32	3.02921e-30
3517	FGF14-AS2	152.574	0.944541	1.92458	1.92458	3.15719e-14	4.74508e-13
3518	NMRK1	141.475	0.944651	1.92472	1.92472	9.14778e-15	1.44231e-13
3519	DANCR	2180.38	0.945457	1.9258	1.9258	3.60159e-27	1.43353e-25
3520	SNCAIP	1785.45	0.945994	1.92652	1.92652	5.08964e-13	6.80824e-12
3521	ATP11C	4144.71	0.946812	1.92761	1.92761	3.64748e-32	1.88762e-30
3522	FAM89A	304.681	0.946859	1.92767	1.92767	0.000788471	0.00296471
3523	NEXN	2500.23	0.948123	1.92936	1.92936	1.42448e-08	1.17642e-07
3524	MTHFD2	5073.06	0.948341	1.92965	1.92965	2.2014e-41	1.76866e-39
3525	TGM2	1864.13	0.948523	1.9299	1.9299	1.70424e-05	8.8443e-05
3526	AC069234.2	22.1914	0.948532	1.92991	1.92991	0.00555182	0.0169803
3527	AC079250.1	12.9333	0.948561	1.92995	1.92995	0.0178587	0.047074
3528	STOX1	174.047	0.948764	1.93022	1.93022	2.63697e-11	2.98189e-10
3529	SH2B3	1260.37	0.948889	1.93039	1.93039	1.67927e-41	1.35755e-39
3530	PABPC4L	599.481	0.949227	1.93084	1.93084	1.40718e-16	2.64945e-15
3531	ELL2	1447.11	0.95015	1.93207	1.93207	2.12651e-23	6.58207e-22
3532	AL138724.1	24.4796	0.950758	1.93289	1.93289	0.00486135	0.0150865
3533	VIPR2	173.012	0.951167	1.93344	1.93344	0.000685569	0.00261404
3534	VWA7	87.621	0.95145	1.93382	1.93382	0.000215649	0.000913518
3535	ESRP2	857.245	0.95175	1.93422	1.93422	5.22423e-14	7.6875e-13
3536	RNF182	442.664	0.952679	1.93546	1.93546	6.56223e-19	1.48799e-17
3537	NUDT17	93.433	0.953041	1.93595	1.93595	3.59123e-08	2.81153e-07
3538	SERP2	18.5278	0.95331	1.93631	1.93631	0.0059593	0.0180813
3539	AC022107.1	150.722	0.954613	1.93806	1.93806	0.000109636	0.000491804
3540	SLC45A3	494.589	0.95494	1.9385	1.9385	2.0209e-44	1.86546e-42
3541	PPM1J	435.939	0.955956	1.93987	1.93987	1.02989e-18	2.3012e-17
3542	ADHFE1	161.151	0.956266	1.94028	1.94028	5.00028e-09	4.38404e-08
3543	SEMA4A	254.386	0.95812	1.94278	1.94278	5.19322e-11	5.6872e-10
3544	PLPPR4	186.175	0.958505	1.9433	1.9433	0.000398687	0.00159813
3545	E2F2	269.373	0.95887	1.94379	1.94379	2.51798e-14	3.81967e-13
3546	MICU3	474.187	0.959256	1.94431	1.94431	8.52733e-15	1.35103e-13
3547	TNFRSF19	2390.53	0.960664	1.94621	1.94621	4.0426e-09	3.58912e-08
3548	PRPF39	2208.18	0.960697	1.94625	1.94625	5.38633e-40	4.01275e-38
3549	MKX	14.4029	0.961019	1.94668	1.94668	0.0036832	0.0118032
3550	AC015908.3	13.0795	0.961353	1.94714	1.94714	0.00343433	0.0110807
3551	PLCD4	29.861	0.961803	1.94774	1.94774	0.00302298	0.00988211
3552	UHRF1BP1L	1559.22	0.962486	1.94867	1.94867	1.06752e-44	9.99594e-43
3553	DZIP1	2746.03	0.963088	1.94948	1.94948	1.35894e-41	1.10892e-39
3554	AC010883.1	29.6904	0.96339	1.94989	1.94989	0.000205731	0.000874921
3555	BDNF-AS	78.746	0.963689	1.95029	1.95029	5.90975e-07	3.87791e-06
3556	GARS	6325.24	0.96388	1.95055	1.95055	5.46531e-41	4.31114e-39
3557	HS3ST5	278.837	0.964736	1.95171	1.95171	9.43311e-05	0.000428166
3558	AC084125.2	104.234	0.964756	1.95173	1.95173	8.37091e-06	4.58358e-05
3559	LYL1	120.394	0.9657	1.95301	1.95301	0.00348392	0.0112254
3560	LINC01829	15.5919	0.966302	1.95383	1.95383	0.0135186	0.0370152
3561	AC011611.3	17.864	0.966444	1.95402	1.95402	0.00617691	0.0186403
3562	NSUN7	637.11	0.967437	1.95536	1.95536	1.53473e-18	3.40295e-17
3563	OPTN	1064.6	0.968877	1.95732	1.95732	2.00817e-36	1.24761e-34
3564	UTRN	4790.42	0.97038	1.95936	1.95936	3.89562e-20	9.77887e-19
3565	ZC3H12B	286.739	0.971299	1.96061	1.96061	3.09542e-15	5.11274e-14
3566	ADAM28	220.167	0.971409	1.96076	1.96076	0.00443663	0.0139295
3567	FAM129A	737.071	0.971438	1.96079	1.96079	1.14562e-17	2.34816e-16
3568	HEYL	351.549	0.972113	1.96171	1.96171	6.34941e-13	8.41128e-12
3569	DUSP8	355.544	0.972698	1.96251	1.96251	6.0759e-09	5.27205e-08
3570	NLRP12	34.0825	0.972761	1.96259	1.96259	5.91947e-05	0.000279148
3571	ZDHHC9	1842.95	0.972899	1.96278	1.96278	3.93598e-58	6.06257e-56
3572	IQCE	860.283	0.973142	1.96311	1.96311	3.57369e-11	3.99257e-10
3573	B3GLCT	543.997	0.973404	1.96347	1.96347	8.82669e-14	1.27436e-12
3574	MMP24	627.983	0.973622	1.96376	1.96376	6.81159e-13	8.99607e-12
3575	SAMD11	850.767	0.974185	1.96453	1.96453	1.65137e-05	8.58533e-05
3576	EGLN3	708.053	0.97442	1.96485	1.96485	2.11137e-20	5.38305e-19
3577	BRIP1	1171.93	0.97497	1.9656	1.9656	2.14005e-33	1.17033e-31
3578	TMEM240	154.768	0.975012	1.96566	1.96566	5.03763e-12	6.13351e-11
3579	TRIB3	358.069	0.97511	1.96579	1.96579	3.33606e-22	9.65973e-21
3580	DCAF4	534.1	0.975339	1.9661	1.9661	9.67541e-42	7.99557e-40
3581	SPX	136.237	0.975576	1.96643	1.96643	0.000241562	0.00101372
3582	AL021068.1	29.2444	0.97572	1.96662	1.96662	0.00195624	0.00670922
3583	NLRC3	18.3967	0.976703	1.96796	1.96796	0.00779963	0.0228383
3584	SYT14	446.555	0.977379	1.96888	1.96888	1.06095e-14	1.6607e-13
3585	CRYZ	1073.4	0.978215	1.97003	1.97003	3.47513e-37	2.25589e-35
3586	CASC2	87.0801	0.981173	1.97407	1.97407	0.000184763	0.000793002
3587	CEBPB	507.736	0.981449	1.97445	1.97445	6.85783e-07	4.45622e-06
3588	ACSS2	1048.09	0.983512	1.97727	1.97727	5.02308e-15	8.10638e-14
3589	DRD4	55.0901	0.98442	1.97852	1.97852	0.000484531	0.00190526
3590	SYNPO	1241.88	0.985737	1.98033	1.98033	1.55746e-14	2.3947e-13
3591	FAM66C	76.9005	0.986651	1.98158	1.98158	4.3438e-08	3.35629e-07
3592	TTYH1	702.847	0.987002	1.98206	1.98206	4.27596e-08	3.3078e-07
3593	C17orf107	95.8145	0.987132	1.98224	1.98224	8.87594e-11	9.47702e-10
3594	MEI4	19.9749	0.987592	1.98287	1.98287	0.00182795	0.00630994
3595	ACVRL1	24.8409	0.988789	1.98452	1.98452	0.00280813	0.00925647
3596	FAM83H	2135.43	0.988995	1.9848	1.9848	6.37748e-43	5.57088e-41
3597	RUBCNL	87.5162	0.992699	1.9899	1.9899	3.06725e-05	0.000151621
3598	TYW3	1080.91	0.99306	1.9904	1.9904	1.86084e-48	2.10606e-46
3599	CD81-AS1	22.9225	0.994266	1.99207	1.99207	0.0032456	0.01052
3600	TNC	12141.5	0.996397	1.99501	1.99501	1.22321e-06	7.67079e-06
3601	NVL	1179.5	0.9964	1.99502	1.99502	4.99204e-74	1.21446e-71
3602	AL683813.1	136.677	0.996522	1.99518	1.99518	4.581e-06	2.62314e-05
3603	LDLR	3723.72	0.997268	1.99622	1.99622	3.97583e-17	7.78156e-16
3604	AC112184.1	25.9639	0.997356	1.99634	1.99634	0.00360323	0.0115669
3605	SHROOM2	1613.44	0.99797	1.99719	1.99719	2.71945e-37	1.77419e-35
3606	DOCK8	118.742	0.998069	1.99733	1.99733	0.0106982	0.0301423
3607	AL021707.6	68.0582	0.998545	1.99798	1.99798	1.57669e-08	1.29473e-07
3608	BEST2	47.9946	0.999075	1.99872	1.99872	3.16497e-08	2.49886e-07
3609	RASGEF1C	22.6801	0.999075	1.99872	1.99872	0.000262206	0.00109173
3610	LRFN5	237.452	0.999527	1.99934	1.99934	0.000578039	0.00224347
3611	CCKBR	235.786	1.00012	2.00017	2.00017	1.51534e-07	1.08906e-06
3612	PRRG1	678.076	1.00047	2.00066	2.00066	3.86307e-18	8.25612e-17
3613	ZBED3-AS1	90.0973	1.00152	2.00211	2.00211	2.66087e-11	3.0076e-10
3614	CBARP	493.515	1.00205	2.00284	2.00284	1.1172e-14	1.74561e-13
3615	AC046185.3	146.365	1.00343	2.00476	2.00476	8.87314e-11	9.47702e-10
3616	SHISA4	150.458	1.00426	2.00591	2.00591	7.09811e-10	6.8637e-09
3617	HBQ1	20.1775	1.00428	2.00594	2.00594	0.000596124	0.00230644
3618	SLC38A1	11925.4	1.00536	2.00745	2.00745	1.18124e-15	2.0404e-14
3619	OCA2	23.7571	1.00708	2.00984	2.00984	0.00171366	0.0059565
3620	TCEAL3	549.263	1.0071	2.00987	2.00987	3.41286e-24	1.10773e-22
3621	SLC10A4	25.2588	1.00742	2.01031	2.01031	0.000882837	0.00328866
3622	AP000438.1	22.5149	1.00889	2.01237	2.01237	4.77477e-05	0.000228857
3623	HYDIN	72.5216	1.0101	2.01406	2.01406	0.00714708	0.021168
3624	IL11	153.53	1.01047	2.01457	2.01457	5.81913e-12	7.04547e-11
3625	CDHR1	196.22	1.01117	2.01554	2.01554	2.99444e-08	2.36997e-07
3626	FABP7	45.2667	1.01458	2.02031	2.02031	2.19603e-05	0.000111607
3627	FNDC4	394.634	1.01485	2.02069	2.02069	6.22759e-11	6.77153e-10
3628	AL158071.4	13.5457	1.01572	2.02192	2.02192	0.0158666	0.0424748
3629	FNDC11	92.0447	1.01611	2.02246	2.02246	7.86988e-12	9.39298e-11
3630	ZBTB11-AS1	116.071	1.01652	2.02303	2.02303	6.61674e-11	7.17369e-10
3631	AL139035.1	19.5423	1.01776	2.02477	2.02477	0.00135142	0.00481901
3632	HECW1	70.8382	1.01808	2.02522	2.02522	8.65104e-11	9.25586e-10
3633	ATP2B2	37.4437	1.01865	2.02602	2.02602	0.0063169	0.0190205
3634	AC093503.2	11.3722	1.02013	2.02811	2.02811	0.017989	0.0473815
3635	ZNF469	271.251	1.0204	2.02848	2.02848	2.07213e-07	1.45901e-06
3636	SLC1A5	6738.9	1.02063	2.0288	2.0288	3.95305e-51	4.9711e-49
3637	PDF	85.3151	1.021	2.02932	2.02932	0.000310523	0.00127415
3638	DNAH10	84.3518	1.0228	2.03186	2.03186	0.00417716	0.0132182
3639	AARS	6912.25	1.02285	2.03193	2.03193	1.9547e-61	3.46142e-59
3640	SMOC1	1192.13	1.02329	2.03255	2.03255	5.36221e-05	0.000254622
3641	GULP1	3467.66	1.02359	2.03297	2.03297	6.90685e-59	1.10302e-56
3642	UCP3	36.8658	1.02363	2.03302	2.03302	0.00662094	0.0197989
3643	TSPEAR-AS1	282.407	1.02367	2.03309	2.03309	2.09708e-14	3.19609e-13
3644	AC083805.3	12.0118	1.02436	2.03406	2.03406	0.00981889	0.0279309
3645	ADGRD1	543.202	1.02462	2.03442	2.03442	3.47723e-07	2.37512e-06
3646	AC105942.1	195.035	1.02465	2.03446	2.03446	3.28409e-16	5.96984e-15
3647	MAPK8IP1	912.498	1.02484	2.03473	2.03473	2.8828e-18	6.20183e-17
3648	F7	58.5305	1.02532	2.03542	2.03542	5.30742e-07	3.50564e-06
3649	CALML4	40.6708	1.02573	2.03598	2.03598	8.97801e-06	4.88313e-05
3650	TFAP2E	21.9232	1.02804	2.03925	2.03925	0.0136182	0.0372408
3651	CYP46A1	287.188	1.02852	2.03993	2.03993	6.59188e-06	3.67595e-05
3652	AC145124.1	19.5579	1.02936	2.04112	2.04112	0.00555058	0.0169785
3653	U91319.1	11.4811	1.02988	2.04186	2.04186	0.0103951	0.0293869
3654	ADAMTS5	253.627	1.02997	2.04199	2.04199	2.50216e-08	2.00224e-07
3655	AL021707.1	20.7078	1.03003	2.04206	2.04206	0.00510955	0.0157572
3656	SBK3	22.5505	1.03019	2.0423	2.0423	9.97702e-05	0.000450967
3657	ATP1A2	1416.03	1.03129	2.04385	2.04385	3.8566e-08	3.00034e-07
3658	BTK	16.4795	1.03241	2.04545	2.04545	0.0109128	0.0306705
3659	PRSS27	150.877	1.03381	2.04742	2.04742	9.30839e-13	1.21396e-11
3660	AL359764.1	9.30623	1.03452	2.04844	2.04844	0.00968801	0.0276099
3661	LYPD6	718.58	1.03505	2.04918	2.04918	1.36188e-09	1.27602e-08
3662	SMIM10L2A	627.357	1.03506	2.0492	2.0492	2.09381e-12	2.63558e-11
3663	EYA2	76.9141	1.03536	2.04962	2.04962	0.000555235	0.00216141
3664	IRX5	365.485	1.03748	2.05264	2.05264	0.000741483	0.00280531
3665	MORN1	355.131	1.03773	2.05299	2.05299	3.62942e-18	7.76953e-17
3666	AL139274.2	13.2671	1.03894	2.05472	2.05472	0.0187834	0.0491261
3667	TRPC5	35.6785	1.03935	2.05531	2.05531	0.00102437	0.00375992
3668	TMEFF1	106.452	1.04019	2.0565	2.0565	0.00148843	0.00526144
3669	MS4A15	9.09053	1.04056	2.05703	2.05703	0.0117193	0.0326327
3670	SHB	248.987	1.04085	2.05744	2.05744	4.85212e-14	7.17237e-13
3671	PSPH	982.468	1.04202	2.05912	2.05912	5.26492e-29	2.33477e-27
3672	AC138904.3	15.9656	1.04205	2.05915	2.05915	0.0157016	0.0420978
3673	FEZ1	860.006	1.0421	2.05923	2.05923	1.23573e-15	2.12887e-14
3674	GPM6A	229.438	1.04217	2.05932	2.05932	1.52981e-05	8.01097e-05
3675	AC073073.2	38.6094	1.0424	2.05965	2.05965	0.000223046	0.000941634
3676	PKP2	5634.09	1.04256	2.05987	2.05987	1.41523e-14	2.18634e-13
3677	AC026304.1	38.5569	1.04373	2.06156	2.06156	7.37434e-05	0.000341629
3678	SH3TC2	97.1978	1.04482	2.0631	2.0631	0.0048376	0.0150272
3679	AGFG2	216.419	1.04484	2.06313	2.06313	2.42037e-20	6.14679e-19
3680	TRIM46	541.595	1.04484	2.06314	2.06314	1.92496e-22	5.68126e-21
3681	BHLHA15	15.846	1.04552	2.06411	2.06411	0.00596149	0.0180825
3682	CDH15	19.1981	1.04563	2.06427	2.06427	0.00147095	0.0052032
3683	RHBDL2	8.6991	1.04586	2.06459	2.06459	0.0131374	0.0360585
3684	CGB7	189.291	1.04622	2.06511	2.06511	8.2108e-05	0.000376295
3685	RPLP0P2	11.7075	1.04667	2.06575	2.06575	0.0116147	0.0323951
3686	GLRB	25.6645	1.04709	2.06636	2.06636	0.00642258	0.0192878
3687	ADM5	123.055	1.04709	2.06636	2.06636	1.00893e-10	1.06849e-09
3688	NRIP2	20.809	1.04721	2.06652	2.06652	0.00449212	0.0140834
3689	ALDH8A1	20.3773	1.04762	2.06711	2.06711	0.0154417	0.0415252
3690	AC026356.1	91.7224	1.04763	2.06714	2.06714	1.5161e-09	1.411e-08
3691	GALNT16	206.295	1.04797	2.06762	2.06762	3.87499e-10	3.83681e-09
3692	NCCRP1	569.758	1.0484	2.06824	2.06824	4.3825e-15	7.12116e-14
3693	PSPC1	2371.76	1.0485	2.06838	2.06838	4.1824e-66	8.37478e-64
3694	NRAV	152.157	1.04869	2.06865	2.06865	2.87802e-08	2.28199e-07
3695	IP6K3	50.8288	1.04904	2.06915	2.06915	0.0001574	0.000685622
3696	LINC01630	11.5773	1.04946	2.06975	2.06975	0.00940117	0.0268955
3697	TIAM2	680.557	1.04962	2.06998	2.06998	4.27284e-19	9.89557e-18
3698	AL118511.1	21.2298	1.05159	2.07281	2.07281	0.00718325	0.0212582
3699	LINC00959	44.7704	1.05183	2.07316	2.07316	0.00021124	0.000895862
3700	HACD1	901.296	1.0522	2.0737	2.0737	1.42307e-08	1.17563e-07
3701	ST8SIA3	86.4258	1.05238	2.07394	2.07394	4.58106e-11	5.05509e-10
3702	MXRA8	1594.52	1.05315	2.07505	2.07505	3.22227e-16	5.86566e-15
3703	AL355490.1	11.44	1.05384	2.07605	2.07605	0.0081128	0.023678
3704	AC015813.5	67.5907	1.05404	2.07633	2.07633	6.72063e-08	5.05475e-07
3705	HIST3H2A	157.263	1.05408	2.0764	2.0764	2.34009e-07	1.63354e-06
3706	TRABD2A	104.843	1.05409	2.07641	2.07641	2.36491e-12	2.95966e-11
3707	STC1	1290.41	1.05451	2.07701	2.07701	2.49792e-05	0.000125673
3708	LTB4R2	200.151	1.05566	2.07866	2.07866	5.57441e-11	6.08417e-10
3709	LRCH2	1269.87	1.05611	2.07932	2.07932	4.75897e-22	1.35746e-20
3710	ZDHHC1	185.093	1.05629	2.07958	2.07958	1.3775e-08	1.14015e-07
3711	NFKBIZ	1679.52	1.05691	2.08047	2.08047	1.49651e-07	1.07583e-06
3712	CDC42EP1	1377.06	1.05774	2.08167	2.08167	2.12911e-22	6.25541e-21
3713	TYMP	32.7246	1.0583	2.08248	2.08248	0.00657588	0.01968
3714	KIAA1644	391.819	1.05833	2.08251	2.08251	1.4462e-12	1.85175e-11
3715	EMD	2154.51	1.05843	2.08267	2.08267	3.07922e-43	2.75448e-41
3716	KBTBD8	411.286	1.05853	2.08281	2.08281	2.97001e-28	1.25916e-26
3717	BTNL8	9.24493	1.06001	2.08495	2.08495	0.0113379	0.0317558
3718	LINC01901	10.5896	1.0607	2.08594	2.08594	0.00525241	0.0161614
3719	NT5E	48.0874	1.06213	2.08801	2.08801	1.21417e-05	6.46737e-05
3720	SLC13A4	206.979	1.06277	2.08894	2.08894	0.00641975	0.0192815
3721	AC131206.1	34.4375	1.0634	2.08985	2.08985	8.56571e-06	4.67941e-05
3722	PTPN13	6243.89	1.06449	2.09143	2.09143	1.00632e-31	5.12632e-30
3723	CLDN4	544.403	1.06461	2.09161	2.09161	1.20114e-10	1.26229e-09
3724	NCKAP5	85.6716	1.06488	2.09199	2.09199	5.24721e-05	0.00024948
3725	LINC01703	21.0609	1.06584	2.09338	2.09338	0.000125832	0.000557727
3726	MMP19	89.1911	1.06608	2.09373	2.09373	0.000177384	0.000764864
3727	KIF25	15.2837	1.06684	2.09485	2.09485	0.00141427	0.00502317
3728	AL049838.1	148.609	1.06759	2.09593	2.09593	1.40239e-05	7.38235e-05
3729	SIAH2	633.319	1.06862	2.09742	2.09742	5.74147e-19	1.30758e-17
3730	CCDC102A	531.619	1.0692	2.09827	2.09827	3.39188e-16	6.14006e-15
3731	RIOX2	528.186	1.06933	2.09846	2.09846	9.57734e-45	9.00028e-43
3732	SLFN12	181.108	1.06954	2.09876	2.09876	6.00441e-17	1.16122e-15
3733	AC008147.2	15.678	1.06977	2.0991	2.0991	0.0130523	0.0358667
3734	AACSP1	88.3497	1.07049	2.10015	2.10015	3.83354e-08	2.98686e-07
3735	AC117402.1	39.0099	1.07082	2.10063	2.10063	0.0007449	0.00281634
3736	GNB1L	265.531	1.07231	2.1028	2.1028	1.54791e-20	4.00533e-19
3737	AC243964.3	217.357	1.07234	2.10283	2.10283	2.61715e-13	3.61416e-12
3738	C11orf96	90.2511	1.07269	2.10336	2.10336	3.45866e-05	0.000169744
3739	ADM2	394.314	1.07393	2.10515	2.10515	1.22678e-23	3.85681e-22
3740	AL354864.1	11.7595	1.075	2.10672	2.10672	0.00351293	0.0113133
3741	AC005696.1	16.2103	1.07543	2.10736	2.10736	0.00565768	0.017279
3742	XKRX	22.1115	1.07711	2.10981	2.10981	0.00214155	0.00726814
3743	AC119427.1	13.3079	1.07898	2.11254	2.11254	0.00253267	0.00843931
3744	ZCCHC12	107.559	1.08013	2.11423	2.11423	3.28879e-10	3.29018e-09
3745	IQCH-AS1	90.2088	1.083	2.11844	2.11844	1.83351e-06	1.11749e-05
3746	TRIM66	276.484	1.0838	2.11961	2.11961	1.43391e-11	1.66412e-10
3747	NACAD	230.217	1.08503	2.12141	2.12141	5.55278e-19	1.26682e-17
3748	GADD45B	622.978	1.08559	2.12225	2.12225	8.2748e-16	1.44856e-14
3749	AL133346.1	20.0823	1.08643	2.12347	2.12347	0.000197114	0.000840884
3750	URAHP	60.5074	1.08648	2.12356	2.12356	1.13382e-08	9.48105e-08
3751	TAC3	186.644	1.08735	2.12484	2.12484	1.18417e-14	1.8425e-13
3752	GDPD5	464.226	1.08743	2.12496	2.12496	6.15494e-11	6.69533e-10
3753	RIMS3	1881.86	1.08744	2.12496	2.12496	7.13283e-51	8.84166e-49
3754	AL365259.1	16.4011	1.09076	2.12986	2.12986	0.00126235	0.00453368
3755	LINC00605	52.0355	1.09128	2.13063	2.13063	1.7223e-08	1.40543e-07
3756	SP140L	91.3016	1.09456	2.13547	2.13547	1.52701e-08	1.25711e-07
3757	STAR	431.836	1.09469	2.13568	2.13568	1.5303e-10	1.59213e-09
3758	COL21A1	695.369	1.09793	2.14048	2.14048	1.56207e-19	3.74077e-18
3759	C19orf73	27.0085	1.09894	2.14198	2.14198	1.28019e-05	6.78294e-05
3760	NRP2	10603.5	1.09908	2.14218	2.14218	3.61121e-25	1.24839e-23
3761	ARL9	14.9193	1.09916	2.14229	2.14229	0.00256682	0.00853672
3762	AK7	218.784	1.09989	2.14338	2.14338	3.5793e-10	3.55893e-09
3763	IFITM2	2612.53	1.10025	2.14391	2.14391	3.22882e-60	5.52957e-58
3764	AL024507.2	42.2846	1.10037	2.14409	2.14409	0.000262906	0.00109429
3765	ANXA2	3476.32	1.10049	2.14428	2.14428	7.76334e-15	1.23224e-13
3766	AC004982.1	36.8566	1.10251	2.14728	2.14728	8.34032e-06	4.56875e-05
3767	TARS	7250.02	1.10321	2.14832	2.14832	2.09584e-82	6.19963e-80
3768	AL021453.1	34.2887	1.10493	2.15089	2.15089	0.000891218	0.00331513
3769	SFRP1	32746	1.10554	2.15179	2.15179	5.44625e-07	3.59006e-06
3770	EGFL6	34.754	1.10616	2.15272	2.15272	1.19504e-07	8.69672e-07
3771	LINC01844	200.881	1.10695	2.1539	2.1539	1.07036e-09	1.01245e-08
3772	GDPD3	63.4226	1.1071	2.15413	2.15413	1.54856e-07	1.11171e-06
3773	TMEM158	440.569	1.1073	2.15442	2.15442	9.7567e-06	5.27908e-05
3774	GPR78	43.8877	1.10759	2.15486	2.15486	4.02312e-05	0.000195384
3775	GRIN3B	106.868	1.10831	2.15593	2.15593	2.47846e-11	2.81119e-10
3776	GLIPR2	1211.24	1.10867	2.15647	2.15647	1.16056e-22	3.47249e-21
3777	ZNF512B	2779.84	1.10881	2.15668	2.15668	1.95262e-30	9.3435e-29
3778	Z98882.1	68.375	1.10965	2.15793	2.15793	1.96534e-06	1.19408e-05
3779	AC012510.1	31.1471	1.10977	2.15812	2.15812	1.77815e-05	9.20404e-05
3780	BTG3-AS1	50.2626	1.11049	2.15919	2.15919	2.75413e-05	0.000137527
3781	LINC00638	37.5712	1.11066	2.15945	2.15945	3.34676e-05	0.000164563
3782	PMFBP1	85.1705	1.11115	2.16018	2.16018	1.78797e-06	1.09332e-05
3783	MOCOS	458.345	1.11198	2.16142	2.16142	1.37937e-37	9.20676e-36
3784	MAFG-AS1	131.271	1.11234	2.16196	2.16196	4.96788e-09	4.35857e-08
3785	VAT1L	1031.36	1.11235	2.16198	2.16198	1.55639e-05	8.13871e-05
3786	AL139384.2	40.7776	1.11282	2.16267	2.16267	4.38791e-05	0.000211757
3787	FAM78B	64.9642	1.11306	2.16305	2.16305	1.0222e-06	6.48362e-06
3788	SOX2	5244.28	1.11351	2.16372	2.16372	8.07456e-06	4.43156e-05
3789	ENO4	71.0949	1.11408	2.16457	2.16457	0.013561	0.0371155
3790	CACNG4	1082.76	1.11427	2.16485	2.16485	2.33141e-19	5.50716e-18
3791	RTBDN	23.09	1.11444	2.1651	2.1651	3.9382e-05	0.000191546
3792	CHKB-AS1	15.2441	1.11513	2.16615	2.16615	0.0130763	0.0359184
3793	ASXL3	989.444	1.11538	2.16652	2.16652	7.93161e-07	5.10679e-06
3794	FAM47E	47.6852	1.11541	2.16656	2.16656	0.000227981	0.000961219
3795	PPP3CB-AS1	91.5835	1.11589	2.16728	2.16728	7.64227e-06	4.21118e-05
3796	DPYSL5	1019.3	1.11623	2.1678	2.1678	1.00946e-13	1.45019e-12
3797	LBP	11.4349	1.11726	2.16934	2.16934	0.00359874	0.0115553
3798	SOX6	2147.97	1.11739	2.16954	2.16954	0.00071302	0.00270721
3799	GPR176	4716.31	1.11959	2.17285	2.17285	2.06366e-48	2.3255e-46
3800	FIGNL2	1221.11	1.12153	2.17578	2.17578	1.11631e-24	3.73986e-23
3801	LINC01521	247.979	1.1228	2.1777	2.1777	5.00252e-18	1.06216e-16
3802	GBP1P1	7.54907	1.12311	2.17815	2.17815	0.014443	0.0391632
3803	DGAT2	149.043	1.12371	2.17907	2.17907	4.80225e-12	5.86488e-11
3804	AL109811.2	9.06522	1.12427	2.17992	2.17992	0.0155082	0.0416652
3805	SBSPON	225.848	1.12676	2.18367	2.18367	7.25989e-06	4.01919e-05
3806	AP004782.1	13.0235	1.12715	2.18427	2.18427	0.0037073	0.0118702
3807	CUX2	351.258	1.1283	2.18601	2.18601	1.06153e-06	6.71838e-06
3808	WIF1	15.0328	1.12831	2.18602	2.18602	0.0103875	0.0293687
3809	ERFE	41.494	1.12841	2.18618	2.18618	2.67754e-05	0.000133959
3810	HIPK4	9.21974	1.13405	2.19475	2.19475	0.00929801	0.0266472
3811	SCRT2	6.70913	1.13441	2.19529	2.19529	0.0160946	0.0430099
3812	RSPO1	586.856	1.13447	2.19537	2.19537	0.0139458	0.0380329
3813	RDH5	33.589	1.13575	2.19733	2.19733	0.00155142	0.00545963
3814	MYH15	89.7878	1.13952	2.20307	2.20307	0.000629009	0.00241965
3815	MSX1	1229.93	1.14033	2.20431	2.20431	0.0102502	0.0290276
3816	B3GNT2	1714.37	1.14051	2.20459	2.20459	2.07906e-41	1.67554e-39
3817	FAM149A	247.383	1.1407	2.20488	2.20488	7.13066e-31	3.476e-29
3818	BAALC-AS1	79.7372	1.14094	2.20525	2.20525	2.58847e-06	1.54365e-05
3819	LCN2	8.24003	1.14099	2.20532	2.20532	0.00911393	0.0261917
3820	HIST1H2BH	103.831	1.14122	2.20568	2.20568	4.43788e-10	4.37917e-09
3821	AC004485.1	8.37124	1.14124	2.20571	2.20571	0.00637437	0.0191607
3822	AC060766.1	21.4684	1.1419	2.20672	2.20672	0.00013858	0.000609354
3823	GNPTAB	1726.06	1.14247	2.20759	2.20759	2.64575e-40	2.00792e-38
3824	SCOC-AS1	31.2043	1.14264	2.20784	2.20784	0.000674765	0.002577
3825	NLRP1	1730.86	1.14301	2.20841	2.20841	2.54955e-15	4.24072e-14
3826	LCNL1	17.1548	1.14457	2.2108	2.2108	0.0117242	0.0326374
3827	NTF4	292.457	1.14685	2.2143	2.2143	8.93636e-10	8.54601e-09
3828	ARHGAP28	1644.76	1.14796	2.216	2.216	5.77984e-40	4.27429e-38
3829	SULT2B1	30.4502	1.15055	2.21998	2.21998	4.41975e-06	2.53751e-05
3830	MROH5	10.728	1.15154	2.22151	2.22151	0.00209307	0.00712219
3831	FAM178B	14.617	1.15292	2.22364	2.22364	0.00373904	0.011963
3832	SMIM10L2B	258.465	1.15305	2.22384	2.22384	8.62284e-22	2.41876e-20
3833	SDC2	3840.51	1.15315	2.22399	2.22399	6.33091e-56	9.20669e-54
3834	LPL	271.019	1.15317	2.22402	2.22402	0.0105767	0.0298518
3835	C22orf46	850.396	1.15379	2.22497	2.22497	6.80934e-21	1.79588e-19
3836	AC019069.1	194.414	1.15469	2.22636	2.22636	1.02279e-19	2.48137e-18
3837	AP001065.2	27.7198	1.15479	2.22652	2.22652	0.000205408	0.000873689
3838	PRRX2	146.226	1.1548	2.22654	2.22654	5.02066e-06	2.85542e-05
3839	DOCK11	1456.9	1.15645	2.22908	2.22908	8.17565e-47	8.41187e-45
3840	ORM1	9.01999	1.15723	2.23029	2.23029	0.0184294	0.0483117
3841	LCTL	215.119	1.15935	2.23357	2.23357	5.11051e-08	3.9081e-07
3842	PRRT3	375.556	1.16025	2.23497	2.23497	8.10497e-40	5.94311e-38
3843	ASNS	66.3129	1.16059	2.23548	2.23548	8.01929e-08	5.97453e-07
3844	AC008481.2	9.41838	1.16172	2.23723	2.23723	0.0131512	0.0360888
3845	CDKL5	1474.1	1.16238	2.23826	2.23826	4.04897e-24	1.30768e-22
3846	TPH1	32.8545	1.16436	2.24133	2.24133	0.00223104	0.0075365
3847	AC092687.3	35.8589	1.16569	2.24341	2.24341	9.681e-06	5.24466e-05
3848	SLC7A14	23.8689	1.16595	2.2438	2.2438	0.00213116	0.00723853
3849	AL390719.2	10.227	1.16728	2.24589	2.24589	0.00180005	0.00622355
3850	NTF3	93.529	1.16823	2.24736	2.24736	1.17936e-05	6.29354e-05
3851	PSTPIP2	318.08	1.16946	2.24928	2.24928	6.01263e-11	6.546e-10
3852	AC073046.1	24.9462	1.16956	2.24944	2.24944	0.000306952	0.00126149
3853	RRAS	504.802	1.16981	2.24981	2.24981	1.29917e-21	3.59774e-20
3854	AC241585.3	13.6775	1.17016	2.25037	2.25037	0.00653755	0.0195923
3855	AC136475.1	29.199	1.17093	2.25157	2.25157	0.00231111	0.00778102
3856	METTL7B	62.1337	1.17624	2.25987	2.25987	5.24971e-10	5.14515e-09
3857	POLR3H	1282.7	1.17649	2.26027	2.26027	1.96854e-29	8.94294e-28
3858	AL161729.1	46.771	1.17748	2.26181	2.26181	0.00103143	0.00378193
3859	ARHGEF17	4464.3	1.17789	2.26245	2.26245	4.17932e-66	8.37478e-64
3860	KCNIP1	110.752	1.17796	2.26256	2.26256	1.58966e-07	1.13902e-06
3861	RAB7B	37.595	1.18047	2.26651	2.26651	0.00288468	0.00947641
3862	TBL1X	2907.17	1.1807	2.26687	2.26687	1.9564e-107	1.2732e-104
3863	DEGS1	2135.08	1.18233	2.26943	2.26943	2.31619e-47	2.47102e-45
3864	ACR	11.0838	1.18276	2.27011	2.27011	0.0106768	0.0300886
3865	C8orf46	26.4801	1.18314	2.27071	2.27071	0.00067198	0.00256749
3866	RAPGEF5	468.931	1.18315	2.27072	2.27072	2.75258e-34	1.57478e-32
3867	AC245100.8	32.8317	1.18335	2.27103	2.27103	7.39625e-06	4.08772e-05
3868	NRTN	116.088	1.18552	2.27445	2.27445	1.50816e-06	9.33178e-06
3869	GNMT	18.698	1.18557	2.27453	2.27453	0.00439165	0.0138071
3870	BTBD17	79.9356	1.18557	2.27453	2.27453	6.55073e-09	5.65579e-08
3871	RASGRF2	236.084	1.18637	2.27579	2.27579	0.0133972	0.0367058
3872	YJEFN3	480.821	1.18656	2.27609	2.27609	2.30132e-17	4.61522e-16
3873	RERG	298.159	1.18749	2.27756	2.27756	0.0147881	0.0399781
3874	CCDC154	42.9002	1.18826	2.27878	2.27878	1.68504e-06	1.035e-05
3875	HAPLN3	1757.11	1.18857	2.27926	2.27926	1.39797e-05	7.36055e-05
3876	MED14	4294.76	1.19067	2.28258	2.28258	5.4861e-46	5.42999e-44
3877	LITAF	3620.85	1.19186	2.28448	2.28448	7.66744e-41	6.00312e-39
3878	VPS37B	745.93	1.19187	2.28449	2.28449	7.31845e-30	3.4141e-28
3879	ATP9A	1858.36	1.19194	2.28459	2.28459	1.69632e-16	3.17905e-15
3880	GLDN	65.3201	1.19213	2.28489	2.28489	1.43112e-09	1.33861e-08
3881	CD7	37.8389	1.19284	2.28602	2.28602	5.97934e-06	3.35956e-05
3882	UNC5A	220.354	1.19372	2.28742	2.28742	1.22133e-16	2.31218e-15
3883	C1orf94	84.4507	1.19493	2.28934	2.28934	3.00707e-18	6.46383e-17
3884	NT5DC1	1952.31	1.19626	2.29145	2.29145	4.3019e-120	3.6123e-117
3885	EXTL1	155.698	1.19892	2.29569	2.29569	3.60593e-08	2.82134e-07
3886	DHRS3	404.603	1.19986	2.29718	2.29718	3.73809e-13	5.08127e-12
3887	GHR	187.983	1.1999	2.29724	2.29724	0.000116925	0.000521001
3888	EFCAB12	103.155	1.20177	2.30022	2.30022	0.01596	0.0426983
3889	ARNT2	1033.28	1.20227	2.30102	2.30102	3.90056e-35	2.30763e-33
3890	UFSP1	46.9741	1.20266	2.30164	2.30164	5.33632e-07	3.52294e-06
3891	AC090970.2	8.40394	1.20464	2.30479	2.30479	0.00914338	0.026259
3892	TBXAS1	53.3854	1.20659	2.30792	2.30792	4.04729e-06	2.33966e-05
3893	AL354920.1	38.7749	1.20896	2.31171	2.31171	3.10301e-05	0.000153247
3894	NAP1L3	2820.52	1.21058	2.31431	2.31431	1.65503e-80	4.63248e-78
3895	WDR97	85.2165	1.21083	2.31471	2.31471	0.000140167	0.000615604
3896	ITIH4	12.438	1.21089	2.3148	2.3148	0.00778092	0.0227983
3897	VWA5B2	24.339	1.21096	2.31492	2.31492	0.000705833	0.00268246
3898	DUOX2	50.291	1.21226	2.31701	2.31701	3.33312e-08	2.62207e-07
3899	AP005230.1	9.7447	1.21399	2.31979	2.31979	0.0159988	0.042786
3900	RNF32	37.1918	1.21561	2.32239	2.32239	0.000185931	0.000797694
3901	MTTP	25.0413	1.21639	2.32365	2.32365	0.0118088	0.0328449
3902	SOD3	180.713	1.21686	2.32441	2.32441	3.20767e-09	2.88425e-08
3903	CCDC129	13.0026	1.21747	2.32538	2.32538	0.00603655	0.0182739
3904	DPF1	233.709	1.21798	2.32621	2.32621	8.75518e-22	2.45324e-20
3905	AL121899.1	12.4585	1.21829	2.3267	2.3267	0.0134573	0.0368549
3906	RGS6	75.6556	1.21975	2.32906	2.32906	7.38984e-09	6.3424e-08
3907	HIST1H3J	9.96485	1.22237	2.33329	2.33329	0.00240458	0.00805996
3908	AL022332.1	17.0687	1.22245	2.33343	2.33343	0.000146552	0.000641589
3909	SERPINE1	498.493	1.22338	2.33493	2.33493	2.50335e-07	1.74097e-06
3910	AC009779.3	24.8203	1.22343	2.335	2.335	0.000231115	0.00097333
3911	NRADDP	9.50748	1.22694	2.34071	2.34071	0.00333691	0.0107945
3912	AL731577.2	12.6522	1.22744	2.34151	2.34151	0.0122553	0.0339417
3913	PDZRN3	2319.05	1.22823	2.3428	2.3428	2.41319e-48	2.70766e-46
3914	C2orf48	62.783	1.22842	2.3431	2.3431	1.83604e-07	1.30585e-06
3915	AC131212.2	13.6626	1.22845	2.34314	2.34314	0.00803913	0.0234762
3916	USH1G	50.7624	1.22887	2.34383	2.34383	1.84404e-12	2.33701e-11
3917	LAYN	172.988	1.22939	2.34468	2.34468	7.25006e-11	7.83748e-10
3918	RARRES2	1600.98	1.22946	2.34479	2.34479	7.99291e-43	6.88951e-41
3919	AC112907.3	8.99527	1.23178	2.34857	2.34857	0.0106067	0.0299203
3920	LRGUK	64.3693	1.23568	2.35493	2.35493	5.1156e-06	2.90371e-05
3921	RHBDL1	170.627	1.23598	2.35541	2.35541	1.04872e-15	1.82116e-14
3922	SPHK2	820.453	1.23639	2.35607	2.35607	1.50968e-54	2.11282e-52
3923	GTF3C2-AS1	8.54854	1.23694	2.35698	2.35698	0.0129859	0.0357219
3924	HS3ST3A1	103.065	1.2384	2.35937	2.35937	7.63256e-11	8.21345e-10
3925	RUNDC3B	24.2758	1.2399	2.36181	2.36181	0.000560821	0.00218087
3926	LMCD1	1004.03	1.24005	2.36206	2.36206	1.14717e-23	3.61526e-22
3927	VIPR1	108.9	1.24155	2.36452	2.36452	0.000149865	0.000655324
3928	KLF1	21.9655	1.24177	2.36488	2.36488	0.00394051	0.0125551
3929	NAB1	2406.79	1.24362	2.36791	2.36791	6.93531e-55	9.8652e-53
3930	PFKFB1	17.6152	1.24369	2.36804	2.36804	0.00246733	0.0082501
3931	PDGFRL	51.3888	1.2441	2.36871	2.36871	2.0437e-07	1.44329e-06
3932	AC073655.2	20.0065	1.24501	2.37021	2.37021	0.00766029	0.022491
3933	AC100847.1	11.6303	1.24556	2.3711	2.3711	0.00195653	0.00670933
3934	RNF219	1223.34	1.24633	2.37238	2.37238	1.05299e-38	7.32899e-37
3935	AC127024.8	21.596	1.24777	2.37473	2.37473	0.000424166	0.00169326
3936	TMOD1	1375.6	1.24816	2.37538	2.37538	2.76233e-05	0.000137884
3937	MYLK	671.641	1.24863	2.37616	2.37616	5.15121e-18	1.09106e-16
3938	UTP14A	1133.41	1.24902	2.3768	2.3768	1.85153e-68	3.88687e-66
3939	AL603750.1	55.8817	1.24951	2.37761	2.37761	2.44905e-05	0.000123411
3940	AKAP1	2011.32	1.25012	2.37862	2.37862	4.4059e-106	2.6672e-103
3941	ATP6V0E2-AS1	66.4439	1.25305	2.38345	2.38345	1.50636e-06	9.32288e-06
3942	PHEX	27.8252	1.25442	2.38571	2.38571	0.00156214	0.00548994
3943	AL021707.3	26.1536	1.2548	2.38634	2.38634	0.00014523	0.000636339
3944	ZNF781	72.8633	1.25839	2.39229	2.39229	0.000577444	0.00224149
3945	BBOX1-AS1	48.9852	1.25841	2.39231	2.39231	3.23875e-09	2.91018e-08
3946	SLC4A10	7.99592	1.25889	2.39312	2.39312	0.0104487	0.0295127
3947	LIMS2	582.203	1.2592	2.39362	2.39362	2.2103e-16	4.09511e-15
3948	ARHGAP21	2300	1.2615	2.39746	2.39746	1.22305e-33	6.77389e-32
3949	LINC00337	78.9896	1.2639	2.40144	2.40144	1.336e-12	1.72166e-11
3950	WDPCP	296.046	1.26807	2.40839	2.40839	1.54624e-34	8.94451e-33
3951	HPSE2	45.2707	1.26871	2.40946	2.40946	0.000165576	0.000718472
3952	TFRC	5595.34	1.2691	2.41011	2.41011	3.53575e-46	3.55364e-44
3953	AC110285.7	72.5317	1.26929	2.41044	2.41044	9.48095e-06	5.14057e-05
3954	PCYT2	774.228	1.2709	2.41312	2.41312	2.9982e-15	4.96477e-14
3955	ARAP2	741.168	1.27241	2.41565	2.41565	2.02251e-15	3.4187e-14
3956	HLF	25.8843	1.27343	2.41736	2.41736	0.00591895	0.0179786
3957	SRSF7	7632.51	1.2755	2.42082	2.42082	2.8781e-116	2.2703e-113
3958	TREH	8.43734	1.27558	2.42096	2.42096	0.00643299	0.0193145
3959	ITGA1	3009.75	1.27571	2.42118	2.42118	7.04979e-28	2.92218e-26
3960	AL049597.2	26.889	1.27619	2.42198	2.42198	0.000250445	0.00104695
3961	PTPN14	3349.91	1.27813	2.42524	2.42524	2.37539e-40	1.81331e-38
3962	WFDC1	44.0466	1.28076	2.42967	2.42967	0.0180337	0.0474769
3963	PNLIPRP2	5.43637	1.28081	2.42975	2.42975	0.0165737	0.044127
3964	EHBP1L1	900.484	1.28119	2.43039	2.43039	1.44049e-19	3.46495e-18
3965	ECEL1P1	277.008	1.28237	2.43239	2.43239	1.83854e-07	1.30727e-06
3966	FMNL3	2693.86	1.2826	2.43277	2.43277	4.30952e-47	4.52343e-45
3967	AC073415.1	14.639	1.28297	2.4334	2.4334	0.00433136	0.0136402
3968	AC027288.1	10.526	1.28315	2.4337	2.4337	0.00427041	0.0134694
3969	AC012377.1	6.85268	1.28341	2.43414	2.43414	0.013331	0.0365439
3970	CTB-178M22.2	21.3118	1.28342	2.43416	2.43416	7.25215e-05	0.000336628
3971	IL32	22.4061	1.28363	2.43451	2.43451	0.000597605	0.00231114
3972	LINC00514	10.2267	1.28441	2.43583	2.43583	0.00280808	0.00925647
3973	LRRN1	4261.31	1.2854	2.4375	2.4375	4.48012e-21	1.19612e-19
3974	SPTB	350.134	1.28592	2.43837	2.43837	7.49394e-05	0.000346738
3975	SRSF3	15355.6	1.28626	2.43896	2.43896	9.09613e-91	3.38259e-88
3976	FAM131C	23.886	1.28793	2.44178	2.44178	3.2606e-05	0.000160508
3977	LINC00639	10.5063	1.28842	2.4426	2.4426	0.00688767	0.0204859
3978	CPZ	40.5779	1.28879	2.44324	2.44324	2.03425e-08	1.64555e-07
3979	PHACTR2	3237.02	1.28964	2.44467	2.44467	3.4044e-99	1.70423e-96
3980	HYAL1	72.8693	1.28993	2.44516	2.44516	4.95328e-13	6.63606e-12
3981	MTNR1A	9.10731	1.29021	2.44564	2.44564	0.00249682	0.00833588
3982	AP001160.2	13.0108	1.29048	2.44609	2.44609	0.00442348	0.0138916
3983	AC007218.1	44.4554	1.29149	2.4478	2.4478	2.13249e-08	1.71913e-07
3984	AC008781.1	7.34022	1.29241	2.44937	2.44937	0.00805395	0.0235168
3985	HTR3A	88.128	1.29299	2.45036	2.45036	1.71376e-14	2.6288e-13
3986	APBA1	122.531	1.29328	2.45085	2.45085	1.9872e-10	2.03818e-09
3987	AL355802.4	5.57994	1.29394	2.45196	2.45196	0.0190869	0.0498646
3988	RGN	11.1845	1.29514	2.45402	2.45402	0.00833415	0.0242236
3989	LINC00632	87.7943	1.29577	2.45508	2.45508	8.45919e-05	0.000386453
3990	LRFN1	503.443	1.29599	2.45545	2.45545	2.86909e-32	1.49406e-30
3991	CCNB3	12.6067	1.29606	2.45557	2.45557	0.0065079	0.0195125
3992	AC104257.1	165.163	1.29652	2.45636	2.45636	4.54479e-12	5.56207e-11
3993	HCK	41.5439	1.29728	2.45766	2.45766	6.96921e-12	8.37946e-11
3994	PCSK9	667.566	1.29914	2.46082	2.46082	5.14741e-16	9.17755e-15
3995	LINC01018	25.7445	1.30021	2.46266	2.46266	5.30076e-05	0.000251934
3996	WDR49	40.1365	1.30022	2.46267	2.46267	0.00456655	0.0142858
3997	AOX1	198.199	1.30156	2.46496	2.46496	1.8435e-23	5.73336e-22
3998	SRRM4	104.433	1.30205	2.46579	2.46579	1.17395e-05	6.26596e-05
3999	THPO	22.4768	1.30306	2.46751	2.46751	0.000445183	0.00176655
4000	CAMK2A	431.584	1.3038	2.46879	2.46879	0.000272619	0.00112966
4001	BIK	92.4178	1.30494	2.47073	2.47073	2.16442e-06	1.30724e-05
4002	SPTLC3	68.5984	1.30532	2.47138	2.47138	4.01755e-07	2.71568e-06
4003	AXL	3112.78	1.30565	2.47195	2.47195	7.77182e-61	1.34872e-58
4004	PDZD7	140.097	1.30652	2.47345	2.47345	3.03255e-11	3.41437e-10
4005	FLT1	4147.09	1.30802	2.47602	2.47602	9.21068e-68	1.90288e-65
4006	AC005005.3	22.3116	1.30843	2.47671	2.47671	0.000109847	0.000492497
4007	SLC25A24	1774.35	1.31064	2.48051	2.48051	8.60464e-57	1.28728e-54
4008	MYLK4	76.6851	1.31156	2.4821	2.4821	1.08274e-05	5.81607e-05
4009	PCDH7	8155.64	1.31185	2.4826	2.4826	5.55136e-27	2.16653e-25
4010	AC104304.1	7.74041	1.312	2.48285	2.48285	0.00725712	0.0214476
4011	HES1	982.31	1.31428	2.48678	2.48678	3.35616e-33	1.82389e-31
4012	AQP1	2170.81	1.3146	2.48733	2.48733	0.000770931	0.00290842
4013	NDST3	65.4774	1.3148	2.48768	2.48768	0.00479104	0.0149074
4014	F13A1	9.98174	1.31715	2.49173	2.49173	0.00569735	0.0173805
4015	OTOG	79.2887	1.31793	2.49308	2.49308	6.52215e-18	1.36149e-16
4016	DCX	1006.77	1.31951	2.49581	2.49581	0.000152097	0.000664747
4017	HSPA1L	86.2266	1.31983	2.49638	2.49638	3.83259e-15	6.28159e-14
4018	SLC5A12	196.876	1.32262	2.5012	2.5012	8.7817e-31	4.26486e-29
4019	FST	1021.33	1.32271	2.50135	2.50135	1.32225e-21	3.65776e-20
4020	AC138430.1	7.44762	1.32356	2.50283	2.50283	0.0100095	0.0284079
4021	HMCN1	1616.61	1.32534	2.50591	2.50591	2.81656e-18	6.07438e-17
4022	HIST1H3G	8.36278	1.32597	2.50701	2.50701	0.0064374	0.0193211
4023	FHOD3	2190.14	1.32692	2.50867	2.50867	4.56747e-21	1.21819e-19
4024	GPR156	73.4509	1.32776	2.51013	2.51013	6.85437e-09	5.90815e-08
4025	POLN	55.6389	1.32879	2.51191	2.51191	1.26489e-06	7.91879e-06
4026	GJD3	6.02623	1.32989	2.51383	2.51383	0.00927306	0.0265874
4027	TLR3	29.3522	1.33109	2.51593	2.51593	0.000117637	0.000524081
4028	LRFN2	53.5327	1.3314	2.51647	2.51647	1.50107e-06	9.29677e-06
4029	TRIM54	525.19	1.33209	2.51767	2.51767	1.76079e-08	1.43549e-07
4030	AL512488.1	16.3509	1.33219	2.51785	2.51785	4.36886e-05	0.000210955
4031	ECSCR	15.2274	1.3336	2.5203	2.5203	0.000256628	0.00107073
4032	CLCNKB	167.15	1.33387	2.52077	2.52077	1.13378e-12	1.47053e-11
4033	AC004771.2	12.7391	1.33427	2.52147	2.52147	0.00584005	0.0177575
4034	BMP2	3031.11	1.33671	2.52575	2.52575	3.76263e-13	5.11195e-12
4035	PPEF1	16.0041	1.33735	2.52686	2.52686	0.00170207	0.00592411
4036	LYNX1	376.812	1.33767	2.52743	2.52743	4.54345e-59	7.346e-57
4037	CLIC2	22.6615	1.33847	2.52883	2.52883	0.000650726	0.00249329
4038	LAD1	359.432	1.33917	2.53006	2.53006	3.96589e-17	7.76796e-16
4039	LRRC24	80.5959	1.34017	2.53182	2.53182	4.73271e-08	3.64273e-07
4040	HERC2P10	12.256	1.34021	2.53189	2.53189	0.0045691	0.014292
4041	SCN7A	773.892	1.34045	2.53231	2.53231	0.000606472	0.00234252
4042	GABBR2	115.612	1.34263	2.53613	2.53613	9.74537e-26	3.50874e-24
4043	ADRA2A	183.334	1.34339	2.53747	2.53747	0.000628254	0.00241746
4044	A1BG	15.378	1.34575	2.54163	2.54163	0.00870847	0.0251723
4045	PLAC9	175.923	1.34772	2.5451	2.5451	1.62768e-08	1.33281e-07
4046	AC025594.2	15.7971	1.34998	2.54909	2.54909	0.0112735	0.0316024
4047	RASGRF2-AS1	6.16104	1.35502	2.55801	2.55801	0.0130047	0.0357622
4048	ASPG	43.4451	1.35559	2.55901	2.55901	3.00513e-10	3.02266e-09
4049	SYTL2	230.745	1.35571	2.55923	2.55923	8.84205e-24	2.80692e-22
4050	HEG1	3743.53	1.35672	2.56102	2.56102	2.86143e-48	3.18316e-46
4051	AKR1C1	46.4263	1.35806	2.56341	2.56341	8.96922e-07	5.72952e-06
4052	SLC13A5	32.4556	1.35881	2.56473	2.56473	1.0756e-07	7.8693e-07
4053	KLF15	270.505	1.35989	2.56665	2.56665	2.05624e-07	1.45096e-06
4054	PROK2	21.2309	1.35989	2.56666	2.56666	3.81533e-06	2.21442e-05
4055	MAPK10	678.231	1.36349	2.57307	2.57307	2.71953e-28	1.15863e-26
4056	KCNG3	161.449	1.36399	2.57397	2.57397	1.02467e-15	1.78177e-14
4057	KLK5	40.0777	1.36419	2.57432	2.57432	1.31084e-07	9.47847e-07
4058	BCL2L14	15.1215	1.36471	2.57524	2.57524	4.19869e-05	0.000203266
4059	Z96074.1	22.5891	1.36511	2.57597	2.57597	0.00404172	0.0128367
4060	CHODL	43.3782	1.36624	2.57798	2.57798	4.11655e-10	4.0698e-09
4061	AC098864.1	205.59	1.36753	2.58029	2.58029	7.86192e-25	2.67172e-23
4062	CAVIN1	3993.08	1.36809	2.58128	2.58128	2.07687e-23	6.45142e-22
4063	ID4	2626.3	1.36864	2.58226	2.58226	1.14283e-17	2.34428e-16
4064	AC012603.1	10.2633	1.36974	2.58424	2.58424	0.00403311	0.0128125
4065	CNMD	1301.66	1.37366	2.59127	2.59127	0.000223032	0.000941634
4066	SERPINF2	45.8741	1.37483	2.59338	2.59338	1.27787e-05	6.77204e-05
4067	GAS6	1547.99	1.37694	2.59716	2.59716	5.54562e-18	1.16889e-16
4068	PCDH8	380.807	1.37863	2.60021	2.60021	1.80934e-06	1.10405e-05
4069	QRFPR	43.4043	1.38088	2.60428	2.60428	0.000398129	0.00159663
4070	AC097347.1	6.72481	1.38264	2.60744	2.60744	0.0045861	0.0143331
4071	HYAL3	48.189	1.38293	2.60797	2.60797	1.61509e-08	1.32292e-07
4072	CEACAM19	238.228	1.38303	2.60815	2.60815	2.34133e-17	4.69184e-16
4073	VSTM4	111.688	1.38369	2.60934	2.60934	5.81506e-10	5.6736e-09
4074	STK24-AS1	10.4024	1.38402	2.60994	2.60994	0.017222	0.0456245
4075	SH3GL3	934.904	1.38489	2.61152	2.61152	8.87871e-26	3.20113e-24
4076	CCT6B	139.123	1.38609	2.61369	2.61369	1.03353e-13	1.48231e-12
4077	CRYAB	232.171	1.3875	2.61624	2.61624	0.00360425	0.0115687
4078	BAALC	515.061	1.38761	2.61644	2.61644	2.51723e-11	2.85268e-10
4079	CAPN6	349.409	1.39059	2.62185	2.62185	1.97085e-20	5.04952e-19
4080	C22orf23	23.1264	1.39079	2.62222	2.62222	7.88239e-05	0.000362969
4081	TNFRSF11A	146.625	1.39089	2.6224	2.6224	3.58045e-20	9.02253e-19
4082	C1orf167	44.508	1.39187	2.62419	2.62419	1.59418e-10	1.65331e-09
4083	AC008440.2	16.3718	1.39202	2.62446	2.62446	0.00197509	0.00676385
4084	MSRB3	1598.52	1.39309	2.6264	2.6264	9.1601e-08	6.78176e-07
4085	SEZ6	139.304	1.39589	2.6315	2.6315	0.003578	0.0114993
4086	AL035252.3	13.2069	1.39634	2.63232	2.63232	0.00304504	0.00994461
4087	AC068134.2	43.3346	1.39756	2.63457	2.63457	2.78028e-06	1.65161e-05
4088	SNX18P7	25.7598	1.39797	2.63531	2.63531	0.000513161	0.00200723
4089	CD27	6.00391	1.39798	2.63532	2.63532	0.0155108	0.0416678
4090	SEMA6D	2602.34	1.40004	2.63909	2.63909	4.66489e-19	1.07462e-17
4091	CHRM4	21.7129	1.40072	2.64033	2.64033	0.00142916	0.00507052
4092	AC027601.4	30.9479	1.40125	2.6413	2.6413	0.000391098	0.00157157
4093	LGALS9	50.3647	1.40222	2.64308	2.64308	2.05557e-08	1.66073e-07
4094	ANPEP	58.1258	1.40271	2.64398	2.64398	1.46992e-16	2.7627e-15
4095	SMPDL3B	533.857	1.40442	2.64711	2.64711	8.15783e-34	4.57665e-32
4096	AC010973.2	25.8688	1.40447	2.64721	2.64721	6.87686e-06	3.82014e-05
4097	COL15A1	51.6879	1.40463	2.6475	2.6475	2.00999e-05	0.000102956
4098	JUNB	1598.9	1.40553	2.64914	2.64914	7.99788e-17	1.54103e-15
4099	CHAC1	369.003	1.40587	2.64978	2.64978	4.20816e-28	1.76114e-26
4100	NR5A1	8.68209	1.40733	2.65246	2.65246	0.00382412	0.0122127
4101	AUTS2	4136.66	1.4075	2.65276	2.65276	1.44716e-23	4.51691e-22
4102	AC144548.2	10.9917	1.40769	2.65312	2.65312	0.00293795	0.00962832
4103	ALX1	272.007	1.40831	2.65427	2.65427	2.149e-11	2.45247e-10
4104	SLC7A1	3491.79	1.40921	2.65592	2.65592	1.1893e-26	4.5394e-25
4105	PSEN2	508.173	1.41159	2.66031	2.66031	1.34375e-72	3.12314e-70
4106	FOS	7619.46	1.41239	2.66178	2.66178	1.33883e-18	2.98128e-17
4107	GNAQP1	19.2395	1.41259	2.66214	2.66214	6.68242e-06	3.71927e-05
4108	SMKR1	43.0233	1.41457	2.6658	2.6658	8.23053e-09	7.01995e-08
4109	UHRF1	839.891	1.41514	2.66686	2.66686	6.94195e-33	3.73359e-31
4110	HOGA1	18.3119	1.41567	2.66784	2.66784	0.000568135	0.00220733
[truncated: 3,253 more rows]
