# Supplementary material for: YAP–TEAD1 control of cytoskeleton dynamics and intracellular tension guides human pluripotent stem cell mesoderm specification
Source: Cell Death Differ. 2020 Oct 28;28(4):1193–207. doi: 10.1038/s41418-020-00643-5 (PMC8027678; doi:10.1038/s41418-020-00643-5)
Supplement: Supplementary file 8 — Supplementary Table 7 [file 41418_2020_643_MOESM8_ESM.xlsx]

## Sheet: Sheet1
Supplementary Table 7: List of antibodies used in the study.
Protein	Host	Catalog No.	Manufacturer	Application	Dilution
YAP (D8H1X) XP®	Rabbit	14074	Cell Signaling Technology	IF, ChIP	1:100, 1:50
anti-YAP (63.7)	Mouse	sc-101199	Santa Cruz Biotechnology	IF	1:400
YAP1	Mouse	WH0010413M1	Sigma-Aldrich	IP	1 mg/100 mg protein
Phospho-YAP (Ser397) (D1E7Y)	Rabbit	13619	Cell Signaling Technology	WB	1:1000
AMOT	Rabbit	43130S	Cell Signaling Technology	IF	1:200
AMOT	Rabbit	SAB1400825	SIGMA-Aldrich	WB	1:1000
Non-phospho (Active) β-Catenin (Ser45) (D2U8Y) XP®	Rabbit	19807	Cell Signaling Technology	WB, IF	1:1000
anti-GAPDH-HRP conjugate	Mouse	MA5-15738-HRP	Thermo Fisher Scientific	WB	1:5000
Nanog (D73G4) XP®	Rabbit	4903	Cell Signaling Technology	WB, IF, F	1:1000, 1:400, 1:200
Oct-4A (C30A3)	Rabbit	2840	Cell Signaling Technology	WB, IF, F	1:1000, 1:400, 1:400
Sox2 (D6D9) XP®	Rabbit	3579	Cell Signaling Technology	WB, IF, F	1:1000, 1:400, 1:300
BRACHYURY	Goat	AF2085	R&D Systems	IF, F	1:100
SOX17	Goat	AF1924	R&D Systems	IF	1:100
OTX2	Goat	AF1979	R&D Systems	IF	1:100
E-CADHERIN (24E10)	Rabbit	3195	Cell Signaling Technology	IF	1:200
alpha-sarcomeric actinin	Mouse	A2172	Sigma-Aldrich	IF	1:500
PAN TEAD	Rabbit	13295	Cell Signaling Technology	WB	1:1000
IgG2a, Kappa	Mouse	M-9144	Sigma-Aldrich	IP	1 mg:100 ng protein
ITGB1	Rabbit	4706	Cell Signaling Technology	ICC	1:100
Alexa Fluor 488-conjugated donkey anti-rabbit IgG	Rabbit	A-21206	Thermo Fisher Scientific	IF, F	1:500
Alexa Fluor 488-conjugated donkey anti-mouse IgG1	Mouse	A-21202	Thermo Fisher Scientific	IF, F	1:500
Alexa Fluor 555-conjugated donkey anti-mouse IgG	Mouse	A-31570	Thermo Fisher Scientific	IF	1:500
Alexa Fluor 555-conjugated donkey anti-rabbit IgG	Rabbit	A-31572	Thermo Fisher Scientific	IF	1:500
Alexa Fluor 555-conjugated donkey anti-goat IgG	Goat	A-21432	Thermo Fisher Scientific	IF	1:500
Alexa Fluor 555-conjugated goat anti-mouse IgG2a	Mouse	A-21424	Thermo Fisher Scientific	IF	1:500
Alexa Fluor 555-conjugated goat anti-rabbit IgG2a	Rabbit	A-21428	Thermo Fisher Scientific	IF	1:500
Alexa Fluor 488-conjugated goat anti-mouse IgG	Mouse	A-11029	Thermo Fisher Scientific	IF	1:500
Alexa Fluor 488-conjugated goat anti-rabbit IgG	Rabbit	A-11034	Thermo Fisher Scientific	IF	1:500
Anti-rabbit IgG, HRP-linked Antibody	Rabbit	7074	Cell Signaling Technology	WB	1:5000
Donkey anti-Mouse IgG (H+L) HRP-Conjugated antibody	Mouse	SAB5300168-100UL	Sigma-Aldrich	WB	1:5000
Donkey anti-Goat IgG (H+L), HRP-conjugated antibody	Goat	SAB3700285-1MG	Sigma-Aldrich	WB	1:5000
